# Supplementary material for: From Data to Causes III: Bayesian Priors for General Cross-Lagged Panel Models (GCLM)
Source: Front Psychol. 2021 Feb 15;12:612251. doi: 10.3389/fpsyg.2021.612251 (PMC7917264; doi:10.3389/fpsyg.2021.612251)
Supplement: Supplementary file 1 [file Data_Sheet_1.ZIP]

Archive with 46 entries (45 files):
- Online Supplemental Material for Paper III/
- __MACOSX/._Online Supplemental Material for Paper III
- Online Supplemental Material for Paper III/AR(1)MA(2) (Step 4, Full Model, Time-varying parameters) Bayes (MA2 time varying, prior N(0,.01)).inp
- __MACOSX/Online Supplemental Material for Paper III/._AR(1)MA(2) (Step 4, Full Model, Time-varying parameters) Bayes (MA2 time varying, prior N(0,.01)).inp
- Online Supplemental Material for Paper III/AR(1)MA(2) (Step 2, Full Model, Time-varying parameters) Bayes (MA2 time varying, prior N(0,.01)).out
- __MACOSX/Online Supplemental Material for Paper III/._AR(1)MA(2) (Step 2, Full Model, Time-varying parameters) Bayes (MA2 time varying, prior N(0,.01)).out
- Online Supplemental Material for Paper III/AR(1)MA(2) (Step 2, Full Model, Time-varying parameters) Bayes (MA2 time varying, prior N(0,.01)).inp
- __MACOSX/Online Supplemental Material for Paper III/._AR(1)MA(2) (Step 2, Full Model, Time-varying parameters) Bayes (MA2 time varying, prior N(0,.01)).inp
- Online Supplemental Material for Paper III/.DS_Store
- __MACOSX/Online Supplemental Material for Paper III/._.DS_Store
- Online Supplemental Material for Paper III/AR(1)MA(2) (Step 4, Full Model, Time-varying parameters) Bayes (MA2 time varying, prior N(0,.01)).out
- __MACOSX/Online Supplemental Material for Paper III/._AR(1)MA(2) (Step 4, Full Model, Time-varying parameters) Bayes (MA2 time varying, prior N(0,.01)).out
- Online Supplemental Material for Paper III/AR(1)MA(2) (Step 3, Full Model, Time-varying parameters) Bayes (MA2 time varying, prior N(0,.01)).out
- __MACOSX/Online Supplemental Material for Paper III/._AR(1)MA(2) (Step 3, Full Model, Time-varying parameters) Bayes (MA2 time varying, prior N(0,.01)).out
- Online Supplemental Material for Paper III/AR(1)MA(2) (Step 1, Full Model) ML.inp
- __MACOSX/Online Supplemental Material for Paper III/._AR(1)MA(2) (Step 1, Full Model) ML.inp
- Online Supplemental Material for Paper III/AR(1)MA(2) (Step 1, Full Model) ML.out
- __MACOSX/Online Supplemental Material for Paper III/._AR(1)MA(2) (Step 1, Full Model) ML.out
- Online Supplemental Material for Paper III/AR(1)MA(2) (Step 3, Full Model, Time-varying parameters) Bayes (MA2 time varying, prior N(0,.01)).inp
- __MACOSX/Online Supplemental Material for Paper III/._AR(1)MA(2) (Step 3, Full Model, Time-varying parameters) Bayes (MA2 time varying, prior N(0,.01)).inp
- Online Supplemental Material for Paper III/AR(1)MA(2) (Step 1, Full Model) Bayes.out
- __MACOSX/Online Supplemental Material for Paper III/._AR(1)MA(2) (Step 1, Full Model) Bayes.out
- Online Supplemental Material for Paper III/AR(1)MA(2) (Step 4, Full Model, Time-varying parameters) Bayes.inp
- __MACOSX/Online Supplemental Material for Paper III/._AR(1)MA(2) (Step 4, Full Model, Time-varying parameters) Bayes.inp
- Online Supplemental Material for Paper III/AR(1)MA(2) (Step 1, Full Model, Time-varying parameters) Bayes.out
- __MACOSX/Online Supplemental Material for Paper III/._AR(1)MA(2) (Step 1, Full Model, Time-varying parameters) Bayes.out
- Online Supplemental Material for Paper III/AR(1)MA(2) (Step 1, Full Model, Time-varying parameters) Bayes.inp
- __MACOSX/Online Supplemental Material for Paper III/._AR(1)MA(2) (Step 1, Full Model, Time-varying parameters) Bayes.inp
- Online Supplemental Material for Paper III/AR(1)MA(2) (Step 4, Full Model, Time-varying parameters) Bayes.out
- __MACOSX/Online Supplemental Material for Paper III/._AR(1)MA(2) (Step 4, Full Model, Time-varying parameters) Bayes.out
- Online Supplemental Material for Paper III/AR(1)MA(2) (Step 1, Full Model) Bayes.inp
- __MACOSX/Online Supplemental Material for Paper III/._AR(1)MA(2) (Step 1, Full Model) Bayes.inp
- Online Supplemental Material for Paper III/Gallup2011.dat
- __MACOSX/Online Supplemental Material for Paper III/._Gallup2011.dat
- Online Supplemental Material for Paper III/AR(1)MA(2) (Step 3, Full Model, Time-varying parameters) Bayes.out
- __MACOSX/Online Supplemental Material for Paper III/._AR(1)MA(2) (Step 3, Full Model, Time-varying parameters) Bayes.out
- Online Supplemental Material for Paper III/AR(1)MA(2) (Step 2, Full Model, Time-varying parameters) Bayes.inp
- __MACOSX/Online Supplemental Material for Paper III/._AR(1)MA(2) (Step 2, Full Model, Time-varying parameters) Bayes.inp
- Online Supplemental Material for Paper III/AR(1)MA(2) (Step 1, Full Model) Bayes_mean stability.inp
- __MACOSX/Online Supplemental Material for Paper III/._AR(1)MA(2) (Step 1, Full Model) Bayes_mean stability.inp
- Online Supplemental Material for Paper III/AR(1)MA(2) (Step 2, Full Model, Time-varying parameters) Bayes.out
- __MACOSX/Online Supplemental Material for Paper III/._AR(1)MA(2) (Step 2, Full Model, Time-varying parameters) Bayes.out
- Online Supplemental Material for Paper III/AR(1)MA(2) (Step 1, Full Model) Bayes_mean stability.out
- __MACOSX/Online Supplemental Material for Paper III/._AR(1)MA(2) (Step 1, Full Model) Bayes_mean stability.out
- Online Supplemental Material for Paper III/AR(1)MA(2) (Step 3, Full Model, Time-varying parameters) Bayes.inp
- __MACOSX/Online Supplemental Material for Paper III/._AR(1)MA(2) (Step 3, Full Model, Time-varying parameters) Bayes.inp
