# Supplementary material for: From Data to Causes III: Bayesian Priors for General Cross-Lagged Panel Models (GCLM)
Source: Front Psychol. 2021 Feb 15;12:612251. doi: 10.3389/fpsyg.2021.612251 (PMC7917264; doi:10.3389/fpsyg.2021.612251)
Supplement: Supplementary file 1 [file Data_Sheet_1.ZIP › Online Supplemental Material for Paper III/AR(1)MA(2) (Step 4, Full Model, Time-varying parameters) Bayes (MA2 time varying, prior N(0,.01)).inp]

DATA: File is Gallup2011.dat;

VARIABLE:
NAMES ARE y0-y6 hap1-hap7 xx0-xx6 na1-na7 pa1-pa7 gdp1-gdp7;
USEVARIABLES ARE 
Y6 Y5 Y4 Y3 Y2 Y1      ! Subjective Well-Being variable
X6 X5 X4 X3 X2 X1 ;    ! Logged average income, multiplied by 2
MISSING ARE ALL (-99);

DEFINE:
x0 = xx0*2; ! Multiply logged average income by 2 to help estimation stability
x1 = xx1*2;
x2 = xx2*2;
x3 = xx3*2;
x4 = xx4*2;
x5 = xx5*2;
x6 = xx6*2;

ANALYSIS: 
Estimator = Bayes;
FBiterations=10000;
Thin=50;
Processors=2;

MODEL:
! Unit Effects
Eta1_X by X1
X2 (LX2)
X3 (LX3)
X4 (LX4)
X5 (LX5)
X6 (LX6);
Eta1_Y by Y1 
Y2 (LY2)
Y3 (LY3)
Y4 (LY4)
Y5 (LY5)
Y6 (LY6);

! Impulses: Setting variances to small values substantially improves chain mixing (i.e., convergence)
u_X6 by X6; X6@0.005; u_X5 by X5; X5@0.005; u_X4 by X4; X4@0.005; u_X3 by X3; 
X3@0.005; u_X2 by X2; X2@0.005; u_X1 by X1; X1@0.005; 
u_Y6 by Y6; Y6@0.005; u_Y5 by Y5; Y5@0.005; u_Y4 by Y4; Y4@0.005; u_Y3 by Y3; 
Y3@0.005; u_Y2 by Y2; Y2@0.005; u_Y1 by Y1; Y1@0.005; 


! AR Terms
X2 ON X1;
X3 PON X2 (AR1_X3);
X4 PON X3 (AR1_X4); 
X5 PON X4 (AR1_X5); 
X6 PON X5 (AR1_X6); 

Y2 PON Y1 (AR1_Y2);
Y3 PON Y2 (AR1_Y3);
Y4 PON Y3 (AR1_Y4);
Y5 PON Y4 (AR1_Y5);
Y6 PON Y5 (AR1_Y6);

! MA Terms
X3 PON u_X2 (MA1_X3);
X4 PON u_X3 (MA1_X4);
X5 PON u_X4 (MA1_X5);
X6 PON u_X5 (MA1_X6);

X3 PON u_X1 (MA2_X3);
X4 PON u_X2 (MA2_X4);
X5 PON u_X3 (MA2_X5);
X6 PON u_X4 (MA2_X6);

Y2 PON u_Y1 (MA1_Y2);
Y3 PON u_Y2 (MA1_Y3);
Y4 PON u_Y3 (MA1_Y4);
Y5 PON u_Y4 (MA1_Y5);
Y6 PON u_Y5 (MA1_Y6);

! Restrictions
u_X6-u_X1 WITH Eta1_X@0 Eta1_Y@0;
u_Y6-u_Y1 WITH Eta1_X@0 Eta1_Y@0;
u_X6-u_X1 WITH u_X6-u_X1@0; 
u_Y6-u_Y1 WITH u_Y6-u_Y1@0; u_X6-u_X1 WITH u_Y6-u_Y1@0;

! Co-Movements
u_X6 WITH u_Y6;
u_X5 WITH u_Y5;
u_X4 WITH u_Y4;
u_X3 WITH u_Y3;
u_X2 WITH u_Y2;
u_X1 WITH u_Y1;

MODEL PRIORS:
LX2-LX6~N(0,.01);
DIFF(LY2-LY6)~N(0,.01);
DIFF(AR1_X3-AR1_X6)~N(0,.01);
DIFF(AR1_Y2-AR1_Y6)~N(0,.01);
DIFF(MA1_X3-MA1_X6)~N(0,.01);
MA2_X3-MA2_X6~N(0,.01);
DIFF(MA1_Y2-MA1_Y6)~N(0,.01);

OUTPUT: STDYX TECH8 Cinterval(hpd);
