# Supplementary material for: From Data to Causes III: Bayesian Priors for General Cross-Lagged Panel Models (GCLM)
Source: Front Psychol. 2021 Feb 15;12:612251. doi: 10.3389/fpsyg.2021.612251 (PMC7917264; doi:10.3389/fpsyg.2021.612251)
Supplement: Supplementary file 1 [file Data_Sheet_1.ZIP › Online Supplemental Material for Paper III/AR(1)MA(2) (Step 2, Full Model, Time-varying parameters) Bayes (MA2 time varying, prior N(0,.01)).out]

Mplus VERSION 8.4 (Mac)
MUTHEN & MUTHEN
09/20/2020  10:46 PM

INPUT INSTRUCTIONS

  DATA: File is Gallup2011.dat;

  VARIABLE:
  NAMES ARE y0-y6 hap1-hap7 xx0-xx6 na1-na7 pa1-pa7 gdp1-gdp7;
  USEVARIABLES ARE
  Y6 Y5 Y4 Y3 Y2 Y1      ! Subjective Well-Being variable
  X6 X5 X4 X3 X2 X1 ;    ! Logged average income, multiplied by 2
  MISSING ARE ALL (-99);

  DEFINE:
  x0 = xx0*2; ! Multiply logged average income by 2 to help estimation stability
  x1 = xx1*2;
  x2 = xx2*2;
  x3 = xx3*2;
  x4 = xx4*2;
  x5 = xx5*2;
  x6 = xx6*2;

  ANALYSIS:
  Estimator = Bayes;
  FBiterations=10000;
  Thin=50;
  Processors=2;

  MODEL:
  ! Unit Effects
  Eta1_X by X1
  X2 (LX2)
  X3 (LX3)
  X4 (LX4)
  X5 (LX5)
  X6 (LX6);
  Eta1_Y by Y1
  Y2 (LY2)
  Y3 (LY3)
  Y4 (LY4)
  Y5 (LY5)
  Y6 (LY6);

  ! Impulses: Setting variances to small values substantially improves chain mixing (i.e., c
  u_X6 by X6; X6@0.005; u_X5 by X5; X5@0.005; u_X4 by X4; X4@0.005; u_X3 by X3;
  X3@0.005; u_X2 by X2; X2@0.005; u_X1 by X1; X1@0.005;
  u_Y6 by Y6; Y6@0.005; u_Y5 by Y5; Y5@0.005; u_Y4 by Y4; Y4@0.005; u_Y3 by Y3;
  Y3@0.005; u_Y2 by Y2; Y2@0.005; u_Y1 by Y1; Y1@0.005;


  ! AR Terms
  X2 ON X1;
  X3 PON X2 (AR1_X3);
  X4 PON X3 (AR1_X4);
  X5 PON X4 (AR1_X5);
  X6 PON X5 (AR1_X6);

  Y2 PON Y1 (AR1_Y2);
  Y3 PON Y2 (AR1_Y3);
  Y4 PON Y3 (AR1_Y4);
  Y5 PON Y4 (AR1_Y5);
  Y6 PON Y5 (AR1_Y6);

  ! MA Terms
  X3 PON u_X2 (MA1_X3);
  X4 PON u_X3 (MA1_X4);
  X5 PON u_X4 (MA1_X5);
  X6 PON u_X5 (MA1_X6);

  X3 PON u_X1 (MA2_X3);
  X4 PON u_X2 (MA2_X4);
  X5 PON u_X3 (MA2_X5);
  X6 PON u_X4 (MA2_X6);

  Y2 PON u_Y1 (MA1_Y2);
  Y3 PON u_Y2 (MA1_Y3);
  Y4 PON u_Y3 (MA1_Y4);
  Y5 PON u_Y4 (MA1_Y5);
  Y6 PON u_Y5 (MA1_Y6);

  ! CL Terms
  X2 ON Y1;
  X3 PON Y2 (CL1_XY3);
  X4 PON Y3 (CL1_XY4);
  X5 PON Y4 (CL1_XY5);
  X6 PON Y5 (CL1_XY6);

  ! CLMA Terms
  X3 PON u_Y2 (CLMA1_XY3);
  X4 PON u_Y3 (CLMA1_XY4);
  X5 PON u_Y4 (CLMA1_XY5);
  X6 PON u_Y5 (CLMA1_XY6);

  ! Restrictions
  u_X6-u_X1 WITH Eta1_X@0 Eta1_Y@0;
  u_Y6-u_Y1 WITH Eta1_X@0 Eta1_Y@0;
  u_X6-u_X1 WITH u_X6-u_X1@0;
  u_Y6-u_Y1 WITH u_Y6-u_Y1@0; u_X6-u_X1 WITH u_Y6-u_Y1@0;

  ! Co-Movements
  u_X6 WITH u_Y6;
  u_X5 WITH u_Y5;
  u_X4 WITH u_Y4;
  u_X3 WITH u_Y3;
  u_X2 WITH u_Y2;
  u_X1 WITH u_Y1;

  MODEL PRIORS:
  LX2-LX6~N(0,.01);
  DIFF(LY2-LY6)~N(0,.01);
  DIFF(AR1_X3-AR1_X6)~N(0,.01);
  DIFF(AR1_Y2-AR1_Y6)~N(0,.01);
  DIFF(MA1_X3-MA1_X6)~N(0,.01);
  MA2_X3-MA2_X6~N(0,.01);
  DIFF(MA1_Y2-MA1_Y6)~N(0,.01);
  DIFF(CL1_XY3-CL1_XY6)~N(0,.01);
  DIFF(CLMA1_XY3-CLMA1_XY6)~N(0,.01);

  OUTPUT: STDYX TECH8 Cinterval(hpd);


*** WARNING
  Input line exceeded 90 characters. Some input may be truncated.
  ! Impulses: Setting variances to small values substantially improves chain mixing (i.e., co
   1 WARNING(S) FOUND IN THE INPUT INSTRUCTIONS


SUMMARY OF ANALYSIS

Number of groups                                                 1
Number of observations                                         135

Number of dependent variables                                   12
Number of independent variables                                  0
Number of continuous latent variables                           14

Observed dependent variables

  Continuous
   Y6          Y5          Y4          Y3          Y2          Y1
   X6          X5          X4          X3          X2          X1

Continuous latent variables
   ETA1_X      ETA1_Y      U_X6        U_X5        U_X4        U_X3
   U_X2        U_X1        U_Y6        U_Y5        U_Y4        U_Y3
   U_Y2        U_Y1


Estimator                                                    BAYES
Specifications for Bayesian Estimation
  Point estimate                                            MEDIAN
  Number of Markov chain Monte Carlo (MCMC) chains               2
  Random seed for the first chain                                0
  Starting value information                           UNPERTURBED
  Algorithm used for Markov chain Monte Carlo           GIBBS(PX1)
  Fixed number of iterations                                 10000
  K-th iteration used for thinning                              50

Input data file(s)
  Gallup2011.dat
Input data format  FREE


SUMMARY OF DATA


COVARIANCE COVERAGE OF DATA

Minimum covariance coverage value   0.100

     Number of missing data patterns            41


     PROPORTION OF DATA PRESENT


           Covariance Coverage
              Y6            Y5            Y4            Y3            Y2
              ________      ________      ________      ________      ________
 Y6             0.881
 Y5             0.800         0.911
 Y4             0.733         0.785         0.830
 Y3             0.696         0.726         0.659         0.807
 Y2             0.637         0.681         0.637         0.622         0.733
 Y1             0.533         0.563         0.526         0.593         0.467
 X6             0.852         0.770         0.711         0.681         0.607
 X5             0.793         0.904         0.778         0.726         0.681
 X4             0.733         0.785         0.830         0.659         0.637
 X3             0.719         0.748         0.681         0.785         0.659
 X2             0.615         0.659         0.615         0.607         0.711
 X1             0.215         0.215         0.207         0.237         0.193


           Covariance Coverage
              Y1            X6            X5            X4            X3
              ________      ________      ________      ________      ________
 Y1             0.637
 X6             0.519         0.852
 X5             0.563         0.763         0.904
 X4             0.526         0.711         0.778         0.830
 X3             0.585         0.696         0.748         0.681         0.830
 X2             0.452         0.585         0.659         0.615         0.652
 X1             0.252         0.200         0.215         0.207         0.230


           Covariance Coverage
              X2            X1
              ________      ________
 X2             0.711
 X1             0.185         0.252


UNIVARIATE SAMPLE STATISTICS


     UNIVARIATE HIGHER-ORDER MOMENT DESCRIPTIVE STATISTICS

         Variable/         Mean/     Skewness/   Minimum/ % with                Percentiles
        Sample Size      Variance    Kurtosis    Maximum  Min/Max      20%/60%    40%/80%    Median

     Y6                    5.431       0.347       2.940    0.84%       4.430      4.970      5.220
             119.000       1.170      -0.740       7.790    0.84%       5.430      6.590
     Y5                    5.514       0.224       3.230    0.81%       4.460      5.030      5.460
             123.000       1.233      -0.961       7.770    0.81%       5.780      6.640
     Y4                    5.449       0.261       3.410    0.89%       4.500      5.150      5.360
             112.000       0.993      -0.631       7.680    0.89%       5.520      6.330
     Y3                    5.378       0.389       2.810    0.92%       4.460      5.010      5.150
             109.000       1.269      -0.384       7.970    0.92%       5.430      6.520
     Y2                    5.420       0.453       3.280    1.01%       4.550      5.030      5.220
              99.000       1.087      -0.496       7.830    1.01%       5.420      6.330
     Y1                    5.106       0.388       3.200    1.16%       4.010      4.710      4.990
              86.000       1.109      -0.520       7.670    1.16%       5.290      6.020
     X6                    7.826      -0.115       5.640    0.87%       6.940      7.500      7.820
             115.000       0.809      -0.834       9.460    0.87%       8.040      8.800
     X5                    7.837       0.092       5.920    0.82%       7.080      7.540      7.800
             122.000       0.714      -0.906       9.460    0.82%       7.940      8.720
     X4                    7.736       0.040       5.800    0.89%       6.940      7.480      7.720
             112.000       0.727      -0.712       9.420    0.89%       7.900      8.560
     X3                    7.674      -0.044       5.520    0.89%       6.800      7.440      7.660
             112.000       0.830      -0.612       9.300    0.89%       7.820      8.620
     X2                    7.628       0.070       5.300    1.04%       6.820      7.440      7.640
              96.000       0.695      -0.258       9.340    1.04%       7.800      8.240
     X1                    7.464       0.320       5.680    2.94%       6.800      7.140      7.340
              34.000       0.638      -0.143       9.260    2.94%       7.400      7.980


THE MODEL ESTIMATION TERMINATED NORMALLY

     USE THE FBITERATIONS OPTION TO INCREASE THE NUMBER OF ITERATIONS BY A FACTOR
     OF AT LEAST TWO TO CHECK CONVERGENCE AND THAT THE PSR VALUE DOES NOT INCREASE.


MODEL FIT INFORMATION

Number of Free Parameters                              75

Bayesian Posterior Predictive Checking using Chi-Square

          95% Confidence Interval for the Difference Between
          the Observed and the Replicated Chi-Square Values

                                -29.168            56.233

          Posterior Predictive P-Value              0.234

          Prior Posterior Predictive P-Value        0.436

Information Criteria

          Deviance (DIC)                          834.359
          Estimated Number of Parameters (pD)      51.793
          Bayesian (BIC)                         1099.735

RMSEA (Root Mean Square Error Of Approximation)

          Estimate                           0.000
          90 Percent C.I.                    0.000  0.029
          Probability RMSEA <= .05           0.978

CFI/TLI

          CFI                                1.000
          90 Percent C.I.                    0.999  1.000

          TLI                                1.000
          90 Percent C.I.                    0.999  1.000


MODEL RESULTS

                                Posterior  One-Tailed         95% C.I.
                    Estimate       S.D.      P-Value   Lower 2.5%  Upper 2.5%  Significance

 ETA1_X   BY
    X1                 1.000       0.000      0.000       1.000       1.000
    X2                 0.012       0.097      0.455      -0.177       0.202
    X3                 0.012       0.077      0.437      -0.142       0.161
    X4                 0.055       0.076      0.240      -0.103       0.196
    X5                 0.030       0.082      0.353      -0.133       0.192
    X6                -0.007       0.076      0.461      -0.151       0.141

 ETA1_Y   BY
    Y1                 1.000       0.000      0.000       1.000       1.000
    Y2                 0.637       0.204      0.000       0.242       1.031      *
    Y3                 0.621       0.198      0.000       0.230       0.990      *
    Y4                 0.648       0.196      0.000       0.270       1.031      *
    Y5                 0.632       0.192      0.000       0.263       1.005      *
    Y6                 0.608       0.194      0.000       0.235       0.985      *

 U_X6     BY
    X6                 1.000       0.000      0.000       1.000       1.000

 U_X5     BY
    X5                 1.000       0.000      0.000       1.000       1.000

 U_X4     BY
    X4                 1.000       0.000      0.000       1.000       1.000

 U_X3     BY
    X3                 1.000       0.000      0.000       1.000       1.000

 U_X2     BY
    X2                 1.000       0.000      0.000       1.000       1.000

 U_X1     BY
    X1                 1.000       0.000      0.000       1.000       1.000

 U_Y6     BY
    Y6                 1.000       0.000      0.000       1.000       1.000

 U_Y5     BY
    Y5                 1.000       0.000      0.000       1.000       1.000

 U_Y4     BY
    Y4                 1.000       0.000      0.000       1.000       1.000

 U_Y3     BY
    Y3                 1.000       0.000      0.000       1.000       1.000

 U_Y2     BY
    Y2                 1.000       0.000      0.000       1.000       1.000

 U_Y1     BY
    Y1                 1.000       0.000      0.000       1.000       1.000

 X3         ON
    U_X2              -0.309       0.106      0.002      -0.518      -0.104      *
    U_X1               0.010       0.080      0.445      -0.155       0.164
    U_Y2              -0.042       0.070      0.274      -0.175       0.096

 X4         ON
    U_X3              -0.313       0.097      0.000      -0.503      -0.127      *
    U_X2              -0.059       0.076      0.216      -0.209       0.089
    U_Y3              -0.055       0.065      0.191      -0.181       0.073

 X5         ON
    U_X4              -0.357       0.106      0.000      -0.570      -0.157      *
    U_X3              -0.045       0.082      0.295      -0.212       0.109
    U_Y4              -0.022       0.060      0.353      -0.133       0.100

 X6         ON
    U_X5              -0.265       0.100      0.002      -0.462      -0.071      *
    U_X4               0.098       0.081      0.115      -0.061       0.254
    U_Y5               0.019       0.067      0.388      -0.106       0.157

 Y2         ON
    U_Y1               0.177       0.181      0.169      -0.172       0.531

 Y3         ON
    U_Y2               0.196       0.180      0.141      -0.146       0.550

 Y4         ON
    U_Y3               0.121       0.183      0.261      -0.237       0.472

 Y5         ON
    U_Y4               0.243       0.174      0.080      -0.075       0.598

 Y6         ON
    U_Y5               0.201       0.184      0.137      -0.160       0.556

 X2         ON
    X1                 0.840       0.086      0.000       0.664       1.002      *
    Y1                 0.147       0.071      0.019       0.006       0.285      *

 X3         ON
    X2                 0.985       0.061      0.000       0.865       1.108      *
    Y2                 0.008       0.048      0.434      -0.089       0.100

 X4         ON
    X3                 0.963       0.045      0.000       0.875       1.052      *
    Y3                -0.006       0.040      0.440      -0.086       0.069

 X5         ON
    X4                 0.922       0.046      0.000       0.834       1.018      *
    Y4                 0.028       0.041      0.247      -0.059       0.105

 X6         ON
    X5                 1.000       0.044      0.000       0.914       1.087      *
    Y5                -0.003       0.034      0.469      -0.072       0.061

 Y2         ON
    Y1                 0.338       0.197      0.044      -0.046       0.714

 Y3         ON
    Y2                 0.361       0.196      0.035      -0.021       0.739

 Y4         ON
    Y3                 0.298       0.189      0.060      -0.062       0.668

 Y5         ON
    Y4                 0.393       0.196      0.022       0.027       0.783      *

 Y6         ON
    Y5                 0.347       0.185      0.033      -0.020       0.692

 U_X6     WITH
    ETA1_X             0.000       0.000      1.000       0.000       0.000
    ETA1_Y             0.000       0.000      1.000       0.000       0.000
    U_X5               0.000       0.000      1.000       0.000       0.000
    U_X4               0.000       0.000      1.000       0.000       0.000
    U_X3               0.000       0.000      1.000       0.000       0.000
    U_X2               0.000       0.000      1.000       0.000       0.000
    U_X1               0.000       0.000      1.000       0.000       0.000
    U_Y6               0.008       0.006      0.090      -0.004       0.021
    U_Y5               0.000       0.000      1.000       0.000       0.000
    U_Y4               0.000       0.000      1.000       0.000       0.000
    U_Y3               0.000       0.000      1.000       0.000       0.000
    U_Y2               0.000       0.000      1.000       0.000       0.000
    U_Y1               0.000       0.000      1.000       0.000       0.000

 U_X5     WITH
    ETA1_X             0.000       0.000      1.000       0.000       0.000
    ETA1_Y             0.000       0.000      1.000       0.000       0.000
    U_X4               0.000       0.000      1.000       0.000       0.000
    U_X3               0.000       0.000      1.000       0.000       0.000
    U_X2               0.000       0.000      1.000       0.000       0.000
    U_X1               0.000       0.000      1.000       0.000       0.000
    U_Y6               0.000       0.000      1.000       0.000       0.000
    U_Y5               0.016       0.006      0.001       0.006       0.028      *
    U_Y4               0.000       0.000      1.000       0.000       0.000
    U_Y3               0.000       0.000      1.000       0.000       0.000
    U_Y2               0.000       0.000      1.000       0.000       0.000
    U_Y1               0.000       0.000      1.000       0.000       0.000

 U_X4     WITH
    ETA1_X             0.000       0.000      1.000       0.000       0.000
    ETA1_Y             0.000       0.000      1.000       0.000       0.000
    U_X3               0.000       0.000      1.000       0.000       0.000
    U_X2               0.000       0.000      1.000       0.000       0.000
    U_X1               0.000       0.000      1.000       0.000       0.000
    U_Y6               0.000       0.000      1.000       0.000       0.000
    U_Y5               0.000       0.000      1.000       0.000       0.000
    U_Y4               0.000       0.009      0.483      -0.018       0.017
    U_Y3               0.000       0.000      1.000       0.000       0.000
    U_Y2               0.000       0.000      1.000       0.000       0.000
    U_Y1               0.000       0.000      1.000       0.000       0.000

 U_X3     WITH
    ETA1_X             0.000       0.000      1.000       0.000       0.000
    ETA1_Y             0.000       0.000      1.000       0.000       0.000
    U_X2               0.000       0.000      1.000       0.000       0.000
    U_X1               0.000       0.000      1.000       0.000       0.000
    U_Y6               0.000       0.000      1.000       0.000       0.000
    U_Y5               0.000       0.000      1.000       0.000       0.000
    U_Y4               0.000       0.000      1.000       0.000       0.000
    U_Y3               0.001       0.009      0.452      -0.016       0.020
    U_Y2               0.000       0.000      1.000       0.000       0.000
    U_Y1               0.000       0.000      1.000       0.000       0.000

 U_X2     WITH
    ETA1_X             0.000       0.000      1.000       0.000       0.000
    ETA1_Y             0.000       0.000      1.000       0.000       0.000
    U_X1               0.000       0.000      1.000       0.000       0.000
    U_Y6               0.000       0.000      1.000       0.000       0.000
    U_Y5               0.000       0.000      1.000       0.000       0.000
    U_Y4               0.000       0.000      1.000       0.000       0.000
    U_Y3               0.000       0.000      1.000       0.000       0.000
    U_Y2               0.037       0.016      0.004       0.008       0.070      *
    U_Y1               0.000       0.000      1.000       0.000       0.000

 U_X1     WITH
    ETA1_X             0.000       0.000      1.000       0.000       0.000
    ETA1_Y             0.000       0.000      1.000       0.000       0.000
    U_Y6               0.000       0.000      1.000       0.000       0.000
    U_Y5               0.000       0.000      1.000       0.000       0.000
    U_Y4               0.000       0.000      1.000       0.000       0.000
    U_Y3               0.000       0.000      1.000       0.000       0.000
    U_Y2               0.000       0.000      1.000       0.000       0.000
    U_Y1               0.036       0.032      0.100      -0.020       0.102

 U_Y6     WITH
    ETA1_X             0.000       0.000      1.000       0.000       0.000
    ETA1_Y             0.000       0.000      1.000       0.000       0.000
    U_Y5               0.000       0.000      1.000       0.000       0.000
    U_Y4               0.000       0.000      1.000       0.000       0.000
    U_Y3               0.000       0.000      1.000       0.000       0.000
    U_Y2               0.000       0.000      1.000       0.000       0.000
    U_Y1               0.000       0.000      1.000       0.000       0.000

 U_Y5     WITH
    ETA1_X             0.000       0.000      1.000       0.000       0.000
    ETA1_Y             0.000       0.000      1.000       0.000       0.000
    U_Y4               0.000       0.000      1.000       0.000       0.000
    U_Y3               0.000       0.000      1.000       0.000       0.000
    U_Y2               0.000       0.000      1.000       0.000       0.000
    U_Y1               0.000       0.000      1.000       0.000       0.000

 U_Y4     WITH
    ETA1_X             0.000       0.000      1.000       0.000       0.000
    ETA1_Y             0.000       0.000      1.000       0.000       0.000
    U_Y3               0.000       0.000      1.000       0.000       0.000
    U_Y2               0.000       0.000      1.000       0.000       0.000
    U_Y1               0.000       0.000      1.000       0.000       0.000

 U_Y3     WITH
    ETA1_X             0.000       0.000      1.000       0.000       0.000
    ETA1_Y             0.000       0.000      1.000       0.000       0.000
    U_Y2               0.000       0.000      1.000       0.000       0.000
    U_Y1               0.000       0.000      1.000       0.000       0.000

 U_Y2     WITH
    ETA1_X             0.000       0.000      1.000       0.000       0.000
    ETA1_Y             0.000       0.000      1.000       0.000       0.000
    U_Y1               0.000       0.000      1.000       0.000       0.000

 U_Y1     WITH
    ETA1_X             0.000       0.000      1.000       0.000       0.000
    ETA1_Y             0.000       0.000      1.000       0.000       0.000

 ETA1_Y   WITH
    ETA1_X             0.758       0.130      0.000       0.536       1.040      *

 Intercepts
    Y6                 3.545       1.000      0.000       1.683       5.545      *
    Y5                 3.285       1.063      0.000       1.293       5.407      *
    Y4                 3.807       1.021      0.000       1.772       5.711      *
    Y3                 3.441       1.063      0.000       1.387       5.510      *
    Y2                 3.640       1.036      0.000       1.648       5.655      *
    Y1                 5.256       0.098      0.000       5.061       5.454      *
    X6                -0.001       0.408      0.499      -0.797       0.799
    X5                 0.483       0.432      0.126      -0.369       1.335
    X4                 0.343       0.399      0.194      -0.479       1.088
    X3                 0.139       0.443      0.379      -0.731       1.020
    X2                 0.450       0.623      0.230      -0.805       1.635
    X1                 7.662       0.088      0.000       7.477       7.831      *

 Variances
    ETA1_X             0.616       0.147      0.000       0.341       0.907      *
    ETA1_Y             1.166       0.171      0.000       0.860       1.522      *
    U_X6               0.015       0.003      0.000       0.009       0.022      *
    U_X5               0.024       0.005      0.000       0.016       0.035      *
    U_X4               0.021       0.005      0.000       0.013       0.032      *
    U_X3               0.045       0.009      0.000       0.030       0.063      *
    U_X2               0.051       0.016      0.000       0.026       0.084      *
    U_X1               0.202       0.092      0.000       0.022       0.361      *
    U_Y6               0.146       0.024      0.000       0.104       0.197      *
    U_Y5               0.065       0.013      0.000       0.042       0.093      *
    U_Y4               0.170       0.032      0.000       0.115       0.240      *
    U_Y3               0.097       0.019      0.000       0.064       0.136      *
    U_Y2               0.123       0.024      0.000       0.083       0.176      *
    U_Y1               0.073       0.031      0.000       0.017       0.137      *

 Residual Variances
    Y6                 0.005       0.000      0.000       0.005       0.005
    Y5                 0.005       0.000      0.000       0.005       0.005
    Y4                 0.005       0.000      0.000       0.005       0.005
    Y3                 0.005       0.000      0.000       0.005       0.005
    Y2                 0.005       0.000      0.000       0.005       0.005
    Y1                 0.005       0.000      0.000       0.005       0.005
    X6                 0.005       0.000      0.000       0.005       0.005
    X5                 0.005       0.000      0.000       0.005       0.005
    X4                 0.005       0.000      0.000       0.005       0.005
    X3                 0.005       0.000      0.000       0.005       0.005
    X2                 0.005       0.000      0.000       0.005       0.005
    X1                 0.005       0.000      0.000       0.005       0.005


STANDARDIZED MODEL RESULTS


STDYX Standardization

                                Posterior  One-Tailed         95% C.I.
                    Estimate       S.D.      P-Value   Lower 2.5%  Upper 2.5%  Significance
 ETA1_X   BY
    X1                 0.866       0.065      0.000       0.742       0.982      *
    X2                 0.010       0.082      0.455      -0.151       0.168
    X3                 0.010       0.063      0.437      -0.112       0.134
    X4                 0.045       0.062      0.240      -0.082       0.162
    X5                 0.025       0.069      0.353      -0.110       0.163
    X6                -0.006       0.064      0.461      -0.131       0.117

 ETA1_Y   BY
    Y1                 0.968       0.014      0.000       0.939       0.992      *
    Y2                 0.612       0.193      0.000       0.232       0.980      *
    Y3                 0.600       0.189      0.000       0.227       0.958      *
    Y4                 0.632       0.188      0.000       0.273       1.000      *
    Y5                 0.595       0.178      0.000       0.250       0.936      *
    Y6                 0.589       0.185      0.000       0.242       0.954      *

 U_X6     BY
    X6                 0.133       0.017      0.000       0.102       0.169      *

 U_X5     BY
    X5                 0.169       0.020      0.000       0.132       0.209      *

 U_X4     BY
    X4                 0.155       0.020      0.000       0.117       0.195      *

 U_X3     BY
    X3                 0.224       0.025      0.000       0.176       0.272      *

 U_X2     BY
    X2                 0.242       0.038      0.000       0.173       0.319      *

 U_X1     BY
    X1                 0.494       0.123      0.000       0.239       0.710      *

 U_Y6     BY
    Y6                 0.343       0.033      0.000       0.280       0.410      *

 U_Y5     BY
    Y5                 0.222       0.026      0.000       0.172       0.274      *

 U_Y4     BY
    Y4                 0.372       0.040      0.000       0.297       0.453      *

 U_Y3     BY
    Y3                 0.279       0.031      0.000       0.222       0.343      *

 U_Y2     BY
    Y2                 0.313       0.034      0.000       0.247       0.380      *

 U_Y1     BY
    Y1                 0.242       0.055      0.000       0.127       0.344      *

 X3         ON
    U_X2              -0.073       0.028      0.002      -0.132      -0.021      *
    U_X1               0.004       0.035      0.445      -0.063       0.077
    U_Y2              -0.015       0.026      0.274      -0.067       0.035

 X4         ON
    U_X3              -0.070       0.023      0.000      -0.118      -0.029      *
    U_X2              -0.014       0.019      0.216      -0.051       0.023
    U_Y3              -0.018       0.021      0.191      -0.058       0.026

 X5         ON
    U_X4              -0.056       0.019      0.000      -0.094      -0.022      *
    U_X3              -0.010       0.019      0.295      -0.048       0.027
    U_Y4              -0.010       0.027      0.353      -0.062       0.044

 X6         ON
    U_X5              -0.044       0.017      0.002      -0.079      -0.014      *
    U_X4               0.015       0.013      0.115      -0.010       0.041
    U_Y5               0.005       0.019      0.388      -0.032       0.042

 Y2         ON
    U_Y1               0.041       0.045      0.169      -0.043       0.131

 Y3         ON
    U_Y2               0.061       0.057      0.141      -0.053       0.167

 Y4         ON
    U_Y3               0.034       0.051      0.261      -0.069       0.132

 Y5         ON
    U_Y4               0.087       0.062      0.080      -0.033       0.205

 Y6         ON
    U_Y5               0.046       0.042      0.137      -0.035       0.130

 X2         ON
    X1                 0.814       0.077      0.000       0.665       0.973      *
    Y1                 0.176       0.085      0.019       0.007       0.342      *

 X3         ON
    X2                 0.969       0.060      0.000       0.854       1.089      *
    Y2                 0.009       0.057      0.434      -0.105       0.120

 X4         ON
    X3                 0.969       0.044      0.000       0.886       1.061      *
    Y3                -0.007       0.047      0.440      -0.104       0.079

 X5         ON
    X4                 0.945       0.046      0.000       0.851       1.036      *
    Y4                 0.033       0.050      0.247      -0.074       0.125

 X6         ON
    X5                 0.999       0.042      0.000       0.920       1.088      *
    Y5                -0.003       0.042      0.469      -0.091       0.075

 Y2         ON
    Y1                 0.336       0.196      0.044      -0.045       0.711

 Y3         ON
    Y2                 0.361       0.196      0.035      -0.022       0.739

 Y4         ON
    Y3                 0.301       0.191      0.060      -0.059       0.676

 Y5         ON
    Y4                 0.380       0.189      0.022       0.025       0.749      *

 Y6         ON
    Y5                 0.355       0.189      0.033      -0.021       0.707

 U_X6     WITH
    ETA1_X             0.000       0.000      1.000       0.000       0.000
    ETA1_Y             0.000       0.000      1.000       0.000       0.000
    U_X5               0.000       0.000      1.000       0.000       0.000
    U_X4               0.000       0.000      1.000       0.000       0.000
    U_X3               0.000       0.000      1.000       0.000       0.000
    U_X2               0.000       0.000      1.000       0.000       0.000
    U_X1               0.000       0.000      1.000       0.000       0.000
    U_Y6               0.171       0.124      0.090      -0.074       0.413
    U_Y5               0.000       0.000      1.000       0.000       0.000
    U_Y4               0.000       0.000      1.000       0.000       0.000
    U_Y3               0.000       0.000      1.000       0.000       0.000
    U_Y2               0.000       0.000      1.000       0.000       0.000
    U_Y1               0.000       0.000      1.000       0.000       0.000

 U_X5     WITH
    ETA1_X             0.000       0.000      1.000       0.000       0.000
    ETA1_Y             0.000       0.000      1.000       0.000       0.000
    U_X4               0.000       0.000      1.000       0.000       0.000
    U_X3               0.000       0.000      1.000       0.000       0.000
    U_X2               0.000       0.000      1.000       0.000       0.000
    U_X1               0.000       0.000      1.000       0.000       0.000
    U_Y6               0.000       0.000      1.000       0.000       0.000
    U_Y5               0.422       0.119      0.001       0.168       0.635      *
    U_Y4               0.000       0.000      1.000       0.000       0.000
    U_Y3               0.000       0.000      1.000       0.000       0.000
    U_Y2               0.000       0.000      1.000       0.000       0.000
    U_Y1               0.000       0.000      1.000       0.000       0.000

 U_X4     WITH
    ETA1_X             0.000       0.000      1.000       0.000       0.000
    ETA1_Y             0.000       0.000      1.000       0.000       0.000
    U_X3               0.000       0.000      1.000       0.000       0.000
    U_X2               0.000       0.000      1.000       0.000       0.000
    U_X1               0.000       0.000      1.000       0.000       0.000
    U_Y6               0.000       0.000      1.000       0.000       0.000
    U_Y5               0.000       0.000      1.000       0.000       0.000
    U_Y4              -0.006       0.143      0.483      -0.286       0.265
    U_Y3               0.000       0.000      1.000       0.000       0.000
    U_Y2               0.000       0.000      1.000       0.000       0.000
    U_Y1               0.000       0.000      1.000       0.000       0.000

 U_X3     WITH
    ETA1_X             0.000       0.000      1.000       0.000       0.000
    ETA1_Y             0.000       0.000      1.000       0.000       0.000
    U_X2               0.000       0.000      1.000       0.000       0.000
    U_X1               0.000       0.000      1.000       0.000       0.000
    U_Y6               0.000       0.000      1.000       0.000       0.000
    U_Y5               0.000       0.000      1.000       0.000       0.000
    U_Y4               0.000       0.000      1.000       0.000       0.000
    U_Y3               0.016       0.132      0.452      -0.241       0.271
    U_Y2               0.000       0.000      1.000       0.000       0.000
    U_Y1               0.000       0.000      1.000       0.000       0.000

 U_X2     WITH
    ETA1_X             0.000       0.000      1.000       0.000       0.000
    ETA1_Y             0.000       0.000      1.000       0.000       0.000
    U_X1               0.000       0.000      1.000       0.000       0.000
    U_Y6               0.000       0.000      1.000       0.000       0.000
    U_Y5               0.000       0.000      1.000       0.000       0.000
    U_Y4               0.000       0.000      1.000       0.000       0.000
    U_Y3               0.000       0.000      1.000       0.000       0.000
    U_Y2               0.478       0.162      0.004       0.137       0.754      *
    U_Y1               0.000       0.000      1.000       0.000       0.000

 U_X1     WITH
    ETA1_X             0.000       0.000      1.000       0.000       0.000
    ETA1_Y             0.000       0.000      1.000       0.000       0.000
    U_Y6               0.000       0.000      1.000       0.000       0.000
    U_Y5               0.000       0.000      1.000       0.000       0.000
    U_Y4               0.000       0.000      1.000       0.000       0.000
    U_Y3               0.000       0.000      1.000       0.000       0.000
    U_Y2               0.000       0.000      1.000       0.000       0.000
    U_Y1               0.330       0.262      0.100      -0.181       0.876

 U_Y6     WITH
    ETA1_X             0.000       0.000      1.000       0.000       0.000
    ETA1_Y             0.000       0.000      1.000       0.000       0.000
    U_Y5               0.000       0.000      1.000       0.000       0.000
    U_Y4               0.000       0.000      1.000       0.000       0.000
    U_Y3               0.000       0.000      1.000       0.000       0.000
    U_Y2               0.000       0.000      1.000       0.000       0.000
    U_Y1               0.000       0.000      1.000       0.000       0.000

 U_Y5     WITH
    ETA1_X             0.000       0.000      1.000       0.000       0.000
    ETA1_Y             0.000       0.000      1.000       0.000       0.000
    U_Y4               0.000       0.000      1.000       0.000       0.000
    U_Y3               0.000       0.000      1.000       0.000       0.000
    U_Y2               0.000       0.000      1.000       0.000       0.000
    U_Y1               0.000       0.000      1.000       0.000       0.000

 U_Y4     WITH
    ETA1_X             0.000       0.000      1.000       0.000       0.000
    ETA1_Y             0.000       0.000      1.000       0.000       0.000
    U_Y3               0.000       0.000      1.000       0.000       0.000
    U_Y2               0.000       0.000      1.000       0.000       0.000
    U_Y1               0.000       0.000      1.000       0.000       0.000

 U_Y3     WITH
    ETA1_X             0.000       0.000      1.000       0.000       0.000
    ETA1_Y             0.000       0.000      1.000       0.000       0.000
    U_Y2               0.000       0.000      1.000       0.000       0.000
    U_Y1               0.000       0.000      1.000       0.000       0.000

 U_Y2     WITH
    ETA1_X             0.000       0.000      1.000       0.000       0.000
    ETA1_Y             0.000       0.000      1.000       0.000       0.000
    U_Y1               0.000       0.000      1.000       0.000       0.000

 U_Y1     WITH
    ETA1_X             0.000       0.000      1.000       0.000       0.000
    ETA1_Y             0.000       0.000      1.000       0.000       0.000

 ETA1_Y   WITH
    ETA1_X             0.906       0.061      0.000       0.793       1.000      *

 Intercepts
    Y6                 3.176       0.933      0.000       1.474       5.072      *
    Y5                 2.857       0.954      0.000       0.981       4.673      *
    Y4                 3.440       0.961      0.000       1.591       5.320      *
    Y3                 3.065       0.983      0.000       1.206       5.014      *
    Y2                 3.230       0.959      0.000       1.422       5.138      *
    Y1                 4.711       0.321      0.000       4.100       5.368      *
    X6                -0.001       0.444      0.499      -0.858       0.883
    X5                 0.522       0.472      0.126      -0.388       1.468
    X4                 0.363       0.425      0.194      -0.498       1.154
    X3                 0.146       0.468      0.379      -0.756       1.094
    X2                 0.481       0.672      0.230      -0.876       1.781
    X1                 8.469       0.665      0.000       7.162       9.755      *

 Variances
    ETA1_X             1.000       0.000      0.000       1.000       1.000
    ETA1_Y             1.000       0.000      0.000       1.000       1.000
    U_X6               1.000       0.000      0.000       1.000       1.000
    U_X5               1.000       0.000      0.000       1.000       1.000
    U_X4               1.000       0.000      0.000       1.000       1.000
    U_X3               1.000       0.000      0.000       1.000       1.000
    U_X2               1.000       0.000      0.000       1.000       1.000
    U_X1               1.000       0.000      0.000       1.000       1.000
    U_Y6               1.000       0.000      0.000       1.000       1.000
    U_Y5               1.000       0.000      0.000       1.000       1.000
    U_Y4               1.000       0.000      0.000       1.000       1.000
    U_Y3               1.000       0.000      0.000       1.000       1.000
    U_Y2               1.000       0.000      0.000       1.000       1.000
    U_Y1               1.000       0.000      0.000       1.000       1.000

 Residual Variances
    Y6                 0.004       0.001      0.000       0.003       0.005      *
    Y5                 0.004       0.000      0.000       0.003       0.005      *
    Y4                 0.004       0.001      0.000       0.003       0.005      *
    Y3                 0.004       0.001      0.000       0.003       0.005      *
    Y2                 0.004       0.001      0.000       0.003       0.005      *
    Y1                 0.004       0.001      0.000       0.003       0.005      *
    X6                 0.006       0.001      0.000       0.004       0.007      *
    X5                 0.006       0.001      0.000       0.004       0.007      *
    X4                 0.006       0.001      0.000       0.004       0.007      *
    X3                 0.006       0.001      0.000       0.004       0.007      *
    X2                 0.006       0.001      0.000       0.004       0.007      *
    X1                 0.006       0.001      0.000       0.004       0.008      *


R-SQUARE

                                Posterior  One-Tailed         95% C.I.
    Variable        Estimate       S.D.      P-Value   Lower 2.5%  Upper 2.5%

    Y6                 0.996       0.001      0.000       0.995       0.997
    Y5                 0.996       0.000      0.000       0.995       0.997
    Y4                 0.996       0.001      0.000       0.995       0.997
    Y3                 0.996       0.001      0.000       0.995       0.997
    Y2                 0.996       0.001      0.000       0.995       0.997
    Y1                 0.996       0.001      0.000       0.995       0.997
    X6                 0.994       0.001      0.000       0.993       0.996
    X5                 0.994       0.001      0.000       0.993       0.996
    X4                 0.994       0.001      0.000       0.993       0.996
    X3                 0.994       0.001      0.000       0.993       0.996
    X2                 0.994       0.001      0.000       0.993       0.996
    X1                 0.994       0.001      0.000       0.992       0.996


CREDIBILITY INTERVALS OF MODEL RESULTS

                  Lower .5%  Lower 2.5%    Lower 5%    Estimate    Upper 5%  Upper 2.5%   Upper .5%

 ETA1_X   BY
    X1               1.000       1.000       1.000       1.000       1.000       1.000       1.000
    X2              -0.243      -0.177      -0.141       0.012       0.178       0.202       0.252
    X3              -0.175      -0.142      -0.119       0.012       0.133       0.161       0.227
    X4              -0.138      -0.103      -0.074       0.055       0.176       0.196       0.248
    X5              -0.181      -0.133      -0.105       0.030       0.164       0.192       0.240
    X6              -0.193      -0.151      -0.129      -0.007       0.119       0.141       0.195

 ETA1_Y   BY
    Y1               1.000       1.000       1.000       1.000       1.000       1.000       1.000
    Y2               0.113       0.242       0.305       0.637       0.973       1.031       1.134
    Y3               0.142       0.230       0.299       0.621       0.944       0.990       1.135
    Y4               0.181       0.270       0.314       0.648       0.958       1.031       1.140
    Y5               0.180       0.263       0.308       0.632       0.943       1.005       1.129
    Y6               0.126       0.235       0.285       0.608       0.920       0.985       1.088

 U_X6     BY
    X6               1.000       1.000       1.000       1.000       1.000       1.000       1.000

 U_X5     BY
    X5               1.000       1.000       1.000       1.000       1.000       1.000       1.000

 U_X4     BY
    X4               1.000       1.000       1.000       1.000       1.000       1.000       1.000

 U_X3     BY
    X3               1.000       1.000       1.000       1.000       1.000       1.000       1.000

 U_X2     BY
    X2               1.000       1.000       1.000       1.000       1.000       1.000       1.000

 U_X1     BY
    X1               1.000       1.000       1.000       1.000       1.000       1.000       1.000

 U_Y6     BY
    Y6               1.000       1.000       1.000       1.000       1.000       1.000       1.000

 U_Y5     BY
    Y5               1.000       1.000       1.000       1.000       1.000       1.000       1.000

 U_Y4     BY
    Y4               1.000       1.000       1.000       1.000       1.000       1.000       1.000

 U_Y3     BY
    Y3               1.000       1.000       1.000       1.000       1.000       1.000       1.000

 U_Y2     BY
    Y2               1.000       1.000       1.000       1.000       1.000       1.000       1.000

 U_Y1     BY
    Y1               1.000       1.000       1.000       1.000       1.000       1.000       1.000

 X3       ON
    U_X2            -0.579      -0.518      -0.484      -0.309      -0.138      -0.104      -0.027
    U_X1            -0.196      -0.155      -0.121       0.010       0.142       0.164       0.223
    U_Y2            -0.213      -0.175      -0.155      -0.042       0.075       0.096       0.143

 X4       ON
    U_X3            -0.586      -0.503      -0.475      -0.313      -0.159      -0.127      -0.079
    U_X2            -0.253      -0.209      -0.186      -0.059       0.065       0.089       0.135
    U_Y3            -0.223      -0.181      -0.168      -0.055       0.044       0.073       0.112

 X5       ON
    U_X4            -0.634      -0.570      -0.530      -0.357      -0.181      -0.157      -0.082
    U_X3            -0.252      -0.212      -0.181      -0.045       0.088       0.109       0.165
    U_Y4            -0.179      -0.133      -0.114      -0.022       0.083       0.100       0.135

 X6       ON
    U_X5            -0.548      -0.462      -0.428      -0.265      -0.105      -0.071      -0.012
    U_X4            -0.111      -0.061      -0.039       0.098       0.225       0.254       0.306
    U_Y5            -0.148      -0.106      -0.089       0.019       0.130       0.157       0.198

 Y2       ON
    U_Y1            -0.257      -0.172      -0.124       0.177       0.471       0.531       0.651

 Y3       ON
    U_Y2            -0.277      -0.146      -0.104       0.196       0.488       0.550       0.627

 Y4       ON
    U_Y3            -0.366      -0.237      -0.162       0.121       0.436       0.472       0.568

 Y5       ON
    U_Y4            -0.186      -0.075      -0.042       0.243       0.526       0.598       0.689

 Y6       ON
    U_Y5            -0.274      -0.160      -0.088       0.201       0.515       0.556       0.667

 X2       ON
    X1               0.594       0.664       0.701       0.840       0.983       1.002       1.065
    Y1              -0.047       0.006       0.029       0.147       0.262       0.285       0.328

 X3       ON
    X2               0.831       0.865       0.886       0.985       1.087       1.108       1.144
    Y2              -0.119      -0.089      -0.069       0.008       0.088       0.100       0.131

 X4       ON
    X3               0.844       0.875       0.889       0.963       1.037       1.052       1.092
    Y3              -0.117      -0.086      -0.070      -0.006       0.060       0.069       0.091

 X5       ON
    X4               0.795       0.834       0.851       0.922       1.002       1.018       1.051
    Y4              -0.090      -0.059      -0.039       0.028       0.095       0.105       0.130

 X6       ON
    X5               0.878       0.914       0.930       1.000       1.072       1.087       1.119
    Y5              -0.099      -0.072      -0.058      -0.003       0.051       0.061       0.082

 Y2       ON
    Y1              -0.158      -0.046       0.019       0.338       0.664       0.714       0.829

 Y3       ON
    Y2              -0.147      -0.021       0.048       0.361       0.687       0.739       0.826

 Y4       ON
    Y3              -0.171      -0.062       0.007       0.298       0.631       0.668       0.760

 Y5       ON
    Y4              -0.095       0.027       0.062       0.393       0.705       0.783       0.865

 Y6       ON
    Y5              -0.120      -0.020       0.056       0.347       0.661       0.692       0.794

 U_X6     WITH
    ETA1_X           0.000       0.000       0.000       0.000       0.000       0.000       0.000
    ETA1_Y           0.000       0.000       0.000       0.000       0.000       0.000       0.000
    U_X5             0.000       0.000       0.000       0.000       0.000       0.000       0.000
    U_X4             0.000       0.000       0.000       0.000       0.000       0.000       0.000
    U_X3             0.000       0.000       0.000       0.000       0.000       0.000       0.000
    U_X2             0.000       0.000       0.000       0.000       0.000       0.000       0.000
    U_X1             0.000       0.000       0.000       0.000       0.000       0.000       0.000
    U_Y6            -0.008      -0.004      -0.002       0.008       0.018       0.021       0.026
    U_Y5             0.000       0.000       0.000       0.000       0.000       0.000       0.000
    U_Y4             0.000       0.000       0.000       0.000       0.000       0.000       0.000
    U_Y3             0.000       0.000       0.000       0.000       0.000       0.000       0.000
    U_Y2             0.000       0.000       0.000       0.000       0.000       0.000       0.000
    U_Y1             0.000       0.000       0.000       0.000       0.000       0.000       0.000

 U_X5     WITH
    ETA1_X           0.000       0.000       0.000       0.000       0.000       0.000       0.000
    ETA1_Y           0.000       0.000       0.000       0.000       0.000       0.000       0.000
    U_X4             0.000       0.000       0.000       0.000       0.000       0.000       0.000
    U_X3             0.000       0.000       0.000       0.000       0.000       0.000       0.000
    U_X2             0.000       0.000       0.000       0.000       0.000       0.000       0.000
    U_X1             0.000       0.000       0.000       0.000       0.000       0.000       0.000
    U_Y6             0.000       0.000       0.000       0.000       0.000       0.000       0.000
    U_Y5             0.003       0.006       0.007       0.016       0.026       0.028       0.033
    U_Y4             0.000       0.000       0.000       0.000       0.000       0.000       0.000
    U_Y3             0.000       0.000       0.000       0.000       0.000       0.000       0.000
    U_Y2             0.000       0.000       0.000       0.000       0.000       0.000       0.000
    U_Y1             0.000       0.000       0.000       0.000       0.000       0.000       0.000

 U_X4     WITH
    ETA1_X           0.000       0.000       0.000       0.000       0.000       0.000       0.000
    ETA1_Y           0.000       0.000       0.000       0.000       0.000       0.000       0.000
    U_X3             0.000       0.000       0.000       0.000       0.000       0.000       0.000
    U_X2             0.000       0.000       0.000       0.000       0.000       0.000       0.000
    U_X1             0.000       0.000       0.000       0.000       0.000       0.000       0.000
    U_Y6             0.000       0.000       0.000       0.000       0.000       0.000       0.000
    U_Y5             0.000       0.000       0.000       0.000       0.000       0.000       0.000
    U_Y4            -0.024      -0.018      -0.015       0.000       0.014       0.017       0.023
    U_Y3             0.000       0.000       0.000       0.000       0.000       0.000       0.000
    U_Y2             0.000       0.000       0.000       0.000       0.000       0.000       0.000
    U_Y1             0.000       0.000       0.000       0.000       0.000       0.000       0.000

 U_X3     WITH
    ETA1_X           0.000       0.000       0.000       0.000       0.000       0.000       0.000
    ETA1_Y           0.000       0.000       0.000       0.000       0.000       0.000       0.000
    U_X2             0.000       0.000       0.000       0.000       0.000       0.000       0.000
    U_X1             0.000       0.000       0.000       0.000       0.000       0.000       0.000
    U_Y6             0.000       0.000       0.000       0.000       0.000       0.000       0.000
    U_Y5             0.000       0.000       0.000       0.000       0.000       0.000       0.000
    U_Y4             0.000       0.000       0.000       0.000       0.000       0.000       0.000
    U_Y3            -0.023      -0.016      -0.014       0.001       0.016       0.020       0.025
    U_Y2             0.000       0.000       0.000       0.000       0.000       0.000       0.000
    U_Y1             0.000       0.000       0.000       0.000       0.000       0.000       0.000

 U_X2     WITH
    ETA1_X           0.000       0.000       0.000       0.000       0.000       0.000       0.000
    ETA1_Y           0.000       0.000       0.000       0.000       0.000       0.000       0.000
    U_X1             0.000       0.000       0.000       0.000       0.000       0.000       0.000
    U_Y6             0.000       0.000       0.000       0.000       0.000       0.000       0.000
    U_Y5             0.000       0.000       0.000       0.000       0.000       0.000       0.000
    U_Y4             0.000       0.000       0.000       0.000       0.000       0.000       0.000
    U_Y3             0.000       0.000       0.000       0.000       0.000       0.000       0.000
    U_Y2             0.000       0.008       0.013       0.037       0.064       0.070       0.082
    U_Y1             0.000       0.000       0.000       0.000       0.000       0.000       0.000

 U_X1     WITH
    ETA1_X           0.000       0.000       0.000       0.000       0.000       0.000       0.000
    ETA1_Y           0.000       0.000       0.000       0.000       0.000       0.000       0.000
    U_Y6             0.000       0.000       0.000       0.000       0.000       0.000       0.000
    U_Y5             0.000       0.000       0.000       0.000       0.000       0.000       0.000
    U_Y4             0.000       0.000       0.000       0.000       0.000       0.000       0.000
    U_Y3             0.000       0.000       0.000       0.000       0.000       0.000       0.000
    U_Y2             0.000       0.000       0.000       0.000       0.000       0.000       0.000
    U_Y1            -0.037      -0.020      -0.014       0.036       0.087       0.102       0.133

 U_Y6     WITH
    ETA1_X           0.000       0.000       0.000       0.000       0.000       0.000       0.000
    ETA1_Y           0.000       0.000       0.000       0.000       0.000       0.000       0.000
    U_Y5             0.000       0.000       0.000       0.000       0.000       0.000       0.000
    U_Y4             0.000       0.000       0.000       0.000       0.000       0.000       0.000
    U_Y3             0.000       0.000       0.000       0.000       0.000       0.000       0.000
    U_Y2             0.000       0.000       0.000       0.000       0.000       0.000       0.000
    U_Y1             0.000       0.000       0.000       0.000       0.000       0.000       0.000

 U_Y5     WITH
    ETA1_X           0.000       0.000       0.000       0.000       0.000       0.000       0.000
    ETA1_Y           0.000       0.000       0.000       0.000       0.000       0.000       0.000
    U_Y4             0.000       0.000       0.000       0.000       0.000       0.000       0.000
    U_Y3             0.000       0.000       0.000       0.000       0.000       0.000       0.000
    U_Y2             0.000       0.000       0.000       0.000       0.000       0.000       0.000
    U_Y1             0.000       0.000       0.000       0.000       0.000       0.000       0.000

 U_Y4     WITH
    ETA1_X           0.000       0.000       0.000       0.000       0.000       0.000       0.000
    ETA1_Y           0.000       0.000       0.000       0.000       0.000       0.000       0.000
    U_Y3             0.000       0.000       0.000       0.000       0.000       0.000       0.000
    U_Y2             0.000       0.000       0.000       0.000       0.000       0.000       0.000
    U_Y1             0.000       0.000       0.000       0.000       0.000       0.000       0.000

 U_Y3     WITH
    ETA1_X           0.000       0.000       0.000       0.000       0.000       0.000       0.000
    ETA1_Y           0.000       0.000       0.000       0.000       0.000       0.000       0.000
    U_Y2             0.000       0.000       0.000       0.000       0.000       0.000       0.000
    U_Y1             0.000       0.000       0.000       0.000       0.000       0.000       0.000

 U_Y2     WITH
    ETA1_X           0.000       0.000       0.000       0.000       0.000       0.000       0.000
    ETA1_Y           0.000       0.000       0.000       0.000       0.000       0.000       0.000
    U_Y1             0.000       0.000       0.000       0.000       0.000       0.000       0.000

 U_Y1     WITH
    ETA1_X           0.000       0.000       0.000       0.000       0.000       0.000       0.000
    ETA1_Y           0.000       0.000       0.000       0.000       0.000       0.000       0.000

 ETA1_Y   WITH
    ETA1_X           0.464       0.536       0.550       0.758       0.968       1.040       1.130

 Intercepts
    Y6               1.152       1.683       1.865       3.545       5.149       5.545       6.130
    Y5               0.731       1.293       1.591       3.285       5.074       5.407       5.962
    Y4               1.365       1.772       2.038       3.807       5.405       5.711       6.401
    Y3               0.905       1.387       1.648       3.441       5.113       5.510       6.208
    Y2               0.972       1.648       1.884       3.640       5.278       5.655       6.199
    Y1               4.997       5.061       5.090       5.256       5.414       5.454       5.528
    X6              -1.032      -0.797      -0.663      -0.001       0.671       0.799       1.064
    X5              -0.688      -0.369      -0.173       0.483       1.254       1.335       1.604
    X4              -0.746      -0.479      -0.306       0.343       0.997       1.088       1.320
    X3              -0.957      -0.731      -0.585       0.139       0.879       1.020       1.346
    X2              -1.273      -0.805      -0.563       0.450       1.465       1.635       2.125
    X1               7.434       7.477       7.521       7.662       7.811       7.831       7.898

 Variances
    ETA1_X           0.299       0.341       0.377       0.616       0.849       0.907       1.036
    ETA1_Y           0.794       0.860       0.894       1.166       1.447       1.522       1.669
    U_X6             0.008       0.009       0.010       0.015       0.021       0.022       0.026
    U_X5             0.013       0.016       0.017       0.024       0.032       0.035       0.038
    U_X4             0.010       0.013       0.014       0.021       0.029       0.032       0.035
    U_X3             0.026       0.030       0.032       0.045       0.060       0.063       0.070
    U_X2             0.023       0.026       0.028       0.051       0.077       0.084       0.103
    U_X1             0.005       0.022       0.036       0.202       0.336       0.361       0.418
    U_Y6             0.095       0.104       0.108       0.146       0.186       0.197       0.219
    U_Y5             0.036       0.042       0.045       0.065       0.087       0.093       0.104
    U_Y4             0.100       0.115       0.119       0.170       0.222       0.240       0.265
    U_Y3             0.057       0.064       0.070       0.097       0.130       0.136       0.154
    U_Y2             0.072       0.083       0.087       0.123       0.166       0.176       0.195
    U_Y1             0.003       0.017       0.023       0.073       0.122       0.137       0.166

 Residual Variances
    Y6               0.005       0.005       0.005       0.005       0.005       0.005       0.005
    Y5               0.005       0.005       0.005       0.005       0.005       0.005       0.005
    Y4               0.005       0.005       0.005       0.005       0.005       0.005       0.005
    Y3               0.005       0.005       0.005       0.005       0.005       0.005       0.005
    Y2               0.005       0.005       0.005       0.005       0.005       0.005       0.005
    Y1               0.005       0.005       0.005       0.005       0.005       0.005       0.005
    X6               0.005       0.005       0.005       0.005       0.005       0.005       0.005
    X5               0.005       0.005       0.005       0.005       0.005       0.005       0.005
    X4               0.005       0.005       0.005       0.005       0.005       0.005       0.005
    X3               0.005       0.005       0.005       0.005       0.005       0.005       0.005
    X2               0.005       0.005       0.005       0.005       0.005       0.005       0.005
    X1               0.005       0.005       0.005       0.005       0.005       0.005       0.005


CREDIBILITY INTERVALS OF STANDARDIZED MODEL RESULTS


STDYX Standardization

                  Lower .5%  Lower 2.5%    Lower 5%    Estimate    Upper 5%  Upper 2.5%   Upper .5%

 ETA1_X   BY
    X1               0.704       0.742       0.770       0.866       0.979       0.982       0.994
    X2              -0.205      -0.151      -0.116       0.010       0.151       0.168       0.217
    X3              -0.150      -0.112      -0.097       0.010       0.110       0.134       0.172
    X4              -0.118      -0.082      -0.060       0.045       0.145       0.162       0.196
    X5              -0.160      -0.110      -0.081       0.025       0.147       0.163       0.198
    X6              -0.171      -0.131      -0.109      -0.006       0.100       0.117       0.158

 ETA1_Y   BY
    Y1               0.927       0.939       0.946       0.968       0.988       0.992       0.998
    Y2               0.121       0.232       0.304       0.612       0.936       0.980       1.093
    Y3               0.127       0.227       0.278       0.600       0.891       0.958       1.077
    Y4               0.172       0.273       0.322       0.632       0.938       1.000       1.097
    Y5               0.155       0.250       0.313       0.595       0.899       0.936       1.036
    Y6               0.144       0.242       0.274       0.589       0.880       0.954       1.062

 U_X6     BY
    X6               0.091       0.102       0.106       0.133       0.162       0.169       0.183

 U_X5     BY
    X5               0.121       0.132       0.137       0.169       0.201       0.209       0.223

 U_X4     BY
    X4               0.107       0.117       0.122       0.155       0.187       0.195       0.209

 U_X3     BY
    X3               0.165       0.176       0.185       0.224       0.265       0.272       0.292

 U_X2     BY
    X2               0.161       0.173       0.182       0.242       0.305       0.319       0.355

 U_X1     BY
    X1               0.127       0.239       0.266       0.494       0.667       0.710       0.719

 U_Y6     BY
    Y6               0.263       0.280       0.290       0.343       0.398       0.410       0.433

 U_Y5     BY
    Y5               0.163       0.172       0.184       0.222       0.269       0.274       0.295

 U_Y4     BY
    Y4               0.278       0.297       0.310       0.372       0.440       0.453       0.484

 U_Y3     BY
    Y3               0.202       0.222       0.229       0.279       0.331       0.343       0.361

 U_Y2     BY
    Y2               0.234       0.247       0.259       0.313       0.371       0.380       0.410

 U_Y1     BY
    Y1               0.080       0.127       0.151       0.242       0.327       0.344       0.395

 X3       ON
    U_X2            -0.153      -0.132      -0.121      -0.073      -0.030      -0.021      -0.005
    U_X1            -0.088      -0.063      -0.052       0.004       0.065       0.077       0.101
    U_Y2            -0.085      -0.067      -0.059      -0.015       0.026       0.035       0.052

 X4       ON
    U_X3            -0.135      -0.118      -0.109      -0.070      -0.035      -0.029      -0.015
    U_X2            -0.063      -0.051      -0.044      -0.014       0.017       0.023       0.033
    U_Y3            -0.077      -0.058      -0.055      -0.018       0.015       0.026       0.037

 X5       ON
    U_X4            -0.108      -0.094      -0.088      -0.056      -0.028      -0.022      -0.014
    U_X3            -0.060      -0.048      -0.041      -0.010       0.021       0.027       0.040
    U_Y4            -0.080      -0.062      -0.052      -0.010       0.036       0.044       0.061

 X6       ON
    U_X5            -0.091      -0.079      -0.071      -0.044      -0.018      -0.014      -0.002
    U_X4            -0.018      -0.010      -0.006       0.015       0.037       0.041       0.050
    U_Y5            -0.042      -0.032      -0.025       0.005       0.035       0.042       0.056

 Y2       ON
    U_Y1            -0.073      -0.043      -0.027       0.041       0.120       0.131       0.165

 Y3       ON
    U_Y2            -0.085      -0.053      -0.030       0.061       0.155       0.167       0.207

 Y4       ON
    U_Y3            -0.106      -0.069      -0.050       0.034       0.118       0.132       0.160

 Y5       ON
    U_Y4            -0.068      -0.033      -0.016       0.087       0.185       0.205       0.249

 Y6       ON
    U_Y5            -0.067      -0.035      -0.020       0.046       0.119       0.130       0.156

 X2       ON
    X1               0.601       0.665       0.685       0.814       0.936       0.973       1.022
    Y1              -0.051       0.007       0.038       0.176       0.316       0.342       0.402

 X3       ON
    X2               0.818       0.854       0.870       0.969       1.068       1.089       1.129
    Y2              -0.137      -0.105      -0.083       0.009       0.104       0.120       0.160

 X4       ON
    X3               0.846       0.886       0.901       0.969       1.043       1.061       1.089
    Y3              -0.142      -0.104      -0.088      -0.007       0.066       0.079       0.106

 X5       ON
    X4               0.813       0.851       0.868       0.945       1.018       1.036       1.073
    Y4              -0.108      -0.074      -0.046       0.033       0.117       0.125       0.156

 X6       ON
    X5               0.890       0.920       0.935       0.999       1.070       1.088       1.123
    Y5              -0.122      -0.091      -0.072      -0.003       0.065       0.075       0.103

 Y2       ON
    Y1              -0.163      -0.045       0.015       0.336       0.655       0.711       0.816

 Y3       ON
    Y2              -0.146      -0.022       0.054       0.361       0.691       0.739       0.835

 Y4       ON
    Y3              -0.178      -0.059      -0.004       0.301       0.626       0.676       0.762

 Y5       ON
    Y4              -0.089       0.025       0.057       0.380       0.676       0.749       0.840

 Y6       ON
    Y5              -0.120      -0.021       0.054       0.355       0.672       0.707       0.815

 U_X6     WITH
    ETA1_X           0.000       0.000       0.000       0.000       0.000       0.000       0.000
    ETA1_Y           0.000       0.000       0.000       0.000       0.000       0.000       0.000
    U_X5             0.000       0.000       0.000       0.000       0.000       0.000       0.000
    U_X4             0.000       0.000       0.000       0.000       0.000       0.000       0.000
    U_X3             0.000       0.000       0.000       0.000       0.000       0.000       0.000
    U_X2             0.000       0.000       0.000       0.000       0.000       0.000       0.000
    U_X1             0.000       0.000       0.000       0.000       0.000       0.000       0.000
    U_Y6            -0.148      -0.074      -0.042       0.171       0.366       0.413       0.492
    U_Y5             0.000       0.000       0.000       0.000       0.000       0.000       0.000
    U_Y4             0.000       0.000       0.000       0.000       0.000       0.000       0.000
    U_Y3             0.000       0.000       0.000       0.000       0.000       0.000       0.000
    U_Y2             0.000       0.000       0.000       0.000       0.000       0.000       0.000
    U_Y1             0.000       0.000       0.000       0.000       0.000       0.000       0.000

 U_X5     WITH
    ETA1_X           0.000       0.000       0.000       0.000       0.000       0.000       0.000
    ETA1_Y           0.000       0.000       0.000       0.000       0.000       0.000       0.000
    U_X4             0.000       0.000       0.000       0.000       0.000       0.000       0.000
    U_X3             0.000       0.000       0.000       0.000       0.000       0.000       0.000
    U_X2             0.000       0.000       0.000       0.000       0.000       0.000       0.000
    U_X1             0.000       0.000       0.000       0.000       0.000       0.000       0.000
    U_Y6             0.000       0.000       0.000       0.000       0.000       0.000       0.000
    U_Y5             0.096       0.168       0.224       0.422       0.609       0.635       0.705
    U_Y4             0.000       0.000       0.000       0.000       0.000       0.000       0.000
    U_Y3             0.000       0.000       0.000       0.000       0.000       0.000       0.000
    U_Y2             0.000       0.000       0.000       0.000       0.000       0.000       0.000
    U_Y1             0.000       0.000       0.000       0.000       0.000       0.000       0.000

 U_X4     WITH
    ETA1_X           0.000       0.000       0.000       0.000       0.000       0.000       0.000
    ETA1_Y           0.000       0.000       0.000       0.000       0.000       0.000       0.000
    U_X3             0.000       0.000       0.000       0.000       0.000       0.000       0.000
    U_X2             0.000       0.000       0.000       0.000       0.000       0.000       0.000
    U_X1             0.000       0.000       0.000       0.000       0.000       0.000       0.000
    U_Y6             0.000       0.000       0.000       0.000       0.000       0.000       0.000
    U_Y5             0.000       0.000       0.000       0.000       0.000       0.000       0.000
    U_Y4            -0.368      -0.286      -0.248      -0.006       0.223       0.265       0.342
    U_Y3             0.000       0.000       0.000       0.000       0.000       0.000       0.000
    U_Y2             0.000       0.000       0.000       0.000       0.000       0.000       0.000
    U_Y1             0.000       0.000       0.000       0.000       0.000       0.000       0.000

 U_X3     WITH
    ETA1_X           0.000       0.000       0.000       0.000       0.000       0.000       0.000
    ETA1_Y           0.000       0.000       0.000       0.000       0.000       0.000       0.000
    U_X2             0.000       0.000       0.000       0.000       0.000       0.000       0.000
    U_X1             0.000       0.000       0.000       0.000       0.000       0.000       0.000
    U_Y6             0.000       0.000       0.000       0.000       0.000       0.000       0.000
    U_Y5             0.000       0.000       0.000       0.000       0.000       0.000       0.000
    U_Y4             0.000       0.000       0.000       0.000       0.000       0.000       0.000
    U_Y3            -0.307      -0.241      -0.197       0.016       0.233       0.271       0.349
    U_Y2             0.000       0.000       0.000       0.000       0.000       0.000       0.000
    U_Y1             0.000       0.000       0.000       0.000       0.000       0.000       0.000

 U_X2     WITH
    ETA1_X           0.000       0.000       0.000       0.000       0.000       0.000       0.000
    ETA1_Y           0.000       0.000       0.000       0.000       0.000       0.000       0.000
    U_X1             0.000       0.000       0.000       0.000       0.000       0.000       0.000
    U_Y6             0.000       0.000       0.000       0.000       0.000       0.000       0.000
    U_Y5             0.000       0.000       0.000       0.000       0.000       0.000       0.000
    U_Y4             0.000       0.000       0.000       0.000       0.000       0.000       0.000
    U_Y3             0.000       0.000       0.000       0.000       0.000       0.000       0.000
    U_Y2             0.046       0.137       0.208       0.478       0.727       0.754       0.831
    U_Y1             0.000       0.000       0.000       0.000       0.000       0.000       0.000

 U_X1     WITH
    ETA1_X           0.000       0.000       0.000       0.000       0.000       0.000       0.000
    ETA1_Y           0.000       0.000       0.000       0.000       0.000       0.000       0.000
    U_Y6             0.000       0.000       0.000       0.000       0.000       0.000       0.000
    U_Y5             0.000       0.000       0.000       0.000       0.000       0.000       0.000
    U_Y4             0.000       0.000       0.000       0.000       0.000       0.000       0.000
    U_Y3             0.000       0.000       0.000       0.000       0.000       0.000       0.000
    U_Y2             0.000       0.000       0.000       0.000       0.000       0.000       0.000
    U_Y1            -0.409      -0.181      -0.105       0.330       0.755       0.876       0.999

 U_Y6     WITH
    ETA1_X           0.000       0.000       0.000       0.000       0.000       0.000       0.000
    ETA1_Y           0.000       0.000       0.000       0.000       0.000       0.000       0.000
    U_Y5             0.000       0.000       0.000       0.000       0.000       0.000       0.000
    U_Y4             0.000       0.000       0.000       0.000       0.000       0.000       0.000
    U_Y3             0.000       0.000       0.000       0.000       0.000       0.000       0.000
    U_Y2             0.000       0.000       0.000       0.000       0.000       0.000       0.000
    U_Y1             0.000       0.000       0.000       0.000       0.000       0.000       0.000

 U_Y5     WITH
    ETA1_X           0.000       0.000       0.000       0.000       0.000       0.000       0.000
    ETA1_Y           0.000       0.000       0.000       0.000       0.000       0.000       0.000
    U_Y4             0.000       0.000       0.000       0.000       0.000       0.000       0.000
    U_Y3             0.000       0.000       0.000       0.000       0.000       0.000       0.000
    U_Y2             0.000       0.000       0.000       0.000       0.000       0.000       0.000
    U_Y1             0.000       0.000       0.000       0.000       0.000       0.000       0.000

 U_Y4     WITH
    ETA1_X           0.000       0.000       0.000       0.000       0.000       0.000       0.000
    ETA1_Y           0.000       0.000       0.000       0.000       0.000       0.000       0.000
    U_Y3             0.000       0.000       0.000       0.000       0.000       0.000       0.000
    U_Y2             0.000       0.000       0.000       0.000       0.000       0.000       0.000
    U_Y1             0.000       0.000       0.000       0.000       0.000       0.000       0.000

 U_Y3     WITH
    ETA1_X           0.000       0.000       0.000       0.000       0.000       0.000       0.000
    ETA1_Y           0.000       0.000       0.000       0.000       0.000       0.000       0.000
    U_Y2             0.000       0.000       0.000       0.000       0.000       0.000       0.000
    U_Y1             0.000       0.000       0.000       0.000       0.000       0.000       0.000

 U_Y2     WITH
    ETA1_X           0.000       0.000       0.000       0.000       0.000       0.000       0.000
    ETA1_Y           0.000       0.000       0.000       0.000       0.000       0.000       0.000
    U_Y1             0.000       0.000       0.000       0.000       0.000       0.000       0.000

 U_Y1     WITH
    ETA1_X           0.000       0.000       0.000       0.000       0.000       0.000       0.000
    ETA1_Y           0.000       0.000       0.000       0.000       0.000       0.000       0.000

 ETA1_Y   WITH
    ETA1_X           0.739       0.793       0.815       0.906       0.999       1.000       1.000

 Intercepts
    Y6               0.998       1.474       1.549       3.176       4.594       5.072       5.590
    Y5               0.662       0.981       1.374       2.857       4.481       4.673       5.359
    Y4               1.211       1.591       1.811       3.440       4.972       5.320       6.003
    Y3               0.734       1.206       1.483       3.065       4.677       5.014       5.681
    Y2               0.880       1.422       1.635       3.230       4.780       5.138       5.698
    Y1               3.903       4.100       4.186       4.711       5.249       5.368       5.524
    X6              -1.140      -0.858      -0.722      -0.001       0.728       0.883       1.164
    X5              -0.745      -0.388      -0.229       0.522       1.326       1.468       1.749
    X4              -0.788      -0.498      -0.302       0.363       1.087       1.154       1.430
    X3              -1.072      -0.756      -0.609       0.146       0.932       1.094       1.383
    X2              -1.450      -0.876      -0.636       0.481       1.545       1.781       2.222
    X1               6.890       7.162       7.356       8.469       9.545       9.755      10.296

 Variances
    ETA1_X           1.000       1.000       1.000       1.000       1.000       1.000       1.000
    ETA1_Y           1.000       1.000       1.000       1.000       1.000       1.000       1.000
    U_X6             1.000       1.000       1.000       1.000       1.000       1.000       1.000
    U_X5             1.000       1.000       1.000       1.000       1.000       1.000       1.000
    U_X4             1.000       1.000       1.000       1.000       1.000       1.000       1.000
    U_X3             1.000       1.000       1.000       1.000       1.000       1.000       1.000
    U_X2             1.000       1.000       1.000       1.000       1.000       1.000       1.000
    U_X1             1.000       1.000       1.000       1.000       1.000       1.000       1.000
    U_Y6             1.000       1.000       1.000       1.000       1.000       1.000       1.000
    U_Y5             1.000       1.000       1.000       1.000       1.000       1.000       1.000
    U_Y4             1.000       1.000       1.000       1.000       1.000       1.000       1.000
    U_Y3             1.000       1.000       1.000       1.000       1.000       1.000       1.000
    U_Y2             1.000       1.000       1.000       1.000       1.000       1.000       1.000
    U_Y1             1.000       1.000       1.000       1.000       1.000       1.000       1.000

 Residual Variances
    Y6               0.003       0.003       0.003       0.004       0.005       0.005       0.005
    Y5               0.003       0.003       0.003       0.004       0.005       0.005       0.005
    Y4               0.003       0.003       0.003       0.004       0.005       0.005       0.006
    Y3               0.003       0.003       0.003       0.004       0.005       0.005       0.005
    Y2               0.003       0.003       0.003       0.004       0.005       0.005       0.005
    Y1               0.003       0.003       0.003       0.004       0.005       0.005       0.005
    X6               0.004       0.004       0.005       0.006       0.007       0.007       0.008
    X5               0.004       0.004       0.005       0.006       0.007       0.007       0.008
    X4               0.004       0.004       0.005       0.006       0.007       0.007       0.008
    X3               0.004       0.004       0.004       0.006       0.007       0.007       0.007
    X2               0.004       0.004       0.005       0.006       0.007       0.007       0.008
    X1               0.004       0.004       0.005       0.006       0.008       0.008       0.009


DIFFERENCE OUTPUT


            Average   Std. Dev.     Deviations from the Mean

                                    LY2         LY3         LY4         LY5         LY6
      1       0.629      0.192      0.005      -0.006       0.019       0.004      -0.021

                                    AR1_X3      AR1_X4      AR1_X5      AR1_X6
      2       0.968      0.030      0.017      -0.005      -0.046       0.033

                                    AR1_Y2      AR1_Y3      AR1_Y4      AR1_Y5      AR1_Y6
      3       0.348      0.187     -0.008       0.013      -0.050       0.047      -0.002

                                    MA1_X3      MA1_X4      MA1_X5      MA1_X6
      4      -0.311      0.086      0.003      -0.002      -0.045       0.044

                                    MA1_Y2      MA1_Y3      MA1_Y4      MA1_Y5      MA1_Y6
      5       0.188      0.171     -0.009       0.007      -0.069       0.057       0.015

                                    CL1_XY3     CL1_XY4     CL1_XY5     CL1_XY6
      6       0.007      0.024      0.002      -0.013       0.021      -0.009

                                    CLMA1_XY    CLMA1_XY    CLMA1_XY    CLMA1_XY
      7      -0.025      0.047     -0.017      -0.030       0.004       0.044


TECHNICAL 1 OUTPUT


     PARAMETER SPECIFICATION


           NU
              Y6            Y5            Y4            Y3            Y2
              ________      ________      ________      ________      ________
                    0             0             0             0             0


           NU
              Y1            X6            X5            X4            X3
              ________      ________      ________      ________      ________
                    0             0             0             0             0


           NU
              X2            X1
              ________      ________
                    0             0


           LAMBDA
              ETA1_X        ETA1_Y        U_X6          U_X5          U_X4
              ________      ________      ________      ________      ________
 Y6                 0             0             0             0             0
 Y5                 0             0             0             0             0
 Y4                 0             0             0             0             0
 Y3                 0             0             0             0             0
 Y2                 0             0             0             0             0
 Y1                 0             0             0             0             0
 X6                 0             0             0             0             0
 X5                 0             0             0             0             0
 X4                 0             0             0             0             0
 X3                 0             0             0             0             0
 X2                 0             0             0             0             0
 X1                 0             0             0             0             0


           LAMBDA
              U_X3          U_X2          U_X1          U_Y6          U_Y5
              ________      ________      ________      ________      ________
 Y6                 0             0             0             0             0
 Y5                 0             0             0             0             0
 Y4                 0             0             0             0             0
 Y3                 0             0             0             0             0
 Y2                 0             0             0             0             0
 Y1                 0             0             0             0             0
 X6                 0             0             0             0             0
 X5                 0             0             0             0             0
 X4                 0             0             0             0             0
 X3                 0             0             0             0             0
 X2                 0             0             0             0             0
 X1                 0             0             0             0             0


           LAMBDA
              U_Y4          U_Y3          U_Y2          U_Y1          Y6
              ________      ________      ________      ________      ________
 Y6                 0             0             0             0             0
 Y5                 0             0             0             0             0
 Y4                 0             0             0             0             0
 Y3                 0             0             0             0             0
 Y2                 0             0             0             0             0
 Y1                 0             0             0             0             0
 X6                 0             0             0             0             0
 X5                 0             0             0             0             0
 X4                 0             0             0             0             0
 X3                 0             0             0             0             0
 X2                 0             0             0             0             0
 X1                 0             0             0             0             0


           LAMBDA
              Y5            Y4            Y3            Y2            Y1
              ________      ________      ________      ________      ________
 Y6                 0             0             0             0             0
 Y5                 0             0             0             0             0
 Y4                 0             0             0             0             0
 Y3                 0             0             0             0             0
 Y2                 0             0             0             0             0
 Y1                 0             0             0             0             0
 X6                 0             0             0             0             0
 X5                 0             0             0             0             0
 X4                 0             0             0             0             0
 X3                 0             0             0             0             0
 X2                 0             0             0             0             0
 X1                 0             0             0             0             0


           LAMBDA
              X6            X5            X4            X3            X2
              ________      ________      ________      ________      ________
 Y6                 0             0             0             0             0
 Y5                 0             0             0             0             0
 Y4                 0             0             0             0             0
 Y3                 0             0             0             0             0
 Y2                 0             0             0             0             0
 Y1                 0             0             0             0             0
 X6                 0             0             0             0             0
 X5                 0             0             0             0             0
 X4                 0             0             0             0             0
 X3                 0             0             0             0             0
 X2                 0             0             0             0             0
 X1                 0             0             0             0             0


           LAMBDA
              X1
              ________
 Y6                 0
 Y5                 0
 Y4                 0
 Y3                 0
 Y2                 0
 Y1                 0
 X6                 0
 X5                 0
 X4                 0
 X3                 0
 X2                 0
 X1                 0


           THETA
              Y6            Y5            Y4            Y3            Y2
              ________      ________      ________      ________      ________
 Y6                 0
 Y5                 0             0
 Y4                 0             0             0
 Y3                 0             0             0             0
 Y2                 0             0             0             0             0
 Y1                 0             0             0             0             0
 X6                 0             0             0             0             0
 X5                 0             0             0             0             0
 X4                 0             0             0             0             0
 X3                 0             0             0             0             0
 X2                 0             0             0             0             0
 X1                 0             0             0             0             0


           THETA
              Y1            X6            X5            X4            X3
              ________      ________      ________      ________      ________
 Y1                 0
 X6                 0             0
 X5                 0             0             0
 X4                 0             0             0             0
 X3                 0             0             0             0             0
 X2                 0             0             0             0             0
 X1                 0             0             0             0             0


           THETA
              X2            X1
              ________      ________
 X2                 0
 X1                 0             0


           ALPHA
              ETA1_X        ETA1_Y        U_X6          U_X5          U_X4
              ________      ________      ________      ________      ________
                    0             0             0             0             0


           ALPHA
              U_X3          U_X2          U_X1          U_Y6          U_Y5
              ________      ________      ________      ________      ________
                    0             0             0             0             0


           ALPHA
              U_Y4          U_Y3          U_Y2          U_Y1          Y6
              ________      ________      ________      ________      ________
                    0             0             0             0             1


           ALPHA
              Y5            Y4            Y3            Y2            Y1
              ________      ________      ________      ________      ________
                    2             3             4             5             6


           ALPHA
              X6            X5            X4            X3            X2
              ________      ________      ________      ________      ________
                    7             8             9            10            11


           ALPHA
              X1
              ________
                   12


           BETA
              ETA1_X        ETA1_Y        U_X6          U_X5          U_X4
              ________      ________      ________      ________      ________
 ETA1_X             0             0             0             0             0
 ETA1_Y             0             0             0             0             0
 U_X6               0             0             0             0             0
 U_X5               0             0             0             0             0
 U_X4               0             0             0             0             0
 U_X3               0             0             0             0             0
 U_X2               0             0             0             0             0
 U_X1               0             0             0             0             0
 U_Y6               0             0             0             0             0
 U_Y5               0             0             0             0             0
 U_Y4               0             0             0             0             0
 U_Y3               0             0             0             0             0
 U_Y2               0             0             0             0             0
 U_Y1               0             0             0             0             0
 Y6                 0            13             0             0             0
 Y5                 0            16             0             0             0
 Y4                 0            19             0             0             0
 Y3                 0            22             0             0             0
 Y2                 0            25             0             0             0
 Y1                 0             0             0             0             0
 X6                28             0             0            29            30
 X5                34             0             0             0            35
 X4                40             0             0             0             0
 X3                46             0             0             0             0
 X2                52             0             0             0             0
 X1                 0             0             0             0             0


           BETA
              U_X3          U_X2          U_X1          U_Y6          U_Y5
              ________      ________      ________      ________      ________
 ETA1_X             0             0             0             0             0
 ETA1_Y             0             0             0             0             0
 U_X6               0             0             0             0             0
 U_X5               0             0             0             0             0
 U_X4               0             0             0             0             0
 U_X3               0             0             0             0             0
 U_X2               0             0             0             0             0
 U_X1               0             0             0             0             0
 U_Y6               0             0             0             0             0
 U_Y5               0             0             0             0             0
 U_Y4               0             0             0             0             0
 U_Y3               0             0             0             0             0
 U_Y2               0             0             0             0             0
 U_Y1               0             0             0             0             0
 Y6                 0             0             0             0            14
 Y5                 0             0             0             0             0
 Y4                 0             0             0             0             0
 Y3                 0             0             0             0             0
 Y2                 0             0             0             0             0
 Y1                 0             0             0             0             0
 X6                 0             0             0             0            31
 X5                36             0             0             0             0
 X4                41            42             0             0             0
 X3                 0            47            48             0             0
 X2                 0             0             0             0             0
 X1                 0             0             0             0             0


           BETA
              U_Y4          U_Y3          U_Y2          U_Y1          Y6
              ________      ________      ________      ________      ________
 ETA1_X             0             0             0             0             0
 ETA1_Y             0             0             0             0             0
 U_X6               0             0             0             0             0
 U_X5               0             0             0             0             0
 U_X4               0             0             0             0             0
 U_X3               0             0             0             0             0
 U_X2               0             0             0             0             0
 U_X1               0             0             0             0             0
 U_Y6               0             0             0             0             0
 U_Y5               0             0             0             0             0
 U_Y4               0             0             0             0             0
 U_Y3               0             0             0             0             0
 U_Y2               0             0             0             0             0
 U_Y1               0             0             0             0             0
 Y6                 0             0             0             0             0
 Y5                17             0             0             0             0
 Y4                 0            20             0             0             0
 Y3                 0             0            23             0             0
 Y2                 0             0             0            26             0
 Y1                 0             0             0             0             0
 X6                 0             0             0             0             0
 X5                37             0             0             0             0
 X4                 0            43             0             0             0
 X3                 0             0            49             0             0
 X2                 0             0             0             0             0
 X1                 0             0             0             0             0


           BETA
              Y5            Y4            Y3            Y2            Y1
              ________      ________      ________      ________      ________
 ETA1_X             0             0             0             0             0
 ETA1_Y             0             0             0             0             0
 U_X6               0             0             0             0             0
 U_X5               0             0             0             0             0
 U_X4               0             0             0             0             0
 U_X3               0             0             0             0             0
 U_X2               0             0             0             0             0
 U_X1               0             0             0             0             0
 U_Y6               0             0             0             0             0
 U_Y5               0             0             0             0             0
 U_Y4               0             0             0             0             0
 U_Y3               0             0             0             0             0
 U_Y2               0             0             0             0             0
 U_Y1               0             0             0             0             0
 Y6                15             0             0             0             0
 Y5                 0            18             0             0             0
 Y4                 0             0            21             0             0
 Y3                 0             0             0            24             0
 Y2                 0             0             0             0            27
 Y1                 0             0             0             0             0
 X6                32             0             0             0             0
 X5                 0            38             0             0             0
 X4                 0             0            44             0             0
 X3                 0             0             0            50             0
 X2                 0             0             0             0            53
 X1                 0             0             0             0             0


           BETA
              X6            X5            X4            X3            X2
              ________      ________      ________      ________      ________
 ETA1_X             0             0             0             0             0
 ETA1_Y             0             0             0             0             0
 U_X6               0             0             0             0             0
 U_X5               0             0             0             0             0
 U_X4               0             0             0             0             0
 U_X3               0             0             0             0             0
 U_X2               0             0             0             0             0
 U_X1               0             0             0             0             0
 U_Y6               0             0             0             0             0
 U_Y5               0             0             0             0             0
 U_Y4               0             0             0             0             0
 U_Y3               0             0             0             0             0
 U_Y2               0             0             0             0             0
 U_Y1               0             0             0             0             0
 Y6                 0             0             0             0             0
 Y5                 0             0             0             0             0
 Y4                 0             0             0             0             0
 Y3                 0             0             0             0             0
 Y2                 0             0             0             0             0
 Y1                 0             0             0             0             0
 X6                 0            33             0             0             0
 X5                 0             0            39             0             0
 X4                 0             0             0            45             0
 X3                 0             0             0             0            51
 X2                 0             0             0             0             0
 X1                 0             0             0             0             0


           BETA
              X1
              ________
 ETA1_X             0
 ETA1_Y             0
 U_X6               0
 U_X5               0
 U_X4               0
 U_X3               0
 U_X2               0
 U_X1               0
 U_Y6               0
 U_Y5               0
 U_Y4               0
 U_Y3               0
 U_Y2               0
 U_Y1               0
 Y6                 0
 Y5                 0
 Y4                 0
 Y3                 0
 Y2                 0
 Y1                 0
 X6                 0
 X5                 0
 X4                 0
 X3                 0
 X2                54
 X1                 0


           PSI
              ETA1_X        ETA1_Y        U_X6          U_X5          U_X4
              ________      ________      ________      ________      ________
 ETA1_X            55
 ETA1_Y            56            57
 U_X6               0             0            58
 U_X5               0             0             0            59
 U_X4               0             0             0             0            60
 U_X3               0             0             0             0             0
 U_X2               0             0             0             0             0
 U_X1               0             0             0             0             0
 U_Y6               0             0            64             0             0
 U_Y5               0             0             0            66             0
 U_Y4               0             0             0             0            68
 U_Y3               0             0             0             0             0
 U_Y2               0             0             0             0             0
 U_Y1               0             0             0             0             0
 Y6                 0             0             0             0             0
 Y5                 0             0             0             0             0
 Y4                 0             0             0             0             0
 Y3                 0             0             0             0             0
 Y2                 0             0             0             0             0
 Y1                 0             0             0             0             0
 X6                 0             0             0             0             0
 X5                 0             0             0             0             0
 X4                 0             0             0             0             0
 X3                 0             0             0             0             0
 X2                 0             0             0             0             0
 X1                 0             0             0             0             0


           PSI
              U_X3          U_X2          U_X1          U_Y6          U_Y5
              ________      ________      ________      ________      ________
 U_X3              61
 U_X2               0            62
 U_X1               0             0            63
 U_Y6               0             0             0            65
 U_Y5               0             0             0             0            67
 U_Y4               0             0             0             0             0
 U_Y3              70             0             0             0             0
 U_Y2               0            72             0             0             0
 U_Y1               0             0            74             0             0
 Y6                 0             0             0             0             0
 Y5                 0             0             0             0             0
 Y4                 0             0             0             0             0
 Y3                 0             0             0             0             0
 Y2                 0             0             0             0             0
 Y1                 0             0             0             0             0
 X6                 0             0             0             0             0
 X5                 0             0             0             0             0
 X4                 0             0             0             0             0
 X3                 0             0             0             0             0
 X2                 0             0             0             0             0
 X1                 0             0             0             0             0


           PSI
              U_Y4          U_Y3          U_Y2          U_Y1          Y6
              ________      ________      ________      ________      ________
 U_Y4              69
 U_Y3               0            71
 U_Y2               0             0            73
 U_Y1               0             0             0            75
 Y6                 0             0             0             0             0
 Y5                 0             0             0             0             0
 Y4                 0             0             0             0             0
 Y3                 0             0             0             0             0
 Y2                 0             0             0             0             0
 Y1                 0             0             0             0             0
 X6                 0             0             0             0             0
 X5                 0             0             0             0             0
 X4                 0             0             0             0             0
 X3                 0             0             0             0             0
 X2                 0             0             0             0             0
 X1                 0             0             0             0             0


           PSI
              Y5            Y4            Y3            Y2            Y1
              ________      ________      ________      ________      ________
 Y5                 0
 Y4                 0             0
 Y3                 0             0             0
 Y2                 0             0             0             0
 Y1                 0             0             0             0             0
 X6                 0             0             0             0             0
 X5                 0             0             0             0             0
 X4                 0             0             0             0             0
 X3                 0             0             0             0             0
 X2                 0             0             0             0             0
 X1                 0             0             0             0             0


           PSI
              X6            X5            X4            X3            X2
              ________      ________      ________      ________      ________
 X6                 0
 X5                 0             0
 X4                 0             0             0
 X3                 0             0             0             0
 X2                 0             0             0             0             0
 X1                 0             0             0             0             0


           PSI
              X1
              ________
 X1                 0


     STARTING VALUES


           NU
              Y6            Y5            Y4            Y3            Y2
              ________      ________      ________      ________      ________
                0.000         0.000         0.000         0.000         0.000


           NU
              Y1            X6            X5            X4            X3
              ________      ________      ________      ________      ________
                0.000         0.000         0.000         0.000         0.000


           NU
              X2            X1
              ________      ________
                0.000         0.000


           LAMBDA
              ETA1_X        ETA1_Y        U_X6          U_X5          U_X4
              ________      ________      ________      ________      ________
 Y6             0.000         0.000         0.000         0.000         0.000
 Y5             0.000         0.000         0.000         0.000         0.000
 Y4             0.000         0.000         0.000         0.000         0.000
 Y3             0.000         0.000         0.000         0.000         0.000
 Y2             0.000         0.000         0.000         0.000         0.000
 Y1             0.000         0.000         0.000         0.000         0.000
 X6             0.000         0.000         0.000         0.000         0.000
 X5             0.000         0.000         0.000         0.000         0.000
 X4             0.000         0.000         0.000         0.000         0.000
 X3             0.000         0.000         0.000         0.000         0.000
 X2             0.000         0.000         0.000         0.000         0.000
 X1             0.000         0.000         0.000         0.000         0.000


           LAMBDA
              U_X3          U_X2          U_X1          U_Y6          U_Y5
              ________      ________      ________      ________      ________
 Y6             0.000         0.000         0.000         0.000         0.000
 Y5             0.000         0.000         0.000         0.000         0.000
 Y4             0.000         0.000         0.000         0.000         0.000
 Y3             0.000         0.000         0.000         0.000         0.000
 Y2             0.000         0.000         0.000         0.000         0.000
 Y1             0.000         0.000         0.000         0.000         0.000
 X6             0.000         0.000         0.000         0.000         0.000
 X5             0.000         0.000         0.000         0.000         0.000
 X4             0.000         0.000         0.000         0.000         0.000
 X3             0.000         0.000         0.000         0.000         0.000
 X2             0.000         0.000         0.000         0.000         0.000
 X1             0.000         0.000         0.000         0.000         0.000


           LAMBDA
              U_Y4          U_Y3          U_Y2          U_Y1          Y6
              ________      ________      ________      ________      ________
 Y6             0.000         0.000         0.000         0.000         1.000
 Y5             0.000         0.000         0.000         0.000         0.000
 Y4             0.000         0.000         0.000         0.000         0.000
 Y3             0.000         0.000         0.000         0.000         0.000
 Y2             0.000         0.000         0.000         0.000         0.000
 Y1             0.000         0.000         0.000         0.000         0.000
 X6             0.000         0.000         0.000         0.000         0.000
 X5             0.000         0.000         0.000         0.000         0.000
 X4             0.000         0.000         0.000         0.000         0.000
 X3             0.000         0.000         0.000         0.000         0.000
 X2             0.000         0.000         0.000         0.000         0.000
 X1             0.000         0.000         0.000         0.000         0.000


           LAMBDA
              Y5            Y4            Y3            Y2            Y1
              ________      ________      ________      ________      ________
 Y6             0.000         0.000         0.000         0.000         0.000
 Y5             1.000         0.000         0.000         0.000         0.000
 Y4             0.000         1.000         0.000         0.000         0.000
 Y3             0.000         0.000         1.000         0.000         0.000
 Y2             0.000         0.000         0.000         1.000         0.000
 Y1             0.000         0.000         0.000         0.000         1.000
 X6             0.000         0.000         0.000         0.000         0.000
 X5             0.000         0.000         0.000         0.000         0.000
 X4             0.000         0.000         0.000         0.000         0.000
 X3             0.000         0.000         0.000         0.000         0.000
 X2             0.000         0.000         0.000         0.000         0.000
 X1             0.000         0.000         0.000         0.000         0.000


           LAMBDA
              X6            X5            X4            X3            X2
              ________      ________      ________      ________      ________
 Y6             0.000         0.000         0.000         0.000         0.000
 Y5             0.000         0.000         0.000         0.000         0.000
 Y4             0.000         0.000         0.000         0.000         0.000
 Y3             0.000         0.000         0.000         0.000         0.000
 Y2             0.000         0.000         0.000         0.000         0.000
 Y1             0.000         0.000         0.000         0.000         0.000
 X6             1.000         0.000         0.000         0.000         0.000
 X5             0.000         1.000         0.000         0.000         0.000
 X4             0.000         0.000         1.000         0.000         0.000
 X3             0.000         0.000         0.000         1.000         0.000
 X2             0.000         0.000         0.000         0.000         1.000
 X1             0.000         0.000         0.000         0.000         0.000


           LAMBDA
              X1
              ________
 Y6             0.000
 Y5             0.000
 Y4             0.000
 Y3             0.000
 Y2             0.000
 Y1             0.000
 X6             0.000
 X5             0.000
 X4             0.000
 X3             0.000
 X2             0.000
 X1             1.000


           THETA
              Y6            Y5            Y4            Y3            Y2
              ________      ________      ________      ________      ________
 Y6             0.000
 Y5             0.000         0.000
 Y4             0.000         0.000         0.000
 Y3             0.000         0.000         0.000         0.000
 Y2             0.000         0.000         0.000         0.000         0.000
 Y1             0.000         0.000         0.000         0.000         0.000
 X6             0.000         0.000         0.000         0.000         0.000
 X5             0.000         0.000         0.000         0.000         0.000
 X4             0.000         0.000         0.000         0.000         0.000
 X3             0.000         0.000         0.000         0.000         0.000
 X2             0.000         0.000         0.000         0.000         0.000
 X1             0.000         0.000         0.000         0.000         0.000


           THETA
              Y1            X6            X5            X4            X3
              ________      ________      ________      ________      ________
 Y1             0.000
 X6             0.000         0.000
 X5             0.000         0.000         0.000
 X4             0.000         0.000         0.000         0.000
 X3             0.000         0.000         0.000         0.000         0.000
 X2             0.000         0.000         0.000         0.000         0.000
 X1             0.000         0.000         0.000         0.000         0.000


           THETA
              X2            X1
              ________      ________
 X2             0.000
 X1             0.000         0.000


           ALPHA
              ETA1_X        ETA1_Y        U_X6          U_X5          U_X4
              ________      ________      ________      ________      ________
                0.000         0.000         0.000         0.000         0.000


           ALPHA
              U_X3          U_X2          U_X1          U_Y6          U_Y5
              ________      ________      ________      ________      ________
                0.000         0.000         0.000         0.000         0.000


           ALPHA
              U_Y4          U_Y3          U_Y2          U_Y1          Y6
              ________      ________      ________      ________      ________
                0.000         0.000         0.000         0.000         5.431


           ALPHA
              Y5            Y4            Y3            Y2            Y1
              ________      ________      ________      ________      ________
                5.514         5.449         5.378         5.420         5.106


           ALPHA
              X6            X5            X4            X3            X2
              ________      ________      ________      ________      ________
                7.826         7.837         7.736         7.674         7.628


           ALPHA
              X1
              ________
                7.464


           BETA
              ETA1_X        ETA1_Y        U_X6          U_X5          U_X4
              ________      ________      ________      ________      ________
 ETA1_X         0.000         0.000         0.000         0.000         0.000
 ETA1_Y         0.000         0.000         0.000         0.000         0.000
 U_X6           0.000         0.000         0.000         0.000         0.000
 U_X5           0.000         0.000         0.000         0.000         0.000
 U_X4           0.000         0.000         0.000         0.000         0.000
 U_X3           0.000         0.000         0.000         0.000         0.000
 U_X2           0.000         0.000         0.000         0.000         0.000
 U_X1           0.000         0.000         0.000         0.000         0.000
 U_Y6           0.000         0.000         0.000         0.000         0.000
 U_Y5           0.000         0.000         0.000         0.000         0.000
 U_Y4           0.000         0.000         0.000         0.000         0.000
 U_Y3           0.000         0.000         0.000         0.000         0.000
 U_Y2           0.000         0.000         0.000         0.000         0.000
 U_Y1           0.000         0.000         0.000         0.000         0.000
 Y6             0.000         1.000         0.000         0.000         0.000
 Y5             0.000         1.000         0.000         0.000         0.000
 Y4             0.000         1.000         0.000         0.000         0.000
 Y3             0.000         1.000         0.000         0.000         0.000
 Y2             0.000         1.000         0.000         0.000         0.000
 Y1             0.000         1.000         0.000         0.000         0.000
 X6             1.000         0.000         1.000         0.000         0.000
 X5             1.000         0.000         0.000         1.000         0.000
 X4             1.000         0.000         0.000         0.000         1.000
 X3             1.000         0.000         0.000         0.000         0.000
 X2             1.000         0.000         0.000         0.000         0.000
 X1             1.000         0.000         0.000         0.000         0.000


           BETA
              U_X3          U_X2          U_X1          U_Y6          U_Y5
              ________      ________      ________      ________      ________
 ETA1_X         0.000         0.000         0.000         0.000         0.000
 ETA1_Y         0.000         0.000         0.000         0.000         0.000
 U_X6           0.000         0.000         0.000         0.000         0.000
 U_X5           0.000         0.000         0.000         0.000         0.000
 U_X4           0.000         0.000         0.000         0.000         0.000
 U_X3           0.000         0.000         0.000         0.000         0.000
 U_X2           0.000         0.000         0.000         0.000         0.000
 U_X1           0.000         0.000         0.000         0.000         0.000
 U_Y6           0.000         0.000         0.000         0.000         0.000
 U_Y5           0.000         0.000         0.000         0.000         0.000
 U_Y4           0.000         0.000         0.000         0.000         0.000
 U_Y3           0.000         0.000         0.000         0.000         0.000
 U_Y2           0.000         0.000         0.000         0.000         0.000
 U_Y1           0.000         0.000         0.000         0.000         0.000
 Y6             0.000         0.000         0.000         1.000         0.000
 Y5             0.000         0.000         0.000         0.000         1.000
 Y4             0.000         0.000         0.000         0.000         0.000
 Y3             0.000         0.000         0.000         0.000         0.000
 Y2             0.000         0.000         0.000         0.000         0.000
 Y1             0.000         0.000         0.000         0.000         0.000
 X6             0.000         0.000         0.000         0.000         0.000
 X5             0.000         0.000         0.000         0.000         0.000
 X4             0.000         0.000         0.000         0.000         0.000
 X3             1.000         0.000         0.000         0.000         0.000
 X2             0.000         1.000         0.000         0.000         0.000
 X1             0.000         0.000         1.000         0.000         0.000


           BETA
              U_Y4          U_Y3          U_Y2          U_Y1          Y6
              ________      ________      ________      ________      ________
 ETA1_X         0.000         0.000         0.000         0.000         0.000
 ETA1_Y         0.000         0.000         0.000         0.000         0.000
 U_X6           0.000         0.000         0.000         0.000         0.000
 U_X5           0.000         0.000         0.000         0.000         0.000
 U_X4           0.000         0.000         0.000         0.000         0.000
 U_X3           0.000         0.000         0.000         0.000         0.000
 U_X2           0.000         0.000         0.000         0.000         0.000
 U_X1           0.000         0.000         0.000         0.000         0.000
 U_Y6           0.000         0.000         0.000         0.000         0.000
 U_Y5           0.000         0.000         0.000         0.000         0.000
 U_Y4           0.000         0.000         0.000         0.000         0.000
 U_Y3           0.000         0.000         0.000         0.000         0.000
 U_Y2           0.000         0.000         0.000         0.000         0.000
 U_Y1           0.000         0.000         0.000         0.000         0.000
 Y6             0.000         0.000         0.000         0.000         0.000
 Y5             0.000         0.000         0.000         0.000         0.000
 Y4             1.000         0.000         0.000         0.000         0.000
 Y3             0.000         1.000         0.000         0.000         0.000
 Y2             0.000         0.000         1.000         0.000         0.000
 Y1             0.000         0.000         0.000         1.000         0.000
 X6             0.000         0.000         0.000         0.000         0.000
 X5             0.000         0.000         0.000         0.000         0.000
 X4             0.000         0.000         0.000         0.000         0.000
 X3             0.000         0.000         0.000         0.000         0.000
 X2             0.000         0.000         0.000         0.000         0.000
 X1             0.000         0.000         0.000         0.000         0.000


           BETA
              Y5            Y4            Y3            Y2            Y1
              ________      ________      ________      ________      ________
 ETA1_X         0.000         0.000         0.000         0.000         0.000
 ETA1_Y         0.000         0.000         0.000         0.000         0.000
 U_X6           0.000         0.000         0.000         0.000         0.000
 U_X5           0.000         0.000         0.000         0.000         0.000
 U_X4           0.000         0.000         0.000         0.000         0.000
 U_X3           0.000         0.000         0.000         0.000         0.000
 U_X2           0.000         0.000         0.000         0.000         0.000
 U_X1           0.000         0.000         0.000         0.000         0.000
 U_Y6           0.000         0.000         0.000         0.000         0.000
 U_Y5           0.000         0.000         0.000         0.000         0.000
 U_Y4           0.000         0.000         0.000         0.000         0.000
 U_Y3           0.000         0.000         0.000         0.000         0.000
 U_Y2           0.000         0.000         0.000         0.000         0.000
 U_Y1           0.000         0.000         0.000         0.000         0.000
 Y6             0.000         0.000         0.000         0.000         0.000
 Y5             0.000         0.000         0.000         0.000         0.000
 Y4             0.000         0.000         0.000         0.000         0.000
 Y3             0.000         0.000         0.000         0.000         0.000
 Y2             0.000         0.000         0.000         0.000         0.000
 Y1             0.000         0.000         0.000         0.000         0.000
 X6             0.000         0.000         0.000         0.000         0.000
 X5             0.000         0.000         0.000         0.000         0.000
 X4             0.000         0.000         0.000         0.000         0.000
 X3             0.000         0.000         0.000         0.000         0.000
 X2             0.000         0.000         0.000         0.000         0.000
 X1             0.000         0.000         0.000         0.000         0.000


           BETA
              X6            X5            X4            X3            X2
              ________      ________      ________      ________      ________
 ETA1_X         0.000         0.000         0.000         0.000         0.000
 ETA1_Y         0.000         0.000         0.000         0.000         0.000
 U_X6           0.000         0.000         0.000         0.000         0.000
 U_X5           0.000         0.000         0.000         0.000         0.000
 U_X4           0.000         0.000         0.000         0.000         0.000
 U_X3           0.000         0.000         0.000         0.000         0.000
 U_X2           0.000         0.000         0.000         0.000         0.000
 U_X1           0.000         0.000         0.000         0.000         0.000
 U_Y6           0.000         0.000         0.000         0.000         0.000
 U_Y5           0.000         0.000         0.000         0.000         0.000
 U_Y4           0.000         0.000         0.000         0.000         0.000
 U_Y3           0.000         0.000         0.000         0.000         0.000
 U_Y2           0.000         0.000         0.000         0.000         0.000
 U_Y1           0.000         0.000         0.000         0.000         0.000
 Y6             0.000         0.000         0.000         0.000         0.000
 Y5             0.000         0.000         0.000         0.000         0.000
 Y4             0.000         0.000         0.000         0.000         0.000
 Y3             0.000         0.000         0.000         0.000         0.000
 Y2             0.000         0.000         0.000         0.000         0.000
 Y1             0.000         0.000         0.000         0.000         0.000
 X6             0.000         0.000         0.000         0.000         0.000
 X5             0.000         0.000         0.000         0.000         0.000
 X4             0.000         0.000         0.000         0.000         0.000
 X3             0.000         0.000         0.000         0.000         0.000
 X2             0.000         0.000         0.000         0.000         0.000
 X1             0.000         0.000         0.000         0.000         0.000


           BETA
              X1
              ________
 ETA1_X         0.000
 ETA1_Y         0.000
 U_X6           0.000
 U_X5           0.000
 U_X4           0.000
 U_X3           0.000
 U_X2           0.000
 U_X1           0.000
 U_Y6           0.000
 U_Y5           0.000
 U_Y4           0.000
 U_Y3           0.000
 U_Y2           0.000
 U_Y1           0.000
 Y6             0.000
 Y5             0.000
 Y4             0.000
 Y3             0.000
 Y2             0.000
 Y1             0.000
 X6             0.000
 X5             0.000
 X4             0.000
 X3             0.000
 X2             0.000
 X1             0.000


           PSI
              ETA1_X        ETA1_Y        U_X6          U_X5          U_X4
              ________      ________      ________      ________      ________
 ETA1_X         1.000
 ETA1_Y         0.000         1.000
 U_X6           0.000         0.000         1.000
 U_X5           0.000         0.000         0.000         1.000
 U_X4           0.000         0.000         0.000         0.000         1.000
 U_X3           0.000         0.000         0.000         0.000         0.000
 U_X2           0.000         0.000         0.000         0.000         0.000
 U_X1           0.000         0.000         0.000         0.000         0.000
 U_Y6           0.000         0.000         0.000         0.000         0.000
 U_Y5           0.000         0.000         0.000         0.000         0.000
 U_Y4           0.000         0.000         0.000         0.000         0.000
 U_Y3           0.000         0.000         0.000         0.000         0.000
 U_Y2           0.000         0.000         0.000         0.000         0.000
 U_Y1           0.000         0.000         0.000         0.000         0.000
 Y6             0.000         0.000         0.000         0.000         0.000
 Y5             0.000         0.000         0.000         0.000         0.000
 Y4             0.000         0.000         0.000         0.000         0.000
 Y3             0.000         0.000         0.000         0.000         0.000
 Y2             0.000         0.000         0.000         0.000         0.000
 Y1             0.000         0.000         0.000         0.000         0.000
 X6             0.000         0.000         0.000         0.000         0.000
 X5             0.000         0.000         0.000         0.000         0.000
 X4             0.000         0.000         0.000         0.000         0.000
 X3             0.000         0.000         0.000         0.000         0.000
 X2             0.000         0.000         0.000         0.000         0.000
 X1             0.000         0.000         0.000         0.000         0.000


           PSI
              U_X3          U_X2          U_X1          U_Y6          U_Y5
              ________      ________      ________      ________      ________
 U_X3           1.000
 U_X2           0.000         1.000
 U_X1           0.000         0.000         1.000
 U_Y6           0.000         0.000         0.000         1.000
 U_Y5           0.000         0.000         0.000         0.000         1.000
 U_Y4           0.000         0.000         0.000         0.000         0.000
 U_Y3           0.000         0.000         0.000         0.000         0.000
 U_Y2           0.000         0.000         0.000         0.000         0.000
 U_Y1           0.000         0.000         0.000         0.000         0.000
 Y6             0.000         0.000         0.000         0.000         0.000
 Y5             0.000         0.000         0.000         0.000         0.000
 Y4             0.000         0.000         0.000         0.000         0.000
 Y3             0.000         0.000         0.000         0.000         0.000
 Y2             0.000         0.000         0.000         0.000         0.000
 Y1             0.000         0.000         0.000         0.000         0.000
 X6             0.000         0.000         0.000         0.000         0.000
 X5             0.000         0.000         0.000         0.000         0.000
 X4             0.000         0.000         0.000         0.000         0.000
 X3             0.000         0.000         0.000         0.000         0.000
 X2             0.000         0.000         0.000         0.000         0.000
 X1             0.000         0.000         0.000         0.000         0.000


           PSI
              U_Y4          U_Y3          U_Y2          U_Y1          Y6
              ________      ________      ________      ________      ________
 U_Y4           1.000
 U_Y3           0.000         1.000
 U_Y2           0.000         0.000         1.000
 U_Y1           0.000         0.000         0.000         1.000
 Y6             0.000         0.000         0.000         0.000         0.005
 Y5             0.000         0.000         0.000         0.000         0.000
 Y4             0.000         0.000         0.000         0.000         0.000
 Y3             0.000         0.000         0.000         0.000         0.000
 Y2             0.000         0.000         0.000         0.000         0.000
 Y1             0.000         0.000         0.000         0.000         0.000
 X6             0.000         0.000         0.000         0.000         0.000
 X5             0.000         0.000         0.000         0.000         0.000
 X4             0.000         0.000         0.000         0.000         0.000
 X3             0.000         0.000         0.000         0.000         0.000
 X2             0.000         0.000         0.000         0.000         0.000
 X1             0.000         0.000         0.000         0.000         0.000


           PSI
              Y5            Y4            Y3            Y2            Y1
              ________      ________      ________      ________      ________
 Y5             0.005
 Y4             0.000         0.005
 Y3             0.000         0.000         0.005
 Y2             0.000         0.000         0.000         0.005
 Y1             0.000         0.000         0.000         0.000         0.005
 X6             0.000         0.000         0.000         0.000         0.000
 X5             0.000         0.000         0.000         0.000         0.000
 X4             0.000         0.000         0.000         0.000         0.000
 X3             0.000         0.000         0.000         0.000         0.000
 X2             0.000         0.000         0.000         0.000         0.000
 X1             0.000         0.000         0.000         0.000         0.000


           PSI
              X6            X5            X4            X3            X2
              ________      ________      ________      ________      ________
 X6             0.005
 X5             0.000         0.005
 X4             0.000         0.000         0.005
 X3             0.000         0.000         0.000         0.005
 X2             0.000         0.000         0.000         0.000         0.005
 X1             0.000         0.000         0.000         0.000         0.000


           PSI
              X1
              ________
 X1             0.005


     PRIORS FOR ALL PARAMETERS            PRIOR MEAN      PRIOR VARIANCE     PRIOR STD. DEV.

     Parameter 1~N(0.000,infinity)           0.0000            infinity            infinity
     Parameter 2~N(0.000,infinity)           0.0000            infinity            infinity
     Parameter 3~N(0.000,infinity)           0.0000            infinity            infinity
     Parameter 4~N(0.000,infinity)           0.0000            infinity            infinity
     Parameter 5~N(0.000,infinity)           0.0000            infinity            infinity
     Parameter 6~N(0.000,infinity)           0.0000            infinity            infinity
     Parameter 7~N(0.000,infinity)           0.0000            infinity            infinity
     Parameter 8~N(0.000,infinity)           0.0000            infinity            infinity
     Parameter 9~N(0.000,infinity)           0.0000            infinity            infinity
     Parameter 10~N(0.000,infinity)          0.0000            infinity            infinity
     Parameter 11~N(0.000,infinity)          0.0000            infinity            infinity
     Parameter 12~N(0.000,infinity)          0.0000            infinity            infinity
     Parameter 13~N(0.000,1000.000)          0.0000           1000.0000             31.6228
     Parameter 14~N(0.000,1000.000)          0.0000           1000.0000             31.6228
     Parameter 15~N(0.000,1000.000)          0.0000           1000.0000             31.6228
     Parameter 16~N(0.000,1000.000)          0.0000           1000.0000             31.6228
     Parameter 17~N(0.000,1000.000)          0.0000           1000.0000             31.6228
     Parameter 18~N(0.000,1000.000)          0.0000           1000.0000             31.6228
     Parameter 19~N(0.000,1000.000)          0.0000           1000.0000             31.6228
     Parameter 20~N(0.000,1000.000)          0.0000           1000.0000             31.6228
     Parameter 21~N(0.000,1000.000)          0.0000           1000.0000             31.6228
     Parameter 22~N(0.000,1000.000)          0.0000           1000.0000             31.6228
     Parameter 23~N(0.000,1000.000)          0.0000           1000.0000             31.6228
     Parameter 24~N(0.000,1000.000)          0.0000           1000.0000             31.6228
     Parameter 25~N(0.000,1000.000)          0.0000           1000.0000             31.6228
     Parameter 26~N(0.000,1000.000)          0.0000           1000.0000             31.6228
     Parameter 27~N(0.000,1000.000)          0.0000           1000.0000             31.6228
     Parameter 28~N(0.000,0.010)             0.0000              0.0100              0.1000
     Parameter 29~N(0.000,1000.000)          0.0000           1000.0000             31.6228
     Parameter 30~N(0.000,0.010)             0.0000              0.0100              0.1000
     Parameter 31~N(0.000,1000.000)          0.0000           1000.0000             31.6228
     Parameter 32~N(0.000,1000.000)          0.0000           1000.0000             31.6228
     Parameter 33~N(0.000,1000.000)          0.0000           1000.0000             31.6228
     Parameter 34~N(0.000,0.010)             0.0000              0.0100              0.1000
     Parameter 35~N(0.000,1000.000)          0.0000           1000.0000             31.6228
     Parameter 36~N(0.000,0.010)             0.0000              0.0100              0.1000
     Parameter 37~N(0.000,1000.000)          0.0000           1000.0000             31.6228
     Parameter 38~N(0.000,1000.000)          0.0000           1000.0000             31.6228
     Parameter 39~N(0.000,1000.000)          0.0000           1000.0000             31.6228
     Parameter 40~N(0.000,0.010)             0.0000              0.0100              0.1000
     Parameter 41~N(0.000,1000.000)          0.0000           1000.0000             31.6228
     Parameter 42~N(0.000,0.010)             0.0000              0.0100              0.1000
     Parameter 43~N(0.000,1000.000)          0.0000           1000.0000             31.6228
     Parameter 44~N(0.000,1000.000)          0.0000           1000.0000             31.6228
     Parameter 45~N(0.000,1000.000)          0.0000           1000.0000             31.6228
     Parameter 46~N(0.000,0.010)             0.0000              0.0100              0.1000
     Parameter 47~N(0.000,1000.000)          0.0000           1000.0000             31.6228
     Parameter 48~N(0.000,0.010)             0.0000              0.0100              0.1000
     Parameter 49~N(0.000,1000.000)          0.0000           1000.0000             31.6228
     Parameter 50~N(0.000,1000.000)          0.0000           1000.0000             31.6228
     Parameter 51~N(0.000,1000.000)          0.0000           1000.0000             31.6228
     Parameter 52~N(0.000,0.010)             0.0000              0.0100              0.1000
     Parameter 53~N(0.000,infinity)          0.0000            infinity            infinity
     Parameter 54~N(0.000,infinity)          0.0000            infinity            infinity
     Parameter 55~IW(0.000,-3)             infinity            infinity            infinity
     Parameter 56~IW(0.000,-3)             infinity            infinity            infinity
     Parameter 57~IW(0.000,-3)             infinity            infinity            infinity
     Parameter 58~IW(0.000,-3)             infinity            infinity            infinity
     Parameter 59~IW(0.000,-3)             infinity            infinity            infinity
     Parameter 60~IW(0.000,-3)             infinity            infinity            infinity
     Parameter 61~IW(0.000,-3)             infinity            infinity            infinity
     Parameter 62~IW(0.000,-3)             infinity            infinity            infinity
     Parameter 63~IW(0.000,-3)             infinity            infinity            infinity
     Parameter 64~IW(0.000,-3)             infinity            infinity            infinity
     Parameter 65~IW(0.000,-3)             infinity            infinity            infinity
     Parameter 66~IW(0.000,-3)             infinity            infinity            infinity
     Parameter 67~IW(0.000,-3)             infinity            infinity            infinity
     Parameter 68~IW(0.000,-3)             infinity            infinity            infinity
     Parameter 69~IW(0.000,-3)             infinity            infinity            infinity
     Parameter 70~IW(0.000,-3)             infinity            infinity            infinity
     Parameter 71~IW(0.000,-3)             infinity            infinity            infinity
     Parameter 72~IW(0.000,-3)             infinity            infinity            infinity
     Parameter 73~IW(0.000,-3)             infinity            infinity            infinity
     Parameter 74~IW(0.000,-3)             infinity            infinity            infinity
     Parameter 75~IW(0.000,-3)             infinity            infinity            infinity
     Cov(Parameter 25,Parameter 22)=999.995000
     Cov(Parameter 25,Parameter 19)=999.995000
     Cov(Parameter 22,Parameter 19)=999.995000
     Cov(Parameter 25,Parameter 16)=999.995000
     Cov(Parameter 22,Parameter 16)=999.995000
     Cov(Parameter 19,Parameter 16)=999.995000
     Cov(Parameter 25,Parameter 13)=999.995000
     Cov(Parameter 22,Parameter 13)=999.995000
     Cov(Parameter 19,Parameter 13)=999.995000
     Cov(Parameter 16,Parameter 13)=999.995000
     Cov(Parameter 51,Parameter 45)=999.995000
     Cov(Parameter 51,Parameter 39)=999.995000
     Cov(Parameter 45,Parameter 39)=999.995000
     Cov(Parameter 51,Parameter 33)=999.995000
     Cov(Parameter 45,Parameter 33)=999.995000
     Cov(Parameter 39,Parameter 33)=999.995000
     Cov(Parameter 27,Parameter 24)=999.995000
     Cov(Parameter 27,Parameter 21)=999.995000
     Cov(Parameter 24,Parameter 21)=999.995000
     Cov(Parameter 27,Parameter 18)=999.995000
     Cov(Parameter 24,Parameter 18)=999.995000
     Cov(Parameter 21,Parameter 18)=999.995000
     Cov(Parameter 27,Parameter 15)=999.995000
     Cov(Parameter 24,Parameter 15)=999.995000
     Cov(Parameter 21,Parameter 15)=999.995000
     Cov(Parameter 18,Parameter 15)=999.995000
     Cov(Parameter 47,Parameter 41)=999.995000
     Cov(Parameter 47,Parameter 35)=999.995000
     Cov(Parameter 41,Parameter 35)=999.995000
     Cov(Parameter 47,Parameter 29)=999.995000
     Cov(Parameter 41,Parameter 29)=999.995000
     Cov(Parameter 35,Parameter 29)=999.995000
     Cov(Parameter 26,Parameter 23)=999.995000
     Cov(Parameter 26,Parameter 20)=999.995000
     Cov(Parameter 23,Parameter 20)=999.995000
     Cov(Parameter 26,Parameter 17)=999.995000
     Cov(Parameter 23,Parameter 17)=999.995000
     Cov(Parameter 20,Parameter 17)=999.995000
     Cov(Parameter 26,Parameter 14)=999.995000
     Cov(Parameter 23,Parameter 14)=999.995000
     Cov(Parameter 20,Parameter 14)=999.995000
     Cov(Parameter 17,Parameter 14)=999.995000
     Cov(Parameter 50,Parameter 44)=999.995000
     Cov(Parameter 50,Parameter 38)=999.995000
     Cov(Parameter 44,Parameter 38)=999.995000
     Cov(Parameter 50,Parameter 32)=999.995000
     Cov(Parameter 44,Parameter 32)=999.995000
     Cov(Parameter 38,Parameter 32)=999.995000
     Cov(Parameter 49,Parameter 43)=999.995000
     Cov(Parameter 49,Parameter 37)=999.995000
     Cov(Parameter 43,Parameter 37)=999.995000
     Cov(Parameter 49,Parameter 31)=999.995000
     Cov(Parameter 43,Parameter 31)=999.995000
     Cov(Parameter 37,Parameter 31)=999.995000


TECHNICAL 8 OUTPUT


   TECHNICAL 8 OUTPUT FOR BAYES ESTIMATION

     CHAIN    BSEED
     1        0
     2        285380

     Iterations for computing PPPP

                     POTENTIAL       PARAMETER WITH
     ITERATION    SCALE REDUCTION      HIGHEST PSR
     100              1.632               12
     200              1.454               56
     300              1.048               74
     400              1.061               6
     500              1.243               6
     600              1.125               6
     700              1.200               6
     800              1.125               6
     900              1.043               6
     1000             1.037               6
     1100             1.062               6
     1200             1.063               12
     1300             1.024               12
     1400             1.015               63
     1500             1.015               63
     1600             1.017               3
     1700             1.010               3
     1800             1.011               12
     1900             1.011               6
     2000             1.011               6
     2100             1.012               6
     2200             1.010               6
     2300             1.010               6
     2400             1.011               6
     2500             1.016               6
     2600             1.014               6
     2700             1.018               6
     2800             1.030               6
     2900             1.024               6
     3000             1.007               6
     3100             1.007               19
     3200             1.007               19
     3300             1.004               63
     3400             1.002               63
     3500             1.001               63
     3600             1.001               71
     3700             1.002               6
     3800             1.003               6
     3900             1.001               6
     4000             1.001               6
     4100             1.001               6
     4200             1.008               6
     4300             1.008               6
     4400             1.015               6
     4500             1.019               6
     4600             1.022               6
     4700             1.026               6
     4800             1.028               6
     4900             1.023               6
     5000             1.024               6
     5100             1.030               6
     5200             1.023               6
     5300             1.013               6
     5400             1.009               6
     5500             1.006               6
     5600             1.007               6
     5700             1.009               6
     5800             1.012               6
     5900             1.010               6
     6000             1.008               6
     6100             1.007               6
     6200             1.005               6
     6300             1.010               6
     6400             1.007               6
     6500             1.005               6
     6600             1.005               6
     6700             1.004               6
     6800             1.005               6
     6900             1.004               6
     7000             1.005               6
     7100             1.007               6
     7200             1.006               6
     7300             1.004               6
     7400             1.003               3
     7500             1.005               6
     7600             1.004               6
     7700             1.004               6
     7800             1.005               6
     7900             1.005               6
     8000             1.003               6
     8100             1.004               6
     8200             1.005               6
     8300             1.003               6
     8400             1.002               23
     8500             1.002               6
     8600             1.002               3
     8700             1.001               23
     8800             1.001               55
     8900             1.001               23
     9000             1.001               36
     9100             1.001               23
     9200             1.001               23
     9300             1.001               36
     9400             1.001               23
     9500             1.001               23
     9600             1.001               38
     9700             1.001               38
     9800             1.001               67
     9900             1.001               67
     10000            1.001               74

     Iterations for model estimation

                     POTENTIAL       PARAMETER WITH
     ITERATION    SCALE REDUCTION      HIGHEST PSR
     100              2.045               56
     200              2.491               12
     300              2.828               12
     400              4.595               12
     500              2.891               63
     600              2.122               54
     700              1.594               54
     800              1.290               54
     900              1.142               54
     1000             1.055               54
     1100             1.011               12
     1200             1.011               12
     1300             1.007               56
     1400             1.014               13
     1500             1.014               63
     1600             1.017               63
     1700             1.018               63
     1800             1.012               63
     1900             1.010               63
     2000             1.012               75
     2100             1.011               75
     2200             1.007               75
     2300             1.008               75
     2400             1.005               75
     2500             1.005               25
     2600             1.005               25
     2700             1.003               25
     2800             1.002               20
     2900             1.002               35
     3000             1.002               3
     3100             1.002               3
     3200             1.005               21
     3300             1.006               21
     3400             1.002               12
     3500             1.001               3
     3600             1.002               3
     3700             1.002               22
     3800             1.002               22
     3900             1.003               22
     4000             1.002               22
     4100             1.002               22
     4200             1.002               53
     4300             1.002               22
     4400             1.002               22
     4500             1.003               22
     4600             1.007               22
     4700             1.003               22
     4800             1.002               22
     4900             1.002               6
     5000             1.002               55
     5100             1.003               22
     5200             1.002               22
     5300             1.002               6
     5400             1.004               6
     5500             1.003               6
     5600             1.005               6
     5700             1.006               6
     5800             1.006               6
     5900             1.004               6
     6000             1.005               6
     6100             1.003               6
     6200             1.002               6
     6300             1.002               41
     6400             1.001               2
     6500             1.001               2
     6600             1.003               6
     6700             1.003               6
     6800             1.007               6
     6900             1.008               6
     7000             1.007               12
     7100             1.008               12
     7200             1.007               12
     7300             1.007               12
     7400             1.005               12
     7500             1.008               12
     7600             1.007               12
     7700             1.006               12
     7800             1.009               12
     7900             1.009               12
     8000             1.010               12
     8100             1.009               12
     8200             1.010               12
     8300             1.009               12
     8400             1.007               12
     8500             1.008               12
     8600             1.008               12
     8700             1.006               12
     8800             1.005               12
     8900             1.005               12
     9000             1.004               12
     9100             1.004               12
     9200             1.003               12
     9300             1.002               2
     9400             1.001               2
     9500             1.002               2
     9600             1.001               2
     9700             1.001               74
     9800             1.001               74
     9900             1.001               74
     10000            1.001               74


     Beginning Time:  22:46:02
        Ending Time:  22:57:54
       Elapsed Time:  00:11:52


MUTHEN & MUTHEN
3463 Stoner Ave.
Los Angeles, CA  90066

Tel: (310) 391-9971
Fax: (310) 391-8971
Web: www.StatModel.com
Support: Support@StatModel.com

Copyright (c) 1998-2019 Muthen & Muthen
