# Supplementary material for: From Data to Causes III: Bayesian Priors for General Cross-Lagged Panel Models (GCLM)
Source: Front Psychol. 2021 Feb 15;12:612251. doi: 10.3389/fpsyg.2021.612251 (PMC7917264; doi:10.3389/fpsyg.2021.612251)
Supplement: Supplementary file 1 [file Data_Sheet_1.ZIP › Online Supplemental Material for Paper III/AR(1)MA(2) (Step 4, Full Model, Time-varying parameters) Bayes (MA2 time varying, prior N(0,.01)).out]

Mplus VERSION 8.4 (Mac)
MUTHEN & MUTHEN
09/20/2020   9:44 PM

INPUT INSTRUCTIONS

  DATA: File is Gallup2011.dat;

  VARIABLE:
  NAMES ARE y0-y6 hap1-hap7 xx0-xx6 na1-na7 pa1-pa7 gdp1-gdp7;
  USEVARIABLES ARE
  Y6 Y5 Y4 Y3 Y2 Y1      ! Subjective Well-Being variable
  X6 X5 X4 X3 X2 X1 ;    ! Logged average income, multiplied by 2
  MISSING ARE ALL (-99);

  DEFINE:
  x0 = xx0*2; ! Multiply logged average income by 2 to help estimation stability
  x1 = xx1*2;
  x2 = xx2*2;
  x3 = xx3*2;
  x4 = xx4*2;
  x5 = xx5*2;
  x6 = xx6*2;

  ANALYSIS:
  Estimator = Bayes;
  FBiterations=10000;
  Thin=50;
  Processors=2;

  MODEL:
  ! Unit Effects
  Eta1_X by X1
  X2 (LX2)
  X3 (LX3)
  X4 (LX4)
  X5 (LX5)
  X6 (LX6);
  Eta1_Y by Y1
  Y2 (LY2)
  Y3 (LY3)
  Y4 (LY4)
  Y5 (LY5)
  Y6 (LY6);

  ! Impulses: Setting variances to small values substantially improves chain mixing (i.e., c
  u_X6 by X6; X6@0.005; u_X5 by X5; X5@0.005; u_X4 by X4; X4@0.005; u_X3 by X3;
  X3@0.005; u_X2 by X2; X2@0.005; u_X1 by X1; X1@0.005;
  u_Y6 by Y6; Y6@0.005; u_Y5 by Y5; Y5@0.005; u_Y4 by Y4; Y4@0.005; u_Y3 by Y3;
  Y3@0.005; u_Y2 by Y2; Y2@0.005; u_Y1 by Y1; Y1@0.005;


  ! AR Terms
  X2 ON X1;
  X3 PON X2 (AR1_X3);
  X4 PON X3 (AR1_X4);
  X5 PON X4 (AR1_X5);
  X6 PON X5 (AR1_X6);

  Y2 PON Y1 (AR1_Y2);
  Y3 PON Y2 (AR1_Y3);
  Y4 PON Y3 (AR1_Y4);
  Y5 PON Y4 (AR1_Y5);
  Y6 PON Y5 (AR1_Y6);

  ! MA Terms
  X3 PON u_X2 (MA1_X3);
  X4 PON u_X3 (MA1_X4);
  X5 PON u_X4 (MA1_X5);
  X6 PON u_X5 (MA1_X6);

  X3 PON u_X1 (MA2_X3);
  X4 PON u_X2 (MA2_X4);
  X5 PON u_X3 (MA2_X5);
  X6 PON u_X4 (MA2_X6);

  Y2 PON u_Y1 (MA1_Y2);
  Y3 PON u_Y2 (MA1_Y3);
  Y4 PON u_Y3 (MA1_Y4);
  Y5 PON u_Y4 (MA1_Y5);
  Y6 PON u_Y5 (MA1_Y6);

  ! Restrictions
  u_X6-u_X1 WITH Eta1_X@0 Eta1_Y@0;
  u_Y6-u_Y1 WITH Eta1_X@0 Eta1_Y@0;
  u_X6-u_X1 WITH u_X6-u_X1@0;
  u_Y6-u_Y1 WITH u_Y6-u_Y1@0; u_X6-u_X1 WITH u_Y6-u_Y1@0;

  ! Co-Movements
  u_X6 WITH u_Y6;
  u_X5 WITH u_Y5;
  u_X4 WITH u_Y4;
  u_X3 WITH u_Y3;
  u_X2 WITH u_Y2;
  u_X1 WITH u_Y1;

  MODEL PRIORS:
  LX2-LX6~N(0,.01);
  DIFF(LY2-LY6)~N(0,.01);
  DIFF(AR1_X3-AR1_X6)~N(0,.01);
  DIFF(AR1_Y2-AR1_Y6)~N(0,.01);
  DIFF(MA1_X3-MA1_X6)~N(0,.01);
  MA2_X3-MA2_X6~N(0,.01);
  DIFF(MA1_Y2-MA1_Y6)~N(0,.01);

  OUTPUT: STDYX TECH8 Cinterval(hpd);


*** WARNING
  Input line exceeded 90 characters. Some input may be truncated.
  ! Impulses: Setting variances to small values substantially improves chain mixing (i.e., co
   1 WARNING(S) FOUND IN THE INPUT INSTRUCTIONS


SUMMARY OF ANALYSIS

Number of groups                                                 1
Number of observations                                         135

Number of dependent variables                                   12
Number of independent variables                                  0
Number of continuous latent variables                           14

Observed dependent variables

  Continuous
   Y6          Y5          Y4          Y3          Y2          Y1
   X6          X5          X4          X3          X2          X1

Continuous latent variables
   ETA1_X      ETA1_Y      U_X6        U_X5        U_X4        U_X3
   U_X2        U_X1        U_Y6        U_Y5        U_Y4        U_Y3
   U_Y2        U_Y1


Estimator                                                    BAYES
Specifications for Bayesian Estimation
  Point estimate                                            MEDIAN
  Number of Markov chain Monte Carlo (MCMC) chains               2
  Random seed for the first chain                                0
  Starting value information                           UNPERTURBED
  Algorithm used for Markov chain Monte Carlo           GIBBS(PX1)
  Fixed number of iterations                                 10000
  K-th iteration used for thinning                              50

Input data file(s)
  Gallup2011.dat
Input data format  FREE


SUMMARY OF DATA


COVARIANCE COVERAGE OF DATA

Minimum covariance coverage value   0.100

     Number of missing data patterns            41


     PROPORTION OF DATA PRESENT


           Covariance Coverage
              Y6            Y5            Y4            Y3            Y2
              ________      ________      ________      ________      ________
 Y6             0.881
 Y5             0.800         0.911
 Y4             0.733         0.785         0.830
 Y3             0.696         0.726         0.659         0.807
 Y2             0.637         0.681         0.637         0.622         0.733
 Y1             0.533         0.563         0.526         0.593         0.467
 X6             0.852         0.770         0.711         0.681         0.607
 X5             0.793         0.904         0.778         0.726         0.681
 X4             0.733         0.785         0.830         0.659         0.637
 X3             0.719         0.748         0.681         0.785         0.659
 X2             0.615         0.659         0.615         0.607         0.711
 X1             0.215         0.215         0.207         0.237         0.193


           Covariance Coverage
              Y1            X6            X5            X4            X3
              ________      ________      ________      ________      ________
 Y1             0.637
 X6             0.519         0.852
 X5             0.563         0.763         0.904
 X4             0.526         0.711         0.778         0.830
 X3             0.585         0.696         0.748         0.681         0.830
 X2             0.452         0.585         0.659         0.615         0.652
 X1             0.252         0.200         0.215         0.207         0.230


           Covariance Coverage
              X2            X1
              ________      ________
 X2             0.711
 X1             0.185         0.252


UNIVARIATE SAMPLE STATISTICS


     UNIVARIATE HIGHER-ORDER MOMENT DESCRIPTIVE STATISTICS

         Variable/         Mean/     Skewness/   Minimum/ % with                Percentiles
        Sample Size      Variance    Kurtosis    Maximum  Min/Max      20%/60%    40%/80%    Median

     Y6                    5.431       0.347       2.940    0.84%       4.430      4.970      5.220
             119.000       1.170      -0.740       7.790    0.84%       5.430      6.590
     Y5                    5.514       0.224       3.230    0.81%       4.460      5.030      5.460
             123.000       1.233      -0.961       7.770    0.81%       5.780      6.640
     Y4                    5.449       0.261       3.410    0.89%       4.500      5.150      5.360
             112.000       0.993      -0.631       7.680    0.89%       5.520      6.330
     Y3                    5.378       0.389       2.810    0.92%       4.460      5.010      5.150
             109.000       1.269      -0.384       7.970    0.92%       5.430      6.520
     Y2                    5.420       0.453       3.280    1.01%       4.550      5.030      5.220
              99.000       1.087      -0.496       7.830    1.01%       5.420      6.330
     Y1                    5.106       0.388       3.200    1.16%       4.010      4.710      4.990
              86.000       1.109      -0.520       7.670    1.16%       5.290      6.020
     X6                    7.826      -0.115       5.640    0.87%       6.940      7.500      7.820
             115.000       0.809      -0.834       9.460    0.87%       8.040      8.800
     X5                    7.837       0.092       5.920    0.82%       7.080      7.540      7.800
             122.000       0.714      -0.906       9.460    0.82%       7.940      8.720
     X4                    7.736       0.040       5.800    0.89%       6.940      7.480      7.720
             112.000       0.727      -0.712       9.420    0.89%       7.900      8.560
     X3                    7.674      -0.044       5.520    0.89%       6.800      7.440      7.660
             112.000       0.830      -0.612       9.300    0.89%       7.820      8.620
     X2                    7.628       0.070       5.300    1.04%       6.820      7.440      7.640
              96.000       0.695      -0.258       9.340    1.04%       7.800      8.240
     X1                    7.464       0.320       5.680    2.94%       6.800      7.140      7.340
              34.000       0.638      -0.143       9.260    2.94%       7.400      7.980


THE MODEL ESTIMATION TERMINATED NORMALLY

     USE THE FBITERATIONS OPTION TO INCREASE THE NUMBER OF ITERATIONS BY A FACTOR
     OF AT LEAST TWO TO CHECK CONVERGENCE AND THAT THE PSR VALUE DOES NOT INCREASE.


MODEL FIT INFORMATION

Number of Free Parameters                              66

Bayesian Posterior Predictive Checking using Chi-Square

          95% Confidence Interval for the Difference Between
          the Observed and the Replicated Chi-Square Values

                                -22.559            58.062

          Posterior Predictive P-Value              0.196

          Prior Posterior Predictive P-Value        0.386

Information Criteria

          Deviance (DIC)                          830.589
          Estimated Number of Parameters (pD)      47.334
          Bayesian (BIC)                         1058.035

RMSEA (Root Mean Square Error Of Approximation)

          Estimate                           0.000
          90 Percent C.I.                    0.000  0.027
          Probability RMSEA <= .05           0.980

CFI/TLI

          CFI                                1.000
          90 Percent C.I.                    0.999  1.000

          TLI                                1.000
          90 Percent C.I.                    0.999  1.000


MODEL RESULTS

                                Posterior  One-Tailed         95% C.I.
                    Estimate       S.D.      P-Value   Lower 2.5%  Upper 2.5%  Significance

 ETA1_X   BY
    X1                 1.000       0.000      0.000       1.000       1.000
    X2                 0.115       0.086      0.093      -0.056       0.277
    X3                 0.037       0.063      0.275      -0.084       0.161
    X4                 0.050       0.052      0.162      -0.054       0.152
    X5                 0.074       0.054      0.083      -0.028       0.184
    X6                -0.006       0.049      0.448      -0.101       0.093

 ETA1_Y   BY
    Y1                 1.000       0.000      0.000       1.000       1.000
    Y2                 0.559       0.208      0.001       0.151       0.954      *
    Y3                 0.547       0.199      0.001       0.163       0.927      *
    Y4                 0.572       0.200      0.000       0.192       0.962      *
    Y5                 0.558       0.193      0.001       0.200       0.945      *
    Y6                 0.533       0.196      0.001       0.167       0.915      *

 U_X6     BY
    X6                 1.000       0.000      0.000       1.000       1.000

 U_X5     BY
    X5                 1.000       0.000      0.000       1.000       1.000

 U_X4     BY
    X4                 1.000       0.000      0.000       1.000       1.000

 U_X3     BY
    X3                 1.000       0.000      0.000       1.000       1.000

 U_X2     BY
    X2                 1.000       0.000      0.000       1.000       1.000

 U_X1     BY
    X1                 1.000       0.000      0.000       1.000       1.000

 U_Y6     BY
    Y6                 1.000       0.000      0.000       1.000       1.000

 U_Y5     BY
    Y5                 1.000       0.000      0.000       1.000       1.000

 U_Y4     BY
    Y4                 1.000       0.000      0.000       1.000       1.000

 U_Y3     BY
    Y3                 1.000       0.000      0.000       1.000       1.000

 U_Y2     BY
    Y2                 1.000       0.000      0.000       1.000       1.000

 U_Y1     BY
    Y1                 1.000       0.000      0.000       1.000       1.000

 X3         ON
    U_X2              -0.308       0.099      0.000      -0.505      -0.120      *
    U_X1              -0.001       0.077      0.494      -0.154       0.144

 X4         ON
    U_X3              -0.299       0.092      0.001      -0.477      -0.118      *
    U_X2              -0.053       0.077      0.245      -0.203       0.102

 X5         ON
    U_X4              -0.346       0.098      0.000      -0.540      -0.158      *
    U_X3              -0.050       0.080      0.268      -0.209       0.104

 X6         ON
    U_X5              -0.250       0.089      0.001      -0.429      -0.080      *
    U_X4               0.103       0.077      0.092      -0.049       0.251

 Y2         ON
    U_Y1               0.120       0.185      0.259      -0.245       0.476

 Y3         ON
    U_Y2               0.144       0.186      0.224      -0.220       0.510

 Y4         ON
    U_Y3               0.066       0.188      0.368      -0.309       0.418

 Y5         ON
    U_Y4               0.186       0.180      0.155      -0.168       0.523

 Y6         ON
    U_Y5               0.149       0.191      0.225      -0.221       0.522

 X2         ON
    X1                 0.895       0.080      0.000       0.740       1.056      *

 X3         ON
    X2                 0.971       0.057      0.000       0.857       1.081      *

 X4         ON
    X3                 0.954       0.045      0.000       0.866       1.043      *

 X5         ON
    X4                 0.912       0.045      0.000       0.819       0.997      *

 X6         ON
    X5                 0.998       0.042      0.000       0.917       1.084      *

 Y2         ON
    Y1                 0.405       0.200      0.022       0.007       0.779      *

 Y3         ON
    Y2                 0.431       0.199      0.015       0.038       0.805      *

 Y4         ON
    Y3                 0.367       0.194      0.032      -0.011       0.738

 Y5         ON
    Y4                 0.465       0.198      0.010       0.091       0.849      *

 Y6         ON
    Y5                 0.413       0.188      0.015       0.048       0.768      *

 U_X6     WITH
    ETA1_X             0.000       0.000      1.000       0.000       0.000
    ETA1_Y             0.000       0.000      1.000       0.000       0.000
    U_X5               0.000       0.000      1.000       0.000       0.000
    U_X4               0.000       0.000      1.000       0.000       0.000
    U_X3               0.000       0.000      1.000       0.000       0.000
    U_X2               0.000       0.000      1.000       0.000       0.000
    U_X1               0.000       0.000      1.000       0.000       0.000
    U_Y6               0.008       0.006      0.080      -0.003       0.021
    U_Y5               0.000       0.000      1.000       0.000       0.000
    U_Y4               0.000       0.000      1.000       0.000       0.000
    U_Y3               0.000       0.000      1.000       0.000       0.000
    U_Y2               0.000       0.000      1.000       0.000       0.000
    U_Y1               0.000       0.000      1.000       0.000       0.000

 U_X5     WITH
    ETA1_X             0.000       0.000      1.000       0.000       0.000
    ETA1_Y             0.000       0.000      1.000       0.000       0.000
    U_X4               0.000       0.000      1.000       0.000       0.000
    U_X3               0.000       0.000      1.000       0.000       0.000
    U_X2               0.000       0.000      1.000       0.000       0.000
    U_X1               0.000       0.000      1.000       0.000       0.000
    U_Y6               0.000       0.000      1.000       0.000       0.000
    U_Y5               0.016       0.006      0.000       0.005       0.027      *
    U_Y4               0.000       0.000      1.000       0.000       0.000
    U_Y3               0.000       0.000      1.000       0.000       0.000
    U_Y2               0.000       0.000      1.000       0.000       0.000
    U_Y1               0.000       0.000      1.000       0.000       0.000

 U_X4     WITH
    ETA1_X             0.000       0.000      1.000       0.000       0.000
    ETA1_Y             0.000       0.000      1.000       0.000       0.000
    U_X3               0.000       0.000      1.000       0.000       0.000
    U_X2               0.000       0.000      1.000       0.000       0.000
    U_X1               0.000       0.000      1.000       0.000       0.000
    U_Y6               0.000       0.000      1.000       0.000       0.000
    U_Y5               0.000       0.000      1.000       0.000       0.000
    U_Y4               0.003       0.009      0.373      -0.015       0.019
    U_Y3               0.000       0.000      1.000       0.000       0.000
    U_Y2               0.000       0.000      1.000       0.000       0.000
    U_Y1               0.000       0.000      1.000       0.000       0.000

 U_X3     WITH
    ETA1_X             0.000       0.000      1.000       0.000       0.000
    ETA1_Y             0.000       0.000      1.000       0.000       0.000
    U_X2               0.000       0.000      1.000       0.000       0.000
    U_X1               0.000       0.000      1.000       0.000       0.000
    U_Y6               0.000       0.000      1.000       0.000       0.000
    U_Y5               0.000       0.000      1.000       0.000       0.000
    U_Y4               0.000       0.000      1.000       0.000       0.000
    U_Y3               0.001       0.009      0.453      -0.017       0.018
    U_Y2               0.000       0.000      1.000       0.000       0.000
    U_Y1               0.000       0.000      1.000       0.000       0.000

 U_X2     WITH
    ETA1_X             0.000       0.000      1.000       0.000       0.000
    ETA1_Y             0.000       0.000      1.000       0.000       0.000
    U_X1               0.000       0.000      1.000       0.000       0.000
    U_Y6               0.000       0.000      1.000       0.000       0.000
    U_Y5               0.000       0.000      1.000       0.000       0.000
    U_Y4               0.000       0.000      1.000       0.000       0.000
    U_Y3               0.000       0.000      1.000       0.000       0.000
    U_Y2               0.037       0.016      0.004       0.009       0.071      *
    U_Y1               0.000       0.000      1.000       0.000       0.000

 U_X1     WITH
    ETA1_X             0.000       0.000      1.000       0.000       0.000
    ETA1_Y             0.000       0.000      1.000       0.000       0.000
    U_Y6               0.000       0.000      1.000       0.000       0.000
    U_Y5               0.000       0.000      1.000       0.000       0.000
    U_Y4               0.000       0.000      1.000       0.000       0.000
    U_Y3               0.000       0.000      1.000       0.000       0.000
    U_Y2               0.000       0.000      1.000       0.000       0.000
    U_Y1               0.036       0.033      0.109      -0.023       0.108

 U_Y6     WITH
    ETA1_X             0.000       0.000      1.000       0.000       0.000
    ETA1_Y             0.000       0.000      1.000       0.000       0.000
    U_Y5               0.000       0.000      1.000       0.000       0.000
    U_Y4               0.000       0.000      1.000       0.000       0.000
    U_Y3               0.000       0.000      1.000       0.000       0.000
    U_Y2               0.000       0.000      1.000       0.000       0.000
    U_Y1               0.000       0.000      1.000       0.000       0.000

 U_Y5     WITH
    ETA1_X             0.000       0.000      1.000       0.000       0.000
    ETA1_Y             0.000       0.000      1.000       0.000       0.000
    U_Y4               0.000       0.000      1.000       0.000       0.000
    U_Y3               0.000       0.000      1.000       0.000       0.000
    U_Y2               0.000       0.000      1.000       0.000       0.000
    U_Y1               0.000       0.000      1.000       0.000       0.000

 U_Y4     WITH
    ETA1_X             0.000       0.000      1.000       0.000       0.000
    ETA1_Y             0.000       0.000      1.000       0.000       0.000
    U_Y3               0.000       0.000      1.000       0.000       0.000
    U_Y2               0.000       0.000      1.000       0.000       0.000
    U_Y1               0.000       0.000      1.000       0.000       0.000

 U_Y3     WITH
    ETA1_X             0.000       0.000      1.000       0.000       0.000
    ETA1_Y             0.000       0.000      1.000       0.000       0.000
    U_Y2               0.000       0.000      1.000       0.000       0.000
    U_Y1               0.000       0.000      1.000       0.000       0.000

 U_Y2     WITH
    ETA1_X             0.000       0.000      1.000       0.000       0.000
    ETA1_Y             0.000       0.000      1.000       0.000       0.000
    U_Y1               0.000       0.000      1.000       0.000       0.000

 U_Y1     WITH
    ETA1_X             0.000       0.000      1.000       0.000       0.000
    ETA1_Y             0.000       0.000      1.000       0.000       0.000

 ETA1_Y   WITH
    ETA1_X             0.810       0.132      0.000       0.584       1.093      *

 Intercepts
    Y6                 3.191       1.021      0.000       1.327       5.219      *
    Y5                 2.898       1.077      0.001       0.841       4.959      *
    Y4                 3.437       1.050      0.000       1.436       5.492      *
    Y3                 3.064       1.080      0.000       1.065       5.227      *
    Y2                 3.293       1.057      0.000       1.258       5.344      *
    Y1                 5.259       0.099      0.000       5.060       5.449      *
    X6                 0.013       0.328      0.483      -0.651       0.655
    X5                 0.702       0.347      0.019       0.022       1.407      *
    X4                 0.363       0.346      0.138      -0.316       1.059
    X3                 0.283       0.437      0.261      -0.552       1.163
    X2                 0.798       0.609      0.088      -0.437       1.971
    X1                 7.674       0.087      0.000       7.506       7.846      *

 Variances
    ETA1_X             0.661       0.146      0.000       0.403       0.960      *
    ETA1_Y             1.179       0.172      0.000       0.877       1.549      *
    U_X6               0.015       0.003      0.000       0.010       0.023      *
    U_X5               0.024       0.005      0.000       0.015       0.034      *
    U_X4               0.022       0.005      0.000       0.014       0.032      *
    U_X3               0.045       0.008      0.000       0.029       0.062      *
    U_X2               0.051       0.016      0.000       0.026       0.084      *
    U_X1               0.182       0.080      0.000       0.025       0.326      *
    U_Y6               0.148       0.024      0.000       0.107       0.200      *
    U_Y5               0.067       0.013      0.000       0.043       0.094      *
    U_Y4               0.175       0.032      0.000       0.117       0.242      *
    U_Y3               0.099       0.019      0.000       0.066       0.141      *
    U_Y2               0.125       0.025      0.000       0.081       0.178      *
    U_Y1               0.069       0.035      0.000       0.005       0.134      *

 Residual Variances
    Y6                 0.005       0.000      0.000       0.005       0.005
    Y5                 0.005       0.000      0.000       0.005       0.005
    Y4                 0.005       0.000      0.000       0.005       0.005
    Y3                 0.005       0.000      0.000       0.005       0.005
    Y2                 0.005       0.000      0.000       0.005       0.005
    Y1                 0.005       0.000      0.000       0.005       0.005
    X6                 0.005       0.000      0.000       0.005       0.005
    X5                 0.005       0.000      0.000       0.005       0.005
    X4                 0.005       0.000      0.000       0.005       0.005
    X3                 0.005       0.000      0.000       0.005       0.005
    X2                 0.005       0.000      0.000       0.005       0.005
    X1                 0.005       0.000      0.000       0.005       0.005


STANDARDIZED MODEL RESULTS


STDYX Standardization

                                Posterior  One-Tailed         95% C.I.
                    Estimate       S.D.      P-Value   Lower 2.5%  Upper 2.5%  Significance
 ETA1_X   BY
    X1                 0.883       0.055      0.000       0.780       0.984      *
    X2                 0.099       0.074      0.093      -0.051       0.237
    X3                 0.032       0.054      0.275      -0.076       0.134
    X4                 0.042       0.045      0.162      -0.043       0.137
    X5                 0.064       0.049      0.083      -0.028       0.163
    X6                -0.005       0.044      0.448      -0.096       0.080

 ETA1_Y   BY
    Y1                 0.970       0.015      0.000       0.941       0.996      *
    Y2                 0.542       0.199      0.001       0.154       0.925      *
    Y3                 0.532       0.191      0.001       0.182       0.917      *
    Y4                 0.563       0.192      0.000       0.197       0.938      *
    Y5                 0.529       0.179      0.001       0.182       0.870      *
    Y6                 0.521       0.188      0.001       0.165       0.880      *

 U_X6     BY
    X6                 0.135       0.016      0.000       0.104       0.168      *

 U_X5     BY
    X5                 0.168       0.019      0.000       0.132       0.208      *

 U_X4     BY
    X4                 0.159       0.019      0.000       0.123       0.197      *

 U_X3     BY
    X3                 0.222       0.024      0.000       0.178       0.271      *

 U_X2     BY
    X2                 0.241       0.038      0.000       0.172       0.318      *

 U_X1     BY
    X1                 0.463       0.110      0.000       0.214       0.638      *

 U_Y6     BY
    Y6                 0.345       0.033      0.000       0.283       0.411      *

 U_Y5     BY
    Y5                 0.226       0.026      0.000       0.178       0.277      *

 U_Y4     BY
    Y4                 0.377       0.039      0.000       0.301       0.455      *

 U_Y3     BY
    Y3                 0.282       0.031      0.000       0.222       0.344      *

 U_Y2     BY
    Y2                 0.317       0.036      0.000       0.252       0.391      *

 U_Y1     BY
    Y1                 0.233       0.061      0.000       0.101       0.350      *

 X3         ON
    U_X2              -0.073       0.026      0.000      -0.126      -0.025      *
    U_X1               0.000       0.033      0.494      -0.064       0.064

 X4         ON
    U_X3              -0.067       0.021      0.001      -0.110      -0.027      *
    U_X2              -0.013       0.019      0.245      -0.049       0.025

 X5         ON
    U_X4              -0.056       0.017      0.000      -0.091      -0.023      *
    U_X3              -0.012       0.019      0.268      -0.047       0.026

 X6         ON
    U_X5              -0.042       0.015      0.001      -0.071      -0.013      *
    U_X4               0.017       0.013      0.092      -0.009       0.041

 Y2         ON
    U_Y1               0.027       0.045      0.259      -0.056       0.123

 Y3         ON
    U_Y2               0.045       0.059      0.224      -0.073       0.159

 Y4         ON
    U_Y3               0.019       0.053      0.368      -0.091       0.117

 Y5         ON
    U_Y4               0.068       0.065      0.155      -0.061       0.189

 Y6         ON
    U_Y5               0.034       0.045      0.225      -0.053       0.122

 X2         ON
    X1                 0.880       0.067      0.000       0.747       1.011      *

 X3         ON
    X2                 0.958       0.056      0.000       0.847       1.067      *

 X4         ON
    X3                 0.962       0.043      0.000       0.877       1.046      *

 X5         ON
    X4                 0.935       0.045      0.000       0.844       1.020      *

 X6         ON
    X5                 0.997       0.040      0.000       0.917       1.080      *

 Y2         ON
    Y1                 0.406       0.201      0.022       0.020       0.797      *

 Y3         ON
    Y2                 0.431       0.198      0.015       0.037       0.800      *

 Y4         ON
    Y3                 0.370       0.196      0.032      -0.022       0.732

 Y5         ON
    Y4                 0.450       0.191      0.010       0.085       0.818      *

 Y6         ON
    Y5                 0.424       0.192      0.015       0.056       0.789      *

 U_X6     WITH
    ETA1_X             0.000       0.000      1.000       0.000       0.000
    ETA1_Y             0.000       0.000      1.000       0.000       0.000
    U_X5               0.000       0.000      1.000       0.000       0.000
    U_X4               0.000       0.000      1.000       0.000       0.000
    U_X3               0.000       0.000      1.000       0.000       0.000
    U_X2               0.000       0.000      1.000       0.000       0.000
    U_X1               0.000       0.000      1.000       0.000       0.000
    U_Y6               0.177       0.120      0.080      -0.064       0.401
    U_Y5               0.000       0.000      1.000       0.000       0.000
    U_Y4               0.000       0.000      1.000       0.000       0.000
    U_Y3               0.000       0.000      1.000       0.000       0.000
    U_Y2               0.000       0.000      1.000       0.000       0.000
    U_Y1               0.000       0.000      1.000       0.000       0.000

 U_X5     WITH
    ETA1_X             0.000       0.000      1.000       0.000       0.000
    ETA1_Y             0.000       0.000      1.000       0.000       0.000
    U_X4               0.000       0.000      1.000       0.000       0.000
    U_X3               0.000       0.000      1.000       0.000       0.000
    U_X2               0.000       0.000      1.000       0.000       0.000
    U_X1               0.000       0.000      1.000       0.000       0.000
    U_Y6               0.000       0.000      1.000       0.000       0.000
    U_Y5               0.414       0.115      0.000       0.182       0.625      *
    U_Y4               0.000       0.000      1.000       0.000       0.000
    U_Y3               0.000       0.000      1.000       0.000       0.000
    U_Y2               0.000       0.000      1.000       0.000       0.000
    U_Y1               0.000       0.000      1.000       0.000       0.000

 U_X4     WITH
    ETA1_X             0.000       0.000      1.000       0.000       0.000
    ETA1_Y             0.000       0.000      1.000       0.000       0.000
    U_X3               0.000       0.000      1.000       0.000       0.000
    U_X2               0.000       0.000      1.000       0.000       0.000
    U_X1               0.000       0.000      1.000       0.000       0.000
    U_Y6               0.000       0.000      1.000       0.000       0.000
    U_Y5               0.000       0.000      1.000       0.000       0.000
    U_Y4               0.043       0.134      0.373      -0.216       0.307
    U_Y3               0.000       0.000      1.000       0.000       0.000
    U_Y2               0.000       0.000      1.000       0.000       0.000
    U_Y1               0.000       0.000      1.000       0.000       0.000

 U_X3     WITH
    ETA1_X             0.000       0.000      1.000       0.000       0.000
    ETA1_Y             0.000       0.000      1.000       0.000       0.000
    U_X2               0.000       0.000      1.000       0.000       0.000
    U_X1               0.000       0.000      1.000       0.000       0.000
    U_Y6               0.000       0.000      1.000       0.000       0.000
    U_Y5               0.000       0.000      1.000       0.000       0.000
    U_Y4               0.000       0.000      1.000       0.000       0.000
    U_Y3               0.016       0.129      0.453      -0.236       0.263
    U_Y2               0.000       0.000      1.000       0.000       0.000
    U_Y1               0.000       0.000      1.000       0.000       0.000

 U_X2     WITH
    ETA1_X             0.000       0.000      1.000       0.000       0.000
    ETA1_Y             0.000       0.000      1.000       0.000       0.000
    U_X1               0.000       0.000      1.000       0.000       0.000
    U_Y6               0.000       0.000      1.000       0.000       0.000
    U_Y5               0.000       0.000      1.000       0.000       0.000
    U_Y4               0.000       0.000      1.000       0.000       0.000
    U_Y3               0.000       0.000      1.000       0.000       0.000
    U_Y2               0.479       0.156      0.004       0.147       0.742      *
    U_Y1               0.000       0.000      1.000       0.000       0.000

 U_X1     WITH
    ETA1_X             0.000       0.000      1.000       0.000       0.000
    ETA1_Y             0.000       0.000      1.000       0.000       0.000
    U_Y6               0.000       0.000      1.000       0.000       0.000
    U_Y5               0.000       0.000      1.000       0.000       0.000
    U_Y4               0.000       0.000      1.000       0.000       0.000
    U_Y3               0.000       0.000      1.000       0.000       0.000
    U_Y2               0.000       0.000      1.000       0.000       0.000
    U_Y1               0.350       0.281      0.109      -0.241       0.875

 U_Y6     WITH
    ETA1_X             0.000       0.000      1.000       0.000       0.000
    ETA1_Y             0.000       0.000      1.000       0.000       0.000
    U_Y5               0.000       0.000      1.000       0.000       0.000
    U_Y4               0.000       0.000      1.000       0.000       0.000
    U_Y3               0.000       0.000      1.000       0.000       0.000
    U_Y2               0.000       0.000      1.000       0.000       0.000
    U_Y1               0.000       0.000      1.000       0.000       0.000

 U_Y5     WITH
    ETA1_X             0.000       0.000      1.000       0.000       0.000
    ETA1_Y             0.000       0.000      1.000       0.000       0.000
    U_Y4               0.000       0.000      1.000       0.000       0.000
    U_Y3               0.000       0.000      1.000       0.000       0.000
    U_Y2               0.000       0.000      1.000       0.000       0.000
    U_Y1               0.000       0.000      1.000       0.000       0.000

 U_Y4     WITH
    ETA1_X             0.000       0.000      1.000       0.000       0.000
    ETA1_Y             0.000       0.000      1.000       0.000       0.000
    U_Y3               0.000       0.000      1.000       0.000       0.000
    U_Y2               0.000       0.000      1.000       0.000       0.000
    U_Y1               0.000       0.000      1.000       0.000       0.000

 U_Y3     WITH
    ETA1_X             0.000       0.000      1.000       0.000       0.000
    ETA1_Y             0.000       0.000      1.000       0.000       0.000
    U_Y2               0.000       0.000      1.000       0.000       0.000
    U_Y1               0.000       0.000      1.000       0.000       0.000

 U_Y2     WITH
    ETA1_X             0.000       0.000      1.000       0.000       0.000
    ETA1_Y             0.000       0.000      1.000       0.000       0.000
    U_Y1               0.000       0.000      1.000       0.000       0.000

 U_Y1     WITH
    ETA1_X             0.000       0.000      1.000       0.000       0.000
    ETA1_Y             0.000       0.000      1.000       0.000       0.000

 ETA1_Y   WITH
    ETA1_X             0.923       0.042      0.000       0.851       1.000      *

 Intercepts
    Y6                 2.857       0.946      0.000       1.091       4.714      *
    Y5                 2.516       0.959      0.001       0.692       4.379      *
    Y4                 3.104       0.980      0.000       1.332       5.129      *
    Y3                 2.741       0.994      0.000       0.862       4.722      *
    Y2                 2.940       0.977      0.000       1.069       4.867      *
    Y1                 4.697       0.320      0.000       4.066       5.324      *
    X6                 0.014       0.358      0.483      -0.675       0.755
    X5                 0.762       0.385      0.019       0.027       1.565      *
    X4                 0.385       0.372      0.138      -0.325       1.149
    X3                 0.296       0.463      0.261      -0.591       1.230
    X2                 0.848       0.660      0.088      -0.501       2.116
    X1                 8.330       0.629      0.000       7.122       9.563      *

 Variances
    ETA1_X             1.000       0.000      0.000       1.000       1.000
    ETA1_Y             1.000       0.000      0.000       1.000       1.000
    U_X6               1.000       0.000      0.000       1.000       1.000
    U_X5               1.000       0.000      0.000       1.000       1.000
    U_X4               1.000       0.000      0.000       1.000       1.000
    U_X3               1.000       0.000      0.000       1.000       1.000
    U_X2               1.000       0.000      0.000       1.000       1.000
    U_X1               1.000       0.000      0.000       1.000       1.000
    U_Y6               1.000       0.000      0.000       1.000       1.000
    U_Y5               1.000       0.000      0.000       1.000       1.000
    U_Y4               1.000       0.000      0.000       1.000       1.000
    U_Y3               1.000       0.000      0.000       1.000       1.000
    U_Y2               1.000       0.000      0.000       1.000       1.000
    U_Y1               1.000       0.000      0.000       1.000       1.000

 Residual Variances
    Y6                 0.004       0.001      0.000       0.003       0.005      *
    Y5                 0.004       0.000      0.000       0.003       0.005      *
    Y4                 0.004       0.001      0.000       0.003       0.005      *
    Y3                 0.004       0.001      0.000       0.003       0.005      *
    Y2                 0.004       0.001      0.000       0.003       0.005      *
    Y1                 0.004       0.001      0.000       0.003       0.005      *
    X6                 0.006       0.001      0.000       0.004       0.007      *
    X5                 0.006       0.001      0.000       0.005       0.007      *
    X4                 0.006       0.001      0.000       0.004       0.007      *
    X3                 0.006       0.001      0.000       0.004       0.007      *
    X2                 0.006       0.001      0.000       0.004       0.007      *
    X1                 0.006       0.001      0.000       0.004       0.008      *


R-SQUARE

                                Posterior  One-Tailed         95% C.I.
    Variable        Estimate       S.D.      P-Value   Lower 2.5%  Upper 2.5%

    Y6                 0.996       0.001      0.000       0.995       0.997
    Y5                 0.996       0.000      0.000       0.995       0.997
    Y4                 0.996       0.001      0.000       0.995       0.997
    Y3                 0.996       0.001      0.000       0.995       0.997
    Y2                 0.996       0.001      0.000       0.995       0.997
    Y1                 0.996       0.001      0.000       0.995       0.997
    X6                 0.994       0.001      0.000       0.993       0.996
    X5                 0.994       0.001      0.000       0.993       0.995
    X4                 0.994       0.001      0.000       0.993       0.996
    X3                 0.994       0.001      0.000       0.993       0.996
    X2                 0.994       0.001      0.000       0.993       0.996
    X1                 0.994       0.001      0.000       0.992       0.996


CREDIBILITY INTERVALS OF MODEL RESULTS

                  Lower .5%  Lower 2.5%    Lower 5%    Estimate    Upper 5%  Upper 2.5%   Upper .5%

 ETA1_X   BY
    X1               1.000       1.000       1.000       1.000       1.000       1.000       1.000
    X2              -0.131      -0.056      -0.025       0.115       0.251       0.277       0.326
    X3              -0.120      -0.084      -0.065       0.037       0.141       0.161       0.201
    X4              -0.092      -0.054      -0.032       0.050       0.137       0.152       0.185
    X5              -0.069      -0.028      -0.016       0.074       0.160       0.184       0.214
    X6              -0.142      -0.101      -0.091      -0.006       0.069       0.093       0.122

 ETA1_Y   BY
    Y1               1.000       1.000       1.000       1.000       1.000       1.000       1.000
    Y2               0.073       0.151       0.221       0.559       0.903       0.954       1.083
    Y3               0.087       0.163       0.245       0.547       0.896       0.927       1.058
    Y4               0.103       0.192       0.254       0.572       0.908       0.962       1.074
    Y5               0.120       0.200       0.245       0.558       0.880       0.945       1.064
    Y6               0.070       0.167       0.201       0.533       0.841       0.915       1.025

 U_X6     BY
    X6               1.000       1.000       1.000       1.000       1.000       1.000       1.000

 U_X5     BY
    X5               1.000       1.000       1.000       1.000       1.000       1.000       1.000

 U_X4     BY
    X4               1.000       1.000       1.000       1.000       1.000       1.000       1.000

 U_X3     BY
    X3               1.000       1.000       1.000       1.000       1.000       1.000       1.000

 U_X2     BY
    X2               1.000       1.000       1.000       1.000       1.000       1.000       1.000

 U_X1     BY
    X1               1.000       1.000       1.000       1.000       1.000       1.000       1.000

 U_Y6     BY
    Y6               1.000       1.000       1.000       1.000       1.000       1.000       1.000

 U_Y5     BY
    Y5               1.000       1.000       1.000       1.000       1.000       1.000       1.000

 U_Y4     BY
    Y4               1.000       1.000       1.000       1.000       1.000       1.000       1.000

 U_Y3     BY
    Y3               1.000       1.000       1.000       1.000       1.000       1.000       1.000

 U_Y2     BY
    Y2               1.000       1.000       1.000       1.000       1.000       1.000       1.000

 U_Y1     BY
    Y1               1.000       1.000       1.000       1.000       1.000       1.000       1.000

 X3       ON
    U_X2            -0.566      -0.505      -0.478      -0.308      -0.151      -0.120      -0.055
    U_X1            -0.215      -0.154      -0.121      -0.001       0.127       0.144       0.187

 X4       ON
    U_X3            -0.548      -0.477      -0.452      -0.299      -0.150      -0.118      -0.073
    U_X2            -0.250      -0.203      -0.181      -0.053       0.071       0.102       0.151

 X5       ON
    U_X4            -0.617      -0.540      -0.502      -0.346      -0.185      -0.158      -0.107
    U_X3            -0.254      -0.209      -0.184      -0.050       0.079       0.104       0.161

 X6       ON
    U_X5            -0.487      -0.429      -0.401      -0.250      -0.110      -0.080      -0.026
    U_X4            -0.094      -0.049      -0.026       0.103       0.228       0.251       0.297

 Y2       ON
    U_Y1            -0.340      -0.245      -0.170       0.120       0.433       0.476       0.585

 Y3       ON
    U_Y2            -0.337      -0.220      -0.152       0.144       0.462       0.510       0.586

 Y4       ON
    U_Y3            -0.419      -0.309      -0.242       0.066       0.373       0.418       0.526

 Y5       ON
    U_Y4            -0.259      -0.168      -0.107       0.186       0.484       0.523       0.644

 Y6       ON
    U_Y5            -0.345      -0.221      -0.147       0.149       0.478       0.522       0.613

 X2       ON
    X1               0.684       0.740       0.761       0.895       1.022       1.056       1.108

 X3       ON
    X2               0.822       0.857       0.874       0.971       1.061       1.081       1.120

 X4       ON
    X3               0.839       0.866       0.882       0.954       1.029       1.043       1.079

 X5       ON
    X4               0.785       0.819       0.839       0.912       0.986       0.997       1.025

 X6       ON
    X5               0.885       0.917       0.929       0.998       1.066       1.084       1.121

 Y2       ON
    Y1              -0.092       0.007       0.069       0.405       0.730       0.779       0.881

 Y3       ON
    Y2              -0.049       0.038       0.096       0.431       0.748       0.805       0.916

 Y4       ON
    Y3              -0.121      -0.011       0.056       0.367       0.691       0.738       0.825

 Y5       ON
    Y4              -0.026       0.091       0.151       0.465       0.800       0.849       0.930

 Y6       ON
    Y5              -0.041       0.048       0.116       0.413       0.731       0.768       0.873

 U_X6     WITH
    ETA1_X           0.000       0.000       0.000       0.000       0.000       0.000       0.000
    ETA1_Y           0.000       0.000       0.000       0.000       0.000       0.000       0.000
    U_X5             0.000       0.000       0.000       0.000       0.000       0.000       0.000
    U_X4             0.000       0.000       0.000       0.000       0.000       0.000       0.000
    U_X3             0.000       0.000       0.000       0.000       0.000       0.000       0.000
    U_X2             0.000       0.000       0.000       0.000       0.000       0.000       0.000
    U_X1             0.000       0.000       0.000       0.000       0.000       0.000       0.000
    U_Y6            -0.008      -0.003      -0.001       0.008       0.019       0.021       0.025
    U_Y5             0.000       0.000       0.000       0.000       0.000       0.000       0.000
    U_Y4             0.000       0.000       0.000       0.000       0.000       0.000       0.000
    U_Y3             0.000       0.000       0.000       0.000       0.000       0.000       0.000
    U_Y2             0.000       0.000       0.000       0.000       0.000       0.000       0.000
    U_Y1             0.000       0.000       0.000       0.000       0.000       0.000       0.000

 U_X5     WITH
    ETA1_X           0.000       0.000       0.000       0.000       0.000       0.000       0.000
    ETA1_Y           0.000       0.000       0.000       0.000       0.000       0.000       0.000
    U_X4             0.000       0.000       0.000       0.000       0.000       0.000       0.000
    U_X3             0.000       0.000       0.000       0.000       0.000       0.000       0.000
    U_X2             0.000       0.000       0.000       0.000       0.000       0.000       0.000
    U_X1             0.000       0.000       0.000       0.000       0.000       0.000       0.000
    U_Y6             0.000       0.000       0.000       0.000       0.000       0.000       0.000
    U_Y5             0.003       0.005       0.007       0.016       0.025       0.027       0.032
    U_Y4             0.000       0.000       0.000       0.000       0.000       0.000       0.000
    U_Y3             0.000       0.000       0.000       0.000       0.000       0.000       0.000
    U_Y2             0.000       0.000       0.000       0.000       0.000       0.000       0.000
    U_Y1             0.000       0.000       0.000       0.000       0.000       0.000       0.000

 U_X4     WITH
    ETA1_X           0.000       0.000       0.000       0.000       0.000       0.000       0.000
    ETA1_Y           0.000       0.000       0.000       0.000       0.000       0.000       0.000
    U_X3             0.000       0.000       0.000       0.000       0.000       0.000       0.000
    U_X2             0.000       0.000       0.000       0.000       0.000       0.000       0.000
    U_X1             0.000       0.000       0.000       0.000       0.000       0.000       0.000
    U_Y6             0.000       0.000       0.000       0.000       0.000       0.000       0.000
    U_Y5             0.000       0.000       0.000       0.000       0.000       0.000       0.000
    U_Y4            -0.020      -0.015      -0.011       0.003       0.017       0.019       0.026
    U_Y3             0.000       0.000       0.000       0.000       0.000       0.000       0.000
    U_Y2             0.000       0.000       0.000       0.000       0.000       0.000       0.000
    U_Y1             0.000       0.000       0.000       0.000       0.000       0.000       0.000

 U_X3     WITH
    ETA1_X           0.000       0.000       0.000       0.000       0.000       0.000       0.000
    ETA1_Y           0.000       0.000       0.000       0.000       0.000       0.000       0.000
    U_X2             0.000       0.000       0.000       0.000       0.000       0.000       0.000
    U_X1             0.000       0.000       0.000       0.000       0.000       0.000       0.000
    U_Y6             0.000       0.000       0.000       0.000       0.000       0.000       0.000
    U_Y5             0.000       0.000       0.000       0.000       0.000       0.000       0.000
    U_Y4             0.000       0.000       0.000       0.000       0.000       0.000       0.000
    U_Y3            -0.023      -0.017      -0.014       0.001       0.015       0.018       0.024
    U_Y2             0.000       0.000       0.000       0.000       0.000       0.000       0.000
    U_Y1             0.000       0.000       0.000       0.000       0.000       0.000       0.000

 U_X2     WITH
    ETA1_X           0.000       0.000       0.000       0.000       0.000       0.000       0.000
    ETA1_Y           0.000       0.000       0.000       0.000       0.000       0.000       0.000
    U_X1             0.000       0.000       0.000       0.000       0.000       0.000       0.000
    U_Y6             0.000       0.000       0.000       0.000       0.000       0.000       0.000
    U_Y5             0.000       0.000       0.000       0.000       0.000       0.000       0.000
    U_Y4             0.000       0.000       0.000       0.000       0.000       0.000       0.000
    U_Y3             0.000       0.000       0.000       0.000       0.000       0.000       0.000
    U_Y2             0.000       0.009       0.014       0.037       0.065       0.071       0.083
    U_Y1             0.000       0.000       0.000       0.000       0.000       0.000       0.000

 U_X1     WITH
    ETA1_X           0.000       0.000       0.000       0.000       0.000       0.000       0.000
    ETA1_Y           0.000       0.000       0.000       0.000       0.000       0.000       0.000
    U_Y6             0.000       0.000       0.000       0.000       0.000       0.000       0.000
    U_Y5             0.000       0.000       0.000       0.000       0.000       0.000       0.000
    U_Y4             0.000       0.000       0.000       0.000       0.000       0.000       0.000
    U_Y3             0.000       0.000       0.000       0.000       0.000       0.000       0.000
    U_Y2             0.000       0.000       0.000       0.000       0.000       0.000       0.000
    U_Y1            -0.046      -0.023      -0.017       0.036       0.089       0.108       0.136

 U_Y6     WITH
    ETA1_X           0.000       0.000       0.000       0.000       0.000       0.000       0.000
    ETA1_Y           0.000       0.000       0.000       0.000       0.000       0.000       0.000
    U_Y5             0.000       0.000       0.000       0.000       0.000       0.000       0.000
    U_Y4             0.000       0.000       0.000       0.000       0.000       0.000       0.000
    U_Y3             0.000       0.000       0.000       0.000       0.000       0.000       0.000
    U_Y2             0.000       0.000       0.000       0.000       0.000       0.000       0.000
    U_Y1             0.000       0.000       0.000       0.000       0.000       0.000       0.000

 U_Y5     WITH
    ETA1_X           0.000       0.000       0.000       0.000       0.000       0.000       0.000
    ETA1_Y           0.000       0.000       0.000       0.000       0.000       0.000       0.000
    U_Y4             0.000       0.000       0.000       0.000       0.000       0.000       0.000
    U_Y3             0.000       0.000       0.000       0.000       0.000       0.000       0.000
    U_Y2             0.000       0.000       0.000       0.000       0.000       0.000       0.000
    U_Y1             0.000       0.000       0.000       0.000       0.000       0.000       0.000

 U_Y4     WITH
    ETA1_X           0.000       0.000       0.000       0.000       0.000       0.000       0.000
    ETA1_Y           0.000       0.000       0.000       0.000       0.000       0.000       0.000
    U_Y3             0.000       0.000       0.000       0.000       0.000       0.000       0.000
    U_Y2             0.000       0.000       0.000       0.000       0.000       0.000       0.000
    U_Y1             0.000       0.000       0.000       0.000       0.000       0.000       0.000

 U_Y3     WITH
    ETA1_X           0.000       0.000       0.000       0.000       0.000       0.000       0.000
    ETA1_Y           0.000       0.000       0.000       0.000       0.000       0.000       0.000
    U_Y2             0.000       0.000       0.000       0.000       0.000       0.000       0.000
    U_Y1             0.000       0.000       0.000       0.000       0.000       0.000       0.000

 U_Y2     WITH
    ETA1_X           0.000       0.000       0.000       0.000       0.000       0.000       0.000
    ETA1_Y           0.000       0.000       0.000       0.000       0.000       0.000       0.000
    U_Y1             0.000       0.000       0.000       0.000       0.000       0.000       0.000

 U_Y1     WITH
    ETA1_X           0.000       0.000       0.000       0.000       0.000       0.000       0.000
    ETA1_Y           0.000       0.000       0.000       0.000       0.000       0.000       0.000

 ETA1_Y   WITH
    ETA1_X           0.502       0.584       0.598       0.810       1.023       1.093       1.182

 Intercepts
    Y6               0.746       1.327       1.444       3.191       4.783       5.219       5.723
    Y5               0.374       0.841       1.131       2.898       4.657       4.959       5.595
    Y4               0.983       1.436       1.728       3.437       5.176       5.492       6.106
    Y3               0.395       1.065       1.329       3.064       4.870       5.227       5.649
    Y2               0.793       1.258       1.550       3.293       5.038       5.344       5.955
    Y1               5.007       5.060       5.094       5.259       5.419       5.449       5.514
    X6              -0.903      -0.651      -0.494       0.013       0.577       0.655       0.928
    X5              -0.174       0.022       0.137       0.702       1.272       1.407       1.685
    X4              -0.592      -0.316      -0.225       0.363       0.910       1.059       1.263
    X3              -0.879      -0.552      -0.431       0.283       1.007       1.163       1.404
    X2              -0.857      -0.437      -0.178       0.798       1.813       1.971       2.370
    X1               7.451       7.506       7.526       7.674       7.813       7.846       7.899

 Variances
    ETA1_X           0.347       0.403       0.437       0.661       0.903       0.960       1.085
    ETA1_Y           0.800       0.877       0.910       1.179       1.459       1.549       1.681
    U_X6             0.008       0.010       0.010       0.015       0.021       0.023       0.025
    U_X5             0.013       0.015       0.016       0.024       0.032       0.034       0.038
    U_X4             0.013       0.014       0.015       0.022       0.030       0.032       0.037
    U_X3             0.026       0.029       0.032       0.045       0.059       0.062       0.070
    U_X2             0.022       0.026       0.029       0.051       0.076       0.084       0.101
    U_X1             0.006       0.025       0.047       0.182       0.308       0.326       0.380
    U_Y6             0.095       0.107       0.111       0.148       0.189       0.200       0.215
    U_Y5             0.037       0.043       0.046       0.067       0.089       0.094       0.104
    U_Y4             0.104       0.117       0.126       0.175       0.230       0.242       0.272
    U_Y3             0.058       0.066       0.071       0.099       0.133       0.141       0.158
    U_Y2             0.069       0.081       0.087       0.125       0.167       0.178       0.197
    U_Y1             0.001       0.005       0.014       0.069       0.121       0.134       0.173

 Residual Variances
    Y6               0.005       0.005       0.005       0.005       0.005       0.005       0.005
    Y5               0.005       0.005       0.005       0.005       0.005       0.005       0.005
    Y4               0.005       0.005       0.005       0.005       0.005       0.005       0.005
    Y3               0.005       0.005       0.005       0.005       0.005       0.005       0.005
    Y2               0.005       0.005       0.005       0.005       0.005       0.005       0.005
    Y1               0.005       0.005       0.005       0.005       0.005       0.005       0.005
    X6               0.005       0.005       0.005       0.005       0.005       0.005       0.005
    X5               0.005       0.005       0.005       0.005       0.005       0.005       0.005
    X4               0.005       0.005       0.005       0.005       0.005       0.005       0.005
    X3               0.005       0.005       0.005       0.005       0.005       0.005       0.005
    X2               0.005       0.005       0.005       0.005       0.005       0.005       0.005
    X1               0.005       0.005       0.005       0.005       0.005       0.005       0.005


CREDIBILITY INTERVALS OF STANDARDIZED MODEL RESULTS


STDYX Standardization

                  Lower .5%  Lower 2.5%    Lower 5%    Estimate    Upper 5%  Upper 2.5%   Upper .5%

 ETA1_X   BY
    X1               0.741       0.780       0.798       0.883       0.975       0.984       0.993
    X2              -0.125      -0.051      -0.020       0.099       0.219       0.237       0.278
    X3              -0.098      -0.076      -0.058       0.032       0.118       0.134       0.181
    X4              -0.082      -0.043      -0.031       0.042       0.118       0.137       0.163
    X5              -0.063      -0.028      -0.014       0.064       0.143       0.163       0.195
    X6              -0.132      -0.096      -0.080      -0.005       0.063       0.080       0.113

 ETA1_Y   BY
    Y1               0.923       0.941       0.947       0.970       0.993       0.996       0.998
    Y2               0.065       0.154       0.214       0.542       0.867       0.925       1.036
    Y3               0.079       0.182       0.228       0.532       0.853       0.917       1.007
    Y4               0.111       0.197       0.246       0.563       0.872       0.938       1.049
    Y5               0.107       0.182       0.242       0.529       0.832       0.870       0.981
    Y6               0.069       0.165       0.214       0.521       0.830       0.880       0.981

 U_X6     BY
    X6               0.098       0.104       0.109       0.135       0.163       0.168       0.182

 U_X5     BY
    X5               0.122       0.132       0.137       0.168       0.201       0.208       0.222

 U_X4     BY
    X4               0.114       0.123       0.129       0.159       0.192       0.197       0.210

 U_X3     BY
    X3               0.164       0.178       0.186       0.222       0.265       0.271       0.289

 U_X2     BY
    X2               0.159       0.172       0.182       0.241       0.304       0.318       0.355

 U_X1     BY
    X1               0.143       0.214       0.273       0.463       0.628       0.638       0.683

 U_Y6     BY
    Y6               0.264       0.283       0.293       0.345       0.401       0.411       0.432

 U_Y5     BY
    Y5               0.164       0.178       0.184       0.226       0.268       0.277       0.295

 U_Y4     BY
    Y4               0.285       0.301       0.314       0.377       0.443       0.455       0.485

 U_Y3     BY
    Y3               0.205       0.222       0.231       0.282       0.332       0.344       0.366

 U_Y2     BY
    Y2               0.232       0.252       0.262       0.317       0.379       0.391       0.416

 U_Y1     BY
    Y1               0.056       0.101       0.129       0.233       0.331       0.350       0.395

 X3       ON
    U_X2            -0.145      -0.126      -0.116      -0.073      -0.032      -0.025      -0.010
    U_X1            -0.086      -0.064      -0.052       0.000       0.056       0.064       0.085

 X4       ON
    U_X3            -0.125      -0.110      -0.100      -0.067      -0.030      -0.027      -0.014
    U_X2            -0.066      -0.049      -0.043      -0.013       0.018       0.025       0.035

 X5       ON
    U_X4            -0.107      -0.091      -0.084      -0.056      -0.028      -0.023      -0.016
    U_X3            -0.058      -0.047      -0.042      -0.012       0.019       0.026       0.040

 X6       ON
    U_X5            -0.083      -0.071      -0.067      -0.042      -0.018      -0.013      -0.006
    U_X4            -0.014      -0.009      -0.004       0.017       0.038       0.041       0.052

 Y2       ON
    U_Y1            -0.088      -0.056      -0.038       0.027       0.109       0.123       0.156

 Y3       ON
    U_Y2            -0.106      -0.073      -0.048       0.045       0.147       0.159       0.194

 Y4       ON
    U_Y3            -0.128      -0.091      -0.069       0.019       0.105       0.117       0.146

 Y5       ON
    U_Y4            -0.102      -0.061      -0.038       0.068       0.173       0.189       0.227

 Y6       ON
    U_Y5            -0.085      -0.053      -0.035       0.034       0.111       0.122       0.144

 X2       ON
    X1               0.703       0.747       0.771       0.880       0.986       1.011       1.073

 X3       ON
    X2               0.816       0.847       0.864       0.958       1.049       1.067       1.099

 X4       ON
    X3               0.849       0.877       0.887       0.962       1.027       1.046       1.082

 X5       ON
    X4               0.814       0.844       0.860       0.935       1.005       1.020       1.057

 X6       ON
    X5               0.887       0.917       0.935       0.997       1.067       1.080       1.116

 Y2       ON
    Y1              -0.083       0.020       0.068       0.406       0.729       0.797       0.897

 Y3       ON
    Y2              -0.046       0.037       0.104       0.431       0.755       0.800       0.916

 Y4       ON
    Y3              -0.126      -0.022       0.062       0.370       0.702       0.732       0.829

 Y5       ON
    Y4              -0.025       0.085       0.125       0.450       0.755       0.818       0.907

 Y6       ON
    Y5              -0.044       0.056       0.111       0.424       0.737       0.789       0.886

 U_X6     WITH
    ETA1_X           0.000       0.000       0.000       0.000       0.000       0.000       0.000
    ETA1_Y           0.000       0.000       0.000       0.000       0.000       0.000       0.000
    U_X5             0.000       0.000       0.000       0.000       0.000       0.000       0.000
    U_X4             0.000       0.000       0.000       0.000       0.000       0.000       0.000
    U_X3             0.000       0.000       0.000       0.000       0.000       0.000       0.000
    U_X2             0.000       0.000       0.000       0.000       0.000       0.000       0.000
    U_X1             0.000       0.000       0.000       0.000       0.000       0.000       0.000
    U_Y6            -0.134      -0.064      -0.028       0.177       0.366       0.401       0.471
    U_Y5             0.000       0.000       0.000       0.000       0.000       0.000       0.000
    U_Y4             0.000       0.000       0.000       0.000       0.000       0.000       0.000
    U_Y3             0.000       0.000       0.000       0.000       0.000       0.000       0.000
    U_Y2             0.000       0.000       0.000       0.000       0.000       0.000       0.000
    U_Y1             0.000       0.000       0.000       0.000       0.000       0.000       0.000

 U_X5     WITH
    ETA1_X           0.000       0.000       0.000       0.000       0.000       0.000       0.000
    ETA1_Y           0.000       0.000       0.000       0.000       0.000       0.000       0.000
    U_X4             0.000       0.000       0.000       0.000       0.000       0.000       0.000
    U_X3             0.000       0.000       0.000       0.000       0.000       0.000       0.000
    U_X2             0.000       0.000       0.000       0.000       0.000       0.000       0.000
    U_X1             0.000       0.000       0.000       0.000       0.000       0.000       0.000
    U_Y6             0.000       0.000       0.000       0.000       0.000       0.000       0.000
    U_Y5             0.098       0.182       0.222       0.414       0.596       0.625       0.671
    U_Y4             0.000       0.000       0.000       0.000       0.000       0.000       0.000
    U_Y3             0.000       0.000       0.000       0.000       0.000       0.000       0.000
    U_Y2             0.000       0.000       0.000       0.000       0.000       0.000       0.000
    U_Y1             0.000       0.000       0.000       0.000       0.000       0.000       0.000

 U_X4     WITH
    ETA1_X           0.000       0.000       0.000       0.000       0.000       0.000       0.000
    ETA1_Y           0.000       0.000       0.000       0.000       0.000       0.000       0.000
    U_X3             0.000       0.000       0.000       0.000       0.000       0.000       0.000
    U_X2             0.000       0.000       0.000       0.000       0.000       0.000       0.000
    U_X1             0.000       0.000       0.000       0.000       0.000       0.000       0.000
    U_Y6             0.000       0.000       0.000       0.000       0.000       0.000       0.000
    U_Y5             0.000       0.000       0.000       0.000       0.000       0.000       0.000
    U_Y4            -0.301      -0.216      -0.170       0.043       0.270       0.307       0.382
    U_Y3             0.000       0.000       0.000       0.000       0.000       0.000       0.000
    U_Y2             0.000       0.000       0.000       0.000       0.000       0.000       0.000
    U_Y1             0.000       0.000       0.000       0.000       0.000       0.000       0.000

 U_X3     WITH
    ETA1_X           0.000       0.000       0.000       0.000       0.000       0.000       0.000
    ETA1_Y           0.000       0.000       0.000       0.000       0.000       0.000       0.000
    U_X2             0.000       0.000       0.000       0.000       0.000       0.000       0.000
    U_X1             0.000       0.000       0.000       0.000       0.000       0.000       0.000
    U_Y6             0.000       0.000       0.000       0.000       0.000       0.000       0.000
    U_Y5             0.000       0.000       0.000       0.000       0.000       0.000       0.000
    U_Y4             0.000       0.000       0.000       0.000       0.000       0.000       0.000
    U_Y3            -0.313      -0.236      -0.200       0.016       0.221       0.263       0.339
    U_Y2             0.000       0.000       0.000       0.000       0.000       0.000       0.000
    U_Y1             0.000       0.000       0.000       0.000       0.000       0.000       0.000

 U_X2     WITH
    ETA1_X           0.000       0.000       0.000       0.000       0.000       0.000       0.000
    ETA1_Y           0.000       0.000       0.000       0.000       0.000       0.000       0.000
    U_X1             0.000       0.000       0.000       0.000       0.000       0.000       0.000
    U_Y6             0.000       0.000       0.000       0.000       0.000       0.000       0.000
    U_Y5             0.000       0.000       0.000       0.000       0.000       0.000       0.000
    U_Y4             0.000       0.000       0.000       0.000       0.000       0.000       0.000
    U_Y3             0.000       0.000       0.000       0.000       0.000       0.000       0.000
    U_Y2             0.034       0.147       0.228       0.479       0.724       0.742       0.804
    U_Y1             0.000       0.000       0.000       0.000       0.000       0.000       0.000

 U_X1     WITH
    ETA1_X           0.000       0.000       0.000       0.000       0.000       0.000       0.000
    ETA1_Y           0.000       0.000       0.000       0.000       0.000       0.000       0.000
    U_Y6             0.000       0.000       0.000       0.000       0.000       0.000       0.000
    U_Y5             0.000       0.000       0.000       0.000       0.000       0.000       0.000
    U_Y4             0.000       0.000       0.000       0.000       0.000       0.000       0.000
    U_Y3             0.000       0.000       0.000       0.000       0.000       0.000       0.000
    U_Y2             0.000       0.000       0.000       0.000       0.000       0.000       0.000
    U_Y1            -0.567      -0.241      -0.093       0.350       0.798       0.875       0.994

 U_Y6     WITH
    ETA1_X           0.000       0.000       0.000       0.000       0.000       0.000       0.000
    ETA1_Y           0.000       0.000       0.000       0.000       0.000       0.000       0.000
    U_Y5             0.000       0.000       0.000       0.000       0.000       0.000       0.000
    U_Y4             0.000       0.000       0.000       0.000       0.000       0.000       0.000
    U_Y3             0.000       0.000       0.000       0.000       0.000       0.000       0.000
    U_Y2             0.000       0.000       0.000       0.000       0.000       0.000       0.000
    U_Y1             0.000       0.000       0.000       0.000       0.000       0.000       0.000

 U_Y5     WITH
    ETA1_X           0.000       0.000       0.000       0.000       0.000       0.000       0.000
    ETA1_Y           0.000       0.000       0.000       0.000       0.000       0.000       0.000
    U_Y4             0.000       0.000       0.000       0.000       0.000       0.000       0.000
    U_Y3             0.000       0.000       0.000       0.000       0.000       0.000       0.000
    U_Y2             0.000       0.000       0.000       0.000       0.000       0.000       0.000
    U_Y1             0.000       0.000       0.000       0.000       0.000       0.000       0.000

 U_Y4     WITH
    ETA1_X           0.000       0.000       0.000       0.000       0.000       0.000       0.000
    ETA1_Y           0.000       0.000       0.000       0.000       0.000       0.000       0.000
    U_Y3             0.000       0.000       0.000       0.000       0.000       0.000       0.000
    U_Y2             0.000       0.000       0.000       0.000       0.000       0.000       0.000
    U_Y1             0.000       0.000       0.000       0.000       0.000       0.000       0.000

 U_Y3     WITH
    ETA1_X           0.000       0.000       0.000       0.000       0.000       0.000       0.000
    ETA1_Y           0.000       0.000       0.000       0.000       0.000       0.000       0.000
    U_Y2             0.000       0.000       0.000       0.000       0.000       0.000       0.000
    U_Y1             0.000       0.000       0.000       0.000       0.000       0.000       0.000

 U_Y2     WITH
    ETA1_X           0.000       0.000       0.000       0.000       0.000       0.000       0.000
    ETA1_Y           0.000       0.000       0.000       0.000       0.000       0.000       0.000
    U_Y1             0.000       0.000       0.000       0.000       0.000       0.000       0.000

 U_Y1     WITH
    ETA1_X           0.000       0.000       0.000       0.000       0.000       0.000       0.000
    ETA1_Y           0.000       0.000       0.000       0.000       0.000       0.000       0.000

 ETA1_Y   WITH
    ETA1_X           0.819       0.851       0.863       0.923       0.995       1.000       1.000

 Intercepts
    Y6               0.593       1.091       1.260       2.857       4.335       4.714       5.273
    Y5               0.305       0.692       0.974       2.516       4.108       4.379       5.035
    Y4               0.853       1.332       1.520       3.104       4.725       5.129       5.675
    Y3               0.363       0.862       1.020       2.741       4.282       4.722       5.256
    Y2               0.725       1.069       1.259       2.940       4.456       4.867       5.605
    Y1               3.900       4.066       4.166       4.697       5.218       5.324       5.538
    X6              -0.972      -0.675      -0.560       0.014       0.609       0.755       1.026
    X5              -0.188       0.027       0.133       0.762       1.388       1.565       1.870
    X4              -0.600      -0.325      -0.244       0.385       0.974       1.149       1.393
    X3              -0.916      -0.591      -0.495       0.296       1.025       1.230       1.489
    X2              -0.955      -0.501      -0.196       0.848       1.964       2.116       2.569
    X1               6.815       7.122       7.321       8.330       9.375       9.563      10.057

 Variances
    ETA1_X           1.000       1.000       1.000       1.000       1.000       1.000       1.000
    ETA1_Y           1.000       1.000       1.000       1.000       1.000       1.000       1.000
    U_X6             1.000       1.000       1.000       1.000       1.000       1.000       1.000
    U_X5             1.000       1.000       1.000       1.000       1.000       1.000       1.000
    U_X4             1.000       1.000       1.000       1.000       1.000       1.000       1.000
    U_X3             1.000       1.000       1.000       1.000       1.000       1.000       1.000
    U_X2             1.000       1.000       1.000       1.000       1.000       1.000       1.000
    U_X1             1.000       1.000       1.000       1.000       1.000       1.000       1.000
    U_Y6             1.000       1.000       1.000       1.000       1.000       1.000       1.000
    U_Y5             1.000       1.000       1.000       1.000       1.000       1.000       1.000
    U_Y4             1.000       1.000       1.000       1.000       1.000       1.000       1.000
    U_Y3             1.000       1.000       1.000       1.000       1.000       1.000       1.000
    U_Y2             1.000       1.000       1.000       1.000       1.000       1.000       1.000
    U_Y1             1.000       1.000       1.000       1.000       1.000       1.000       1.000

 Residual Variances
    Y6               0.003       0.003       0.003       0.004       0.005       0.005       0.005
    Y5               0.003       0.003       0.003       0.004       0.005       0.005       0.005
    Y4               0.003       0.003       0.003       0.004       0.005       0.005       0.005
    Y3               0.003       0.003       0.003       0.004       0.005       0.005       0.005
    Y2               0.003       0.003       0.003       0.004       0.005       0.005       0.005
    Y1               0.003       0.003       0.003       0.004       0.005       0.005       0.006
    X6               0.004       0.004       0.005       0.006       0.007       0.007       0.008
    X5               0.004       0.005       0.005       0.006       0.007       0.007       0.008
    X4               0.004       0.004       0.005       0.006       0.007       0.007       0.008
    X3               0.004       0.004       0.004       0.006       0.007       0.007       0.008
    X2               0.004       0.004       0.005       0.006       0.007       0.007       0.008
    X1               0.004       0.004       0.004       0.006       0.007       0.008       0.008


DIFFERENCE OUTPUT


            Average   Std. Dev.     Deviations from the Mean

                                    LY2         LY3         LY4         LY5         LY6
      1       0.554      0.194      0.002      -0.007       0.019       0.005      -0.019

                                    AR1_X3      AR1_X4      AR1_X5      AR1_X6
      2       0.959      0.028      0.014      -0.005      -0.047       0.038

                                    AR1_Y2      AR1_Y3      AR1_Y4      AR1_Y5      AR1_Y6
      3       0.417      0.191     -0.011       0.016      -0.049       0.049      -0.003

                                    MA1_X3      MA1_X4      MA1_X5      MA1_X6
      4      -0.300      0.077     -0.007       0.002      -0.044       0.049

                                    MA1_Y2      MA1_Y3      MA1_Y4      MA1_Y5      MA1_Y6
      5       0.134      0.177     -0.011       0.008      -0.068       0.053       0.017


TECHNICAL 1 OUTPUT


     PARAMETER SPECIFICATION


           NU
              Y6            Y5            Y4            Y3            Y2
              ________      ________      ________      ________      ________
                    0             0             0             0             0


           NU
              Y1            X6            X5            X4            X3
              ________      ________      ________      ________      ________
                    0             0             0             0             0


           NU
              X2            X1
              ________      ________
                    0             0


           LAMBDA
              ETA1_X        ETA1_Y        U_X6          U_X5          U_X4
              ________      ________      ________      ________      ________
 Y6                 0             0             0             0             0
 Y5                 0             0             0             0             0
 Y4                 0             0             0             0             0
 Y3                 0             0             0             0             0
 Y2                 0             0             0             0             0
 Y1                 0             0             0             0             0
 X6                 0             0             0             0             0
 X5                 0             0             0             0             0
 X4                 0             0             0             0             0
 X3                 0             0             0             0             0
 X2                 0             0             0             0             0
 X1                 0             0             0             0             0


           LAMBDA
              U_X3          U_X2          U_X1          U_Y6          U_Y5
              ________      ________      ________      ________      ________
 Y6                 0             0             0             0             0
 Y5                 0             0             0             0             0
 Y4                 0             0             0             0             0
 Y3                 0             0             0             0             0
 Y2                 0             0             0             0             0
 Y1                 0             0             0             0             0
 X6                 0             0             0             0             0
 X5                 0             0             0             0             0
 X4                 0             0             0             0             0
 X3                 0             0             0             0             0
 X2                 0             0             0             0             0
 X1                 0             0             0             0             0


           LAMBDA
              U_Y4          U_Y3          U_Y2          U_Y1          Y6
              ________      ________      ________      ________      ________
 Y6                 0             0             0             0             0
 Y5                 0             0             0             0             0
 Y4                 0             0             0             0             0
 Y3                 0             0             0             0             0
 Y2                 0             0             0             0             0
 Y1                 0             0             0             0             0
 X6                 0             0             0             0             0
 X5                 0             0             0             0             0
 X4                 0             0             0             0             0
 X3                 0             0             0             0             0
 X2                 0             0             0             0             0
 X1                 0             0             0             0             0


           LAMBDA
              Y5            Y4            Y3            Y2            Y1
              ________      ________      ________      ________      ________
 Y6                 0             0             0             0             0
 Y5                 0             0             0             0             0
 Y4                 0             0             0             0             0
 Y3                 0             0             0             0             0
 Y2                 0             0             0             0             0
 Y1                 0             0             0             0             0
 X6                 0             0             0             0             0
 X5                 0             0             0             0             0
 X4                 0             0             0             0             0
 X3                 0             0             0             0             0
 X2                 0             0             0             0             0
 X1                 0             0             0             0             0


           LAMBDA
              X6            X5            X4            X3            X2
              ________      ________      ________      ________      ________
 Y6                 0             0             0             0             0
 Y5                 0             0             0             0             0
 Y4                 0             0             0             0             0
 Y3                 0             0             0             0             0
 Y2                 0             0             0             0             0
 Y1                 0             0             0             0             0
 X6                 0             0             0             0             0
 X5                 0             0             0             0             0
 X4                 0             0             0             0             0
 X3                 0             0             0             0             0
 X2                 0             0             0             0             0
 X1                 0             0             0             0             0


           LAMBDA
              X1
              ________
 Y6                 0
 Y5                 0
 Y4                 0
 Y3                 0
 Y2                 0
 Y1                 0
 X6                 0
 X5                 0
 X4                 0
 X3                 0
 X2                 0
 X1                 0


           THETA
              Y6            Y5            Y4            Y3            Y2
              ________      ________      ________      ________      ________
 Y6                 0
 Y5                 0             0
 Y4                 0             0             0
 Y3                 0             0             0             0
 Y2                 0             0             0             0             0
 Y1                 0             0             0             0             0
 X6                 0             0             0             0             0
 X5                 0             0             0             0             0
 X4                 0             0             0             0             0
 X3                 0             0             0             0             0
 X2                 0             0             0             0             0
 X1                 0             0             0             0             0


           THETA
              Y1            X6            X5            X4            X3
              ________      ________      ________      ________      ________
 Y1                 0
 X6                 0             0
 X5                 0             0             0
 X4                 0             0             0             0
 X3                 0             0             0             0             0
 X2                 0             0             0             0             0
 X1                 0             0             0             0             0


           THETA
              X2            X1
              ________      ________
 X2                 0
 X1                 0             0


           ALPHA
              ETA1_X        ETA1_Y        U_X6          U_X5          U_X4
              ________      ________      ________      ________      ________
                    0             0             0             0             0


           ALPHA
              U_X3          U_X2          U_X1          U_Y6          U_Y5
              ________      ________      ________      ________      ________
                    0             0             0             0             0


           ALPHA
              U_Y4          U_Y3          U_Y2          U_Y1          Y6
              ________      ________      ________      ________      ________
                    0             0             0             0             1


           ALPHA
              Y5            Y4            Y3            Y2            Y1
              ________      ________      ________      ________      ________
                    2             3             4             5             6


           ALPHA
              X6            X5            X4            X3            X2
              ________      ________      ________      ________      ________
                    7             8             9            10            11


           ALPHA
              X1
              ________
                   12


           BETA
              ETA1_X        ETA1_Y        U_X6          U_X5          U_X4
              ________      ________      ________      ________      ________
 ETA1_X             0             0             0             0             0
 ETA1_Y             0             0             0             0             0
 U_X6               0             0             0             0             0
 U_X5               0             0             0             0             0
 U_X4               0             0             0             0             0
 U_X3               0             0             0             0             0
 U_X2               0             0             0             0             0
 U_X1               0             0             0             0             0
 U_Y6               0             0             0             0             0
 U_Y5               0             0             0             0             0
 U_Y4               0             0             0             0             0
 U_Y3               0             0             0             0             0
 U_Y2               0             0             0             0             0
 U_Y1               0             0             0             0             0
 Y6                 0            13             0             0             0
 Y5                 0            16             0             0             0
 Y4                 0            19             0             0             0
 Y3                 0            22             0             0             0
 Y2                 0            25             0             0             0
 Y1                 0             0             0             0             0
 X6                28             0             0            29            30
 X5                32             0             0             0            33
 X4                36             0             0             0             0
 X3                40             0             0             0             0
 X2                44             0             0             0             0
 X1                 0             0             0             0             0


           BETA
              U_X3          U_X2          U_X1          U_Y6          U_Y5
              ________      ________      ________      ________      ________
 ETA1_X             0             0             0             0             0
 ETA1_Y             0             0             0             0             0
 U_X6               0             0             0             0             0
 U_X5               0             0             0             0             0
 U_X4               0             0             0             0             0
 U_X3               0             0             0             0             0
 U_X2               0             0             0             0             0
 U_X1               0             0             0             0             0
 U_Y6               0             0             0             0             0
 U_Y5               0             0             0             0             0
 U_Y4               0             0             0             0             0
 U_Y3               0             0             0             0             0
 U_Y2               0             0             0             0             0
 U_Y1               0             0             0             0             0
 Y6                 0             0             0             0            14
 Y5                 0             0             0             0             0
 Y4                 0             0             0             0             0
 Y3                 0             0             0             0             0
 Y2                 0             0             0             0             0
 Y1                 0             0             0             0             0
 X6                 0             0             0             0             0
 X5                34             0             0             0             0
 X4                37            38             0             0             0
 X3                 0            41            42             0             0
 X2                 0             0             0             0             0
 X1                 0             0             0             0             0


           BETA
              U_Y4          U_Y3          U_Y2          U_Y1          Y6
              ________      ________      ________      ________      ________
 ETA1_X             0             0             0             0             0
 ETA1_Y             0             0             0             0             0
 U_X6               0             0             0             0             0
 U_X5               0             0             0             0             0
 U_X4               0             0             0             0             0
 U_X3               0             0             0             0             0
 U_X2               0             0             0             0             0
 U_X1               0             0             0             0             0
 U_Y6               0             0             0             0             0
 U_Y5               0             0             0             0             0
 U_Y4               0             0             0             0             0
 U_Y3               0             0             0             0             0
 U_Y2               0             0             0             0             0
 U_Y1               0             0             0             0             0
 Y6                 0             0             0             0             0
 Y5                17             0             0             0             0
 Y4                 0            20             0             0             0
 Y3                 0             0            23             0             0
 Y2                 0             0             0            26             0
 Y1                 0             0             0             0             0
 X6                 0             0             0             0             0
 X5                 0             0             0             0             0
 X4                 0             0             0             0             0
 X3                 0             0             0             0             0
 X2                 0             0             0             0             0
 X1                 0             0             0             0             0


           BETA
              Y5            Y4            Y3            Y2            Y1
              ________      ________      ________      ________      ________
 ETA1_X             0             0             0             0             0
 ETA1_Y             0             0             0             0             0
 U_X6               0             0             0             0             0
 U_X5               0             0             0             0             0
 U_X4               0             0             0             0             0
 U_X3               0             0             0             0             0
 U_X2               0             0             0             0             0
 U_X1               0             0             0             0             0
 U_Y6               0             0             0             0             0
 U_Y5               0             0             0             0             0
 U_Y4               0             0             0             0             0
 U_Y3               0             0             0             0             0
 U_Y2               0             0             0             0             0
 U_Y1               0             0             0             0             0
 Y6                15             0             0             0             0
 Y5                 0            18             0             0             0
 Y4                 0             0            21             0             0
 Y3                 0             0             0            24             0
 Y2                 0             0             0             0            27
 Y1                 0             0             0             0             0
 X6                 0             0             0             0             0
 X5                 0             0             0             0             0
 X4                 0             0             0             0             0
 X3                 0             0             0             0             0
 X2                 0             0             0             0             0
 X1                 0             0             0             0             0


           BETA
              X6            X5            X4            X3            X2
              ________      ________      ________      ________      ________
 ETA1_X             0             0             0             0             0
 ETA1_Y             0             0             0             0             0
 U_X6               0             0             0             0             0
 U_X5               0             0             0             0             0
 U_X4               0             0             0             0             0
 U_X3               0             0             0             0             0
 U_X2               0             0             0             0             0
 U_X1               0             0             0             0             0
 U_Y6               0             0             0             0             0
 U_Y5               0             0             0             0             0
 U_Y4               0             0             0             0             0
 U_Y3               0             0             0             0             0
 U_Y2               0             0             0             0             0
 U_Y1               0             0             0             0             0
 Y6                 0             0             0             0             0
 Y5                 0             0             0             0             0
 Y4                 0             0             0             0             0
 Y3                 0             0             0             0             0
 Y2                 0             0             0             0             0
 Y1                 0             0             0             0             0
 X6                 0            31             0             0             0
 X5                 0             0            35             0             0
 X4                 0             0             0            39             0
 X3                 0             0             0             0            43
 X2                 0             0             0             0             0
 X1                 0             0             0             0             0


           BETA
              X1
              ________
 ETA1_X             0
 ETA1_Y             0
 U_X6               0
 U_X5               0
 U_X4               0
 U_X3               0
 U_X2               0
 U_X1               0
 U_Y6               0
 U_Y5               0
 U_Y4               0
 U_Y3               0
 U_Y2               0
 U_Y1               0
 Y6                 0
 Y5                 0
 Y4                 0
 Y3                 0
 Y2                 0
 Y1                 0
 X6                 0
 X5                 0
 X4                 0
 X3                 0
 X2                45
 X1                 0


           PSI
              ETA1_X        ETA1_Y        U_X6          U_X5          U_X4
              ________      ________      ________      ________      ________
 ETA1_X            46
 ETA1_Y            47            48
 U_X6               0             0            49
 U_X5               0             0             0            50
 U_X4               0             0             0             0            51
 U_X3               0             0             0             0             0
 U_X2               0             0             0             0             0
 U_X1               0             0             0             0             0
 U_Y6               0             0            55             0             0
 U_Y5               0             0             0            57             0
 U_Y4               0             0             0             0            59
 U_Y3               0             0             0             0             0
 U_Y2               0             0             0             0             0
 U_Y1               0             0             0             0             0
 Y6                 0             0             0             0             0
 Y5                 0             0             0             0             0
 Y4                 0             0             0             0             0
 Y3                 0             0             0             0             0
 Y2                 0             0             0             0             0
 Y1                 0             0             0             0             0
 X6                 0             0             0             0             0
 X5                 0             0             0             0             0
 X4                 0             0             0             0             0
 X3                 0             0             0             0             0
 X2                 0             0             0             0             0
 X1                 0             0             0             0             0


           PSI
              U_X3          U_X2          U_X1          U_Y6          U_Y5
              ________      ________      ________      ________      ________
 U_X3              52
 U_X2               0            53
 U_X1               0             0            54
 U_Y6               0             0             0            56
 U_Y5               0             0             0             0            58
 U_Y4               0             0             0             0             0
 U_Y3              61             0             0             0             0
 U_Y2               0            63             0             0             0
 U_Y1               0             0            65             0             0
 Y6                 0             0             0             0             0
 Y5                 0             0             0             0             0
 Y4                 0             0             0             0             0
 Y3                 0             0             0             0             0
 Y2                 0             0             0             0             0
 Y1                 0             0             0             0             0
 X6                 0             0             0             0             0
 X5                 0             0             0             0             0
 X4                 0             0             0             0             0
 X3                 0             0             0             0             0
 X2                 0             0             0             0             0
 X1                 0             0             0             0             0


           PSI
              U_Y4          U_Y3          U_Y2          U_Y1          Y6
              ________      ________      ________      ________      ________
 U_Y4              60
 U_Y3               0            62
 U_Y2               0             0            64
 U_Y1               0             0             0            66
 Y6                 0             0             0             0             0
 Y5                 0             0             0             0             0
 Y4                 0             0             0             0             0
 Y3                 0             0             0             0             0
 Y2                 0             0             0             0             0
 Y1                 0             0             0             0             0
 X6                 0             0             0             0             0
 X5                 0             0             0             0             0
 X4                 0             0             0             0             0
 X3                 0             0             0             0             0
 X2                 0             0             0             0             0
 X1                 0             0             0             0             0


           PSI
              Y5            Y4            Y3            Y2            Y1
              ________      ________      ________      ________      ________
 Y5                 0
 Y4                 0             0
 Y3                 0             0             0
 Y2                 0             0             0             0
 Y1                 0             0             0             0             0
 X6                 0             0             0             0             0
 X5                 0             0             0             0             0
 X4                 0             0             0             0             0
 X3                 0             0             0             0             0
 X2                 0             0             0             0             0
 X1                 0             0             0             0             0


           PSI
              X6            X5            X4            X3            X2
              ________      ________      ________      ________      ________
 X6                 0
 X5                 0             0
 X4                 0             0             0
 X3                 0             0             0             0
 X2                 0             0             0             0             0
 X1                 0             0             0             0             0


           PSI
              X1
              ________
 X1                 0


     STARTING VALUES


           NU
              Y6            Y5            Y4            Y3            Y2
              ________      ________      ________      ________      ________
                0.000         0.000         0.000         0.000         0.000


           NU
              Y1            X6            X5            X4            X3
              ________      ________      ________      ________      ________
                0.000         0.000         0.000         0.000         0.000


           NU
              X2            X1
              ________      ________
                0.000         0.000


           LAMBDA
              ETA1_X        ETA1_Y        U_X6          U_X5          U_X4
              ________      ________      ________      ________      ________
 Y6             0.000         0.000         0.000         0.000         0.000
 Y5             0.000         0.000         0.000         0.000         0.000
 Y4             0.000         0.000         0.000         0.000         0.000
 Y3             0.000         0.000         0.000         0.000         0.000
 Y2             0.000         0.000         0.000         0.000         0.000
 Y1             0.000         0.000         0.000         0.000         0.000
 X6             0.000         0.000         0.000         0.000         0.000
 X5             0.000         0.000         0.000         0.000         0.000
 X4             0.000         0.000         0.000         0.000         0.000
 X3             0.000         0.000         0.000         0.000         0.000
 X2             0.000         0.000         0.000         0.000         0.000
 X1             0.000         0.000         0.000         0.000         0.000


           LAMBDA
              U_X3          U_X2          U_X1          U_Y6          U_Y5
              ________      ________      ________      ________      ________
 Y6             0.000         0.000         0.000         0.000         0.000
 Y5             0.000         0.000         0.000         0.000         0.000
 Y4             0.000         0.000         0.000         0.000         0.000
 Y3             0.000         0.000         0.000         0.000         0.000
 Y2             0.000         0.000         0.000         0.000         0.000
 Y1             0.000         0.000         0.000         0.000         0.000
 X6             0.000         0.000         0.000         0.000         0.000
 X5             0.000         0.000         0.000         0.000         0.000
 X4             0.000         0.000         0.000         0.000         0.000
 X3             0.000         0.000         0.000         0.000         0.000
 X2             0.000         0.000         0.000         0.000         0.000
 X1             0.000         0.000         0.000         0.000         0.000


           LAMBDA
              U_Y4          U_Y3          U_Y2          U_Y1          Y6
              ________      ________      ________      ________      ________
 Y6             0.000         0.000         0.000         0.000         1.000
 Y5             0.000         0.000         0.000         0.000         0.000
 Y4             0.000         0.000         0.000         0.000         0.000
 Y3             0.000         0.000         0.000         0.000         0.000
 Y2             0.000         0.000         0.000         0.000         0.000
 Y1             0.000         0.000         0.000         0.000         0.000
 X6             0.000         0.000         0.000         0.000         0.000
 X5             0.000         0.000         0.000         0.000         0.000
 X4             0.000         0.000         0.000         0.000         0.000
 X3             0.000         0.000         0.000         0.000         0.000
 X2             0.000         0.000         0.000         0.000         0.000
 X1             0.000         0.000         0.000         0.000         0.000


           LAMBDA
              Y5            Y4            Y3            Y2            Y1
              ________      ________      ________      ________      ________
 Y6             0.000         0.000         0.000         0.000         0.000
 Y5             1.000         0.000         0.000         0.000         0.000
 Y4             0.000         1.000         0.000         0.000         0.000
 Y3             0.000         0.000         1.000         0.000         0.000
 Y2             0.000         0.000         0.000         1.000         0.000
 Y1             0.000         0.000         0.000         0.000         1.000
 X6             0.000         0.000         0.000         0.000         0.000
 X5             0.000         0.000         0.000         0.000         0.000
 X4             0.000         0.000         0.000         0.000         0.000
 X3             0.000         0.000         0.000         0.000         0.000
 X2             0.000         0.000         0.000         0.000         0.000
 X1             0.000         0.000         0.000         0.000         0.000


           LAMBDA
              X6            X5            X4            X3            X2
              ________      ________      ________      ________      ________
 Y6             0.000         0.000         0.000         0.000         0.000
 Y5             0.000         0.000         0.000         0.000         0.000
 Y4             0.000         0.000         0.000         0.000         0.000
 Y3             0.000         0.000         0.000         0.000         0.000
 Y2             0.000         0.000         0.000         0.000         0.000
 Y1             0.000         0.000         0.000         0.000         0.000
 X6             1.000         0.000         0.000         0.000         0.000
 X5             0.000         1.000         0.000         0.000         0.000
 X4             0.000         0.000         1.000         0.000         0.000
 X3             0.000         0.000         0.000         1.000         0.000
 X2             0.000         0.000         0.000         0.000         1.000
 X1             0.000         0.000         0.000         0.000         0.000


           LAMBDA
              X1
              ________
 Y6             0.000
 Y5             0.000
 Y4             0.000
 Y3             0.000
 Y2             0.000
 Y1             0.000
 X6             0.000
 X5             0.000
 X4             0.000
 X3             0.000
 X2             0.000
 X1             1.000


           THETA
              Y6            Y5            Y4            Y3            Y2
              ________      ________      ________      ________      ________
 Y6             0.000
 Y5             0.000         0.000
 Y4             0.000         0.000         0.000
 Y3             0.000         0.000         0.000         0.000
 Y2             0.000         0.000         0.000         0.000         0.000
 Y1             0.000         0.000         0.000         0.000         0.000
 X6             0.000         0.000         0.000         0.000         0.000
 X5             0.000         0.000         0.000         0.000         0.000
 X4             0.000         0.000         0.000         0.000         0.000
 X3             0.000         0.000         0.000         0.000         0.000
 X2             0.000         0.000         0.000         0.000         0.000
 X1             0.000         0.000         0.000         0.000         0.000


           THETA
              Y1            X6            X5            X4            X3
              ________      ________      ________      ________      ________
 Y1             0.000
 X6             0.000         0.000
 X5             0.000         0.000         0.000
 X4             0.000         0.000         0.000         0.000
 X3             0.000         0.000         0.000         0.000         0.000
 X2             0.000         0.000         0.000         0.000         0.000
 X1             0.000         0.000         0.000         0.000         0.000


           THETA
              X2            X1
              ________      ________
 X2             0.000
 X1             0.000         0.000


           ALPHA
              ETA1_X        ETA1_Y        U_X6          U_X5          U_X4
              ________      ________      ________      ________      ________
                0.000         0.000         0.000         0.000         0.000


           ALPHA
              U_X3          U_X2          U_X1          U_Y6          U_Y5
              ________      ________      ________      ________      ________
                0.000         0.000         0.000         0.000         0.000


           ALPHA
              U_Y4          U_Y3          U_Y2          U_Y1          Y6
              ________      ________      ________      ________      ________
                0.000         0.000         0.000         0.000         5.431


           ALPHA
              Y5            Y4            Y3            Y2            Y1
              ________      ________      ________      ________      ________
                5.514         5.449         5.378         5.420         5.106


           ALPHA
              X6            X5            X4            X3            X2
              ________      ________      ________      ________      ________
                7.826         7.837         7.736         7.674         7.628


           ALPHA
              X1
              ________
                7.464


           BETA
              ETA1_X        ETA1_Y        U_X6          U_X5          U_X4
              ________      ________      ________      ________      ________
 ETA1_X         0.000         0.000         0.000         0.000         0.000
 ETA1_Y         0.000         0.000         0.000         0.000         0.000
 U_X6           0.000         0.000         0.000         0.000         0.000
 U_X5           0.000         0.000         0.000         0.000         0.000
 U_X4           0.000         0.000         0.000         0.000         0.000
 U_X3           0.000         0.000         0.000         0.000         0.000
 U_X2           0.000         0.000         0.000         0.000         0.000
 U_X1           0.000         0.000         0.000         0.000         0.000
 U_Y6           0.000         0.000         0.000         0.000         0.000
 U_Y5           0.000         0.000         0.000         0.000         0.000
 U_Y4           0.000         0.000         0.000         0.000         0.000
 U_Y3           0.000         0.000         0.000         0.000         0.000
 U_Y2           0.000         0.000         0.000         0.000         0.000
 U_Y1           0.000         0.000         0.000         0.000         0.000
 Y6             0.000         1.000         0.000         0.000         0.000
 Y5             0.000         1.000         0.000         0.000         0.000
 Y4             0.000         1.000         0.000         0.000         0.000
 Y3             0.000         1.000         0.000         0.000         0.000
 Y2             0.000         1.000         0.000         0.000         0.000
 Y1             0.000         1.000         0.000         0.000         0.000
 X6             1.000         0.000         1.000         0.000         0.000
 X5             1.000         0.000         0.000         1.000         0.000
 X4             1.000         0.000         0.000         0.000         1.000
 X3             1.000         0.000         0.000         0.000         0.000
 X2             1.000         0.000         0.000         0.000         0.000
 X1             1.000         0.000         0.000         0.000         0.000


           BETA
              U_X3          U_X2          U_X1          U_Y6          U_Y5
              ________      ________      ________      ________      ________
 ETA1_X         0.000         0.000         0.000         0.000         0.000
 ETA1_Y         0.000         0.000         0.000         0.000         0.000
 U_X6           0.000         0.000         0.000         0.000         0.000
 U_X5           0.000         0.000         0.000         0.000         0.000
 U_X4           0.000         0.000         0.000         0.000         0.000
 U_X3           0.000         0.000         0.000         0.000         0.000
 U_X2           0.000         0.000         0.000         0.000         0.000
 U_X1           0.000         0.000         0.000         0.000         0.000
 U_Y6           0.000         0.000         0.000         0.000         0.000
 U_Y5           0.000         0.000         0.000         0.000         0.000
 U_Y4           0.000         0.000         0.000         0.000         0.000
 U_Y3           0.000         0.000         0.000         0.000         0.000
 U_Y2           0.000         0.000         0.000         0.000         0.000
 U_Y1           0.000         0.000         0.000         0.000         0.000
 Y6             0.000         0.000         0.000         1.000         0.000
 Y5             0.000         0.000         0.000         0.000         1.000
 Y4             0.000         0.000         0.000         0.000         0.000
 Y3             0.000         0.000         0.000         0.000         0.000
 Y2             0.000         0.000         0.000         0.000         0.000
 Y1             0.000         0.000         0.000         0.000         0.000
 X6             0.000         0.000         0.000         0.000         0.000
 X5             0.000         0.000         0.000         0.000         0.000
 X4             0.000         0.000         0.000         0.000         0.000
 X3             1.000         0.000         0.000         0.000         0.000
 X2             0.000         1.000         0.000         0.000         0.000
 X1             0.000         0.000         1.000         0.000         0.000


           BETA
              U_Y4          U_Y3          U_Y2          U_Y1          Y6
              ________      ________      ________      ________      ________
 ETA1_X         0.000         0.000         0.000         0.000         0.000
 ETA1_Y         0.000         0.000         0.000         0.000         0.000
 U_X6           0.000         0.000         0.000         0.000         0.000
 U_X5           0.000         0.000         0.000         0.000         0.000
 U_X4           0.000         0.000         0.000         0.000         0.000
 U_X3           0.000         0.000         0.000         0.000         0.000
 U_X2           0.000         0.000         0.000         0.000         0.000
 U_X1           0.000         0.000         0.000         0.000         0.000
 U_Y6           0.000         0.000         0.000         0.000         0.000
 U_Y5           0.000         0.000         0.000         0.000         0.000
 U_Y4           0.000         0.000         0.000         0.000         0.000
 U_Y3           0.000         0.000         0.000         0.000         0.000
 U_Y2           0.000         0.000         0.000         0.000         0.000
 U_Y1           0.000         0.000         0.000         0.000         0.000
 Y6             0.000         0.000         0.000         0.000         0.000
 Y5             0.000         0.000         0.000         0.000         0.000
 Y4             1.000         0.000         0.000         0.000         0.000
 Y3             0.000         1.000         0.000         0.000         0.000
 Y2             0.000         0.000         1.000         0.000         0.000
 Y1             0.000         0.000         0.000         1.000         0.000
 X6             0.000         0.000         0.000         0.000         0.000
 X5             0.000         0.000         0.000         0.000         0.000
 X4             0.000         0.000         0.000         0.000         0.000
 X3             0.000         0.000         0.000         0.000         0.000
 X2             0.000         0.000         0.000         0.000         0.000
 X1             0.000         0.000         0.000         0.000         0.000


           BETA
              Y5            Y4            Y3            Y2            Y1
              ________      ________      ________      ________      ________
 ETA1_X         0.000         0.000         0.000         0.000         0.000
 ETA1_Y         0.000         0.000         0.000         0.000         0.000
 U_X6           0.000         0.000         0.000         0.000         0.000
 U_X5           0.000         0.000         0.000         0.000         0.000
 U_X4           0.000         0.000         0.000         0.000         0.000
 U_X3           0.000         0.000         0.000         0.000         0.000
 U_X2           0.000         0.000         0.000         0.000         0.000
 U_X1           0.000         0.000         0.000         0.000         0.000
 U_Y6           0.000         0.000         0.000         0.000         0.000
 U_Y5           0.000         0.000         0.000         0.000         0.000
 U_Y4           0.000         0.000         0.000         0.000         0.000
 U_Y3           0.000         0.000         0.000         0.000         0.000
 U_Y2           0.000         0.000         0.000         0.000         0.000
 U_Y1           0.000         0.000         0.000         0.000         0.000
 Y6             0.000         0.000         0.000         0.000         0.000
 Y5             0.000         0.000         0.000         0.000         0.000
 Y4             0.000         0.000         0.000         0.000         0.000
 Y3             0.000         0.000         0.000         0.000         0.000
 Y2             0.000         0.000         0.000         0.000         0.000
 Y1             0.000         0.000         0.000         0.000         0.000
 X6             0.000         0.000         0.000         0.000         0.000
 X5             0.000         0.000         0.000         0.000         0.000
 X4             0.000         0.000         0.000         0.000         0.000
 X3             0.000         0.000         0.000         0.000         0.000
 X2             0.000         0.000         0.000         0.000         0.000
 X1             0.000         0.000         0.000         0.000         0.000


           BETA
              X6            X5            X4            X3            X2
              ________      ________      ________      ________      ________
 ETA1_X         0.000         0.000         0.000         0.000         0.000
 ETA1_Y         0.000         0.000         0.000         0.000         0.000
 U_X6           0.000         0.000         0.000         0.000         0.000
 U_X5           0.000         0.000         0.000         0.000         0.000
 U_X4           0.000         0.000         0.000         0.000         0.000
 U_X3           0.000         0.000         0.000         0.000         0.000
 U_X2           0.000         0.000         0.000         0.000         0.000
 U_X1           0.000         0.000         0.000         0.000         0.000
 U_Y6           0.000         0.000         0.000         0.000         0.000
 U_Y5           0.000         0.000         0.000         0.000         0.000
 U_Y4           0.000         0.000         0.000         0.000         0.000
 U_Y3           0.000         0.000         0.000         0.000         0.000
 U_Y2           0.000         0.000         0.000         0.000         0.000
 U_Y1           0.000         0.000         0.000         0.000         0.000
 Y6             0.000         0.000         0.000         0.000         0.000
 Y5             0.000         0.000         0.000         0.000         0.000
 Y4             0.000         0.000         0.000         0.000         0.000
 Y3             0.000         0.000         0.000         0.000         0.000
 Y2             0.000         0.000         0.000         0.000         0.000
 Y1             0.000         0.000         0.000         0.000         0.000
 X6             0.000         0.000         0.000         0.000         0.000
 X5             0.000         0.000         0.000         0.000         0.000
 X4             0.000         0.000         0.000         0.000         0.000
 X3             0.000         0.000         0.000         0.000         0.000
 X2             0.000         0.000         0.000         0.000         0.000
 X1             0.000         0.000         0.000         0.000         0.000


           BETA
              X1
              ________
 ETA1_X         0.000
 ETA1_Y         0.000
 U_X6           0.000
 U_X5           0.000
 U_X4           0.000
 U_X3           0.000
 U_X2           0.000
 U_X1           0.000
 U_Y6           0.000
 U_Y5           0.000
 U_Y4           0.000
 U_Y3           0.000
 U_Y2           0.000
 U_Y1           0.000
 Y6             0.000
 Y5             0.000
 Y4             0.000
 Y3             0.000
 Y2             0.000
 Y1             0.000
 X6             0.000
 X5             0.000
 X4             0.000
 X3             0.000
 X2             0.000
 X1             0.000


           PSI
              ETA1_X        ETA1_Y        U_X6          U_X5          U_X4
              ________      ________      ________      ________      ________
 ETA1_X         1.000
 ETA1_Y         0.000         1.000
 U_X6           0.000         0.000         1.000
 U_X5           0.000         0.000         0.000         1.000
 U_X4           0.000         0.000         0.000         0.000         1.000
 U_X3           0.000         0.000         0.000         0.000         0.000
 U_X2           0.000         0.000         0.000         0.000         0.000
 U_X1           0.000         0.000         0.000         0.000         0.000
 U_Y6           0.000         0.000         0.000         0.000         0.000
 U_Y5           0.000         0.000         0.000         0.000         0.000
 U_Y4           0.000         0.000         0.000         0.000         0.000
 U_Y3           0.000         0.000         0.000         0.000         0.000
 U_Y2           0.000         0.000         0.000         0.000         0.000
 U_Y1           0.000         0.000         0.000         0.000         0.000
 Y6             0.000         0.000         0.000         0.000         0.000
 Y5             0.000         0.000         0.000         0.000         0.000
 Y4             0.000         0.000         0.000         0.000         0.000
 Y3             0.000         0.000         0.000         0.000         0.000
 Y2             0.000         0.000         0.000         0.000         0.000
 Y1             0.000         0.000         0.000         0.000         0.000
 X6             0.000         0.000         0.000         0.000         0.000
 X5             0.000         0.000         0.000         0.000         0.000
 X4             0.000         0.000         0.000         0.000         0.000
 X3             0.000         0.000         0.000         0.000         0.000
 X2             0.000         0.000         0.000         0.000         0.000
 X1             0.000         0.000         0.000         0.000         0.000


           PSI
              U_X3          U_X2          U_X1          U_Y6          U_Y5
              ________      ________      ________      ________      ________
 U_X3           1.000
 U_X2           0.000         1.000
 U_X1           0.000         0.000         1.000
 U_Y6           0.000         0.000         0.000         1.000
 U_Y5           0.000         0.000         0.000         0.000         1.000
 U_Y4           0.000         0.000         0.000         0.000         0.000
 U_Y3           0.000         0.000         0.000         0.000         0.000
 U_Y2           0.000         0.000         0.000         0.000         0.000
 U_Y1           0.000         0.000         0.000         0.000         0.000
 Y6             0.000         0.000         0.000         0.000         0.000
 Y5             0.000         0.000         0.000         0.000         0.000
 Y4             0.000         0.000         0.000         0.000         0.000
 Y3             0.000         0.000         0.000         0.000         0.000
 Y2             0.000         0.000         0.000         0.000         0.000
 Y1             0.000         0.000         0.000         0.000         0.000
 X6             0.000         0.000         0.000         0.000         0.000
 X5             0.000         0.000         0.000         0.000         0.000
 X4             0.000         0.000         0.000         0.000         0.000
 X3             0.000         0.000         0.000         0.000         0.000
 X2             0.000         0.000         0.000         0.000         0.000
 X1             0.000         0.000         0.000         0.000         0.000


           PSI
              U_Y4          U_Y3          U_Y2          U_Y1          Y6
              ________      ________      ________      ________      ________
 U_Y4           1.000
 U_Y3           0.000         1.000
 U_Y2           0.000         0.000         1.000
 U_Y1           0.000         0.000         0.000         1.000
 Y6             0.000         0.000         0.000         0.000         0.005
 Y5             0.000         0.000         0.000         0.000         0.000
 Y4             0.000         0.000         0.000         0.000         0.000
 Y3             0.000         0.000         0.000         0.000         0.000
 Y2             0.000         0.000         0.000         0.000         0.000
 Y1             0.000         0.000         0.000         0.000         0.000
 X6             0.000         0.000         0.000         0.000         0.000
 X5             0.000         0.000         0.000         0.000         0.000
 X4             0.000         0.000         0.000         0.000         0.000
 X3             0.000         0.000         0.000         0.000         0.000
 X2             0.000         0.000         0.000         0.000         0.000
 X1             0.000         0.000         0.000         0.000         0.000


           PSI
              Y5            Y4            Y3            Y2            Y1
              ________      ________      ________      ________      ________
 Y5             0.005
 Y4             0.000         0.005
 Y3             0.000         0.000         0.005
 Y2             0.000         0.000         0.000         0.005
 Y1             0.000         0.000         0.000         0.000         0.005
 X6             0.000         0.000         0.000         0.000         0.000
 X5             0.000         0.000         0.000         0.000         0.000
 X4             0.000         0.000         0.000         0.000         0.000
 X3             0.000         0.000         0.000         0.000         0.000
 X2             0.000         0.000         0.000         0.000         0.000
 X1             0.000         0.000         0.000         0.000         0.000


           PSI
              X6            X5            X4            X3            X2
              ________      ________      ________      ________      ________
 X6             0.005
 X5             0.000         0.005
 X4             0.000         0.000         0.005
 X3             0.000         0.000         0.000         0.005
 X2             0.000         0.000         0.000         0.000         0.005
 X1             0.000         0.000         0.000         0.000         0.000


           PSI
              X1
              ________
 X1             0.005


     PRIORS FOR ALL PARAMETERS            PRIOR MEAN      PRIOR VARIANCE     PRIOR STD. DEV.

     Parameter 1~N(0.000,infinity)           0.0000            infinity            infinity
     Parameter 2~N(0.000,infinity)           0.0000            infinity            infinity
     Parameter 3~N(0.000,infinity)           0.0000            infinity            infinity
     Parameter 4~N(0.000,infinity)           0.0000            infinity            infinity
     Parameter 5~N(0.000,infinity)           0.0000            infinity            infinity
     Parameter 6~N(0.000,infinity)           0.0000            infinity            infinity
     Parameter 7~N(0.000,infinity)           0.0000            infinity            infinity
     Parameter 8~N(0.000,infinity)           0.0000            infinity            infinity
     Parameter 9~N(0.000,infinity)           0.0000            infinity            infinity
     Parameter 10~N(0.000,infinity)          0.0000            infinity            infinity
     Parameter 11~N(0.000,infinity)          0.0000            infinity            infinity
     Parameter 12~N(0.000,infinity)          0.0000            infinity            infinity
     Parameter 13~N(0.000,1000.000)          0.0000           1000.0000             31.6228
     Parameter 14~N(0.000,1000.000)          0.0000           1000.0000             31.6228
     Parameter 15~N(0.000,1000.000)          0.0000           1000.0000             31.6228
     Parameter 16~N(0.000,1000.000)          0.0000           1000.0000             31.6228
     Parameter 17~N(0.000,1000.000)          0.0000           1000.0000             31.6228
     Parameter 18~N(0.000,1000.000)          0.0000           1000.0000             31.6228
     Parameter 19~N(0.000,1000.000)          0.0000           1000.0000             31.6228
     Parameter 20~N(0.000,1000.000)          0.0000           1000.0000             31.6228
     Parameter 21~N(0.000,1000.000)          0.0000           1000.0000             31.6228
     Parameter 22~N(0.000,1000.000)          0.0000           1000.0000             31.6228
     Parameter 23~N(0.000,1000.000)          0.0000           1000.0000             31.6228
     Parameter 24~N(0.000,1000.000)          0.0000           1000.0000             31.6228
     Parameter 25~N(0.000,1000.000)          0.0000           1000.0000             31.6228
     Parameter 26~N(0.000,1000.000)          0.0000           1000.0000             31.6228
     Parameter 27~N(0.000,1000.000)          0.0000           1000.0000             31.6228
     Parameter 28~N(0.000,0.010)             0.0000              0.0100              0.1000
     Parameter 29~N(0.000,1000.000)          0.0000           1000.0000             31.6228
     Parameter 30~N(0.000,0.010)             0.0000              0.0100              0.1000
     Parameter 31~N(0.000,1000.000)          0.0000           1000.0000             31.6228
     Parameter 32~N(0.000,0.010)             0.0000              0.0100              0.1000
     Parameter 33~N(0.000,1000.000)          0.0000           1000.0000             31.6228
     Parameter 34~N(0.000,0.010)             0.0000              0.0100              0.1000
     Parameter 35~N(0.000,1000.000)          0.0000           1000.0000             31.6228
     Parameter 36~N(0.000,0.010)             0.0000              0.0100              0.1000
     Parameter 37~N(0.000,1000.000)          0.0000           1000.0000             31.6228
     Parameter 38~N(0.000,0.010)             0.0000              0.0100              0.1000
     Parameter 39~N(0.000,1000.000)          0.0000           1000.0000             31.6228
     Parameter 40~N(0.000,0.010)             0.0000              0.0100              0.1000
     Parameter 41~N(0.000,1000.000)          0.0000           1000.0000             31.6228
     Parameter 42~N(0.000,0.010)             0.0000              0.0100              0.1000
     Parameter 43~N(0.000,1000.000)          0.0000           1000.0000             31.6228
     Parameter 44~N(0.000,0.010)             0.0000              0.0100              0.1000
     Parameter 45~N(0.000,infinity)          0.0000            infinity            infinity
     Parameter 46~IW(0.000,-3)             infinity            infinity            infinity
     Parameter 47~IW(0.000,-3)             infinity            infinity            infinity
     Parameter 48~IW(0.000,-3)             infinity            infinity            infinity
     Parameter 49~IW(0.000,-3)             infinity            infinity            infinity
     Parameter 50~IW(0.000,-3)             infinity            infinity            infinity
     Parameter 51~IW(0.000,-3)             infinity            infinity            infinity
     Parameter 52~IW(0.000,-3)             infinity            infinity            infinity
     Parameter 53~IW(0.000,-3)             infinity            infinity            infinity
     Parameter 54~IW(0.000,-3)             infinity            infinity            infinity
     Parameter 55~IW(0.000,-3)             infinity            infinity            infinity
     Parameter 56~IW(0.000,-3)             infinity            infinity            infinity
     Parameter 57~IW(0.000,-3)             infinity            infinity            infinity
     Parameter 58~IW(0.000,-3)             infinity            infinity            infinity
     Parameter 59~IW(0.000,-3)             infinity            infinity            infinity
     Parameter 60~IW(0.000,-3)             infinity            infinity            infinity
     Parameter 61~IW(0.000,-3)             infinity            infinity            infinity
     Parameter 62~IW(0.000,-3)             infinity            infinity            infinity
     Parameter 63~IW(0.000,-3)             infinity            infinity            infinity
     Parameter 64~IW(0.000,-3)             infinity            infinity            infinity
     Parameter 65~IW(0.000,-3)             infinity            infinity            infinity
     Parameter 66~IW(0.000,-3)             infinity            infinity            infinity
     Cov(Parameter 25,Parameter 22)=999.995000
     Cov(Parameter 25,Parameter 19)=999.995000
     Cov(Parameter 22,Parameter 19)=999.995000
     Cov(Parameter 25,Parameter 16)=999.995000
     Cov(Parameter 22,Parameter 16)=999.995000
     Cov(Parameter 19,Parameter 16)=999.995000
     Cov(Parameter 25,Parameter 13)=999.995000
     Cov(Parameter 22,Parameter 13)=999.995000
     Cov(Parameter 19,Parameter 13)=999.995000
     Cov(Parameter 16,Parameter 13)=999.995000
     Cov(Parameter 43,Parameter 39)=999.995000
     Cov(Parameter 43,Parameter 35)=999.995000
     Cov(Parameter 39,Parameter 35)=999.995000
     Cov(Parameter 43,Parameter 31)=999.995000
     Cov(Parameter 39,Parameter 31)=999.995000
     Cov(Parameter 35,Parameter 31)=999.995000
     Cov(Parameter 27,Parameter 24)=999.995000
     Cov(Parameter 27,Parameter 21)=999.995000
     Cov(Parameter 24,Parameter 21)=999.995000
     Cov(Parameter 27,Parameter 18)=999.995000
     Cov(Parameter 24,Parameter 18)=999.995000
     Cov(Parameter 21,Parameter 18)=999.995000
     Cov(Parameter 27,Parameter 15)=999.995000
     Cov(Parameter 24,Parameter 15)=999.995000
     Cov(Parameter 21,Parameter 15)=999.995000
     Cov(Parameter 18,Parameter 15)=999.995000
     Cov(Parameter 41,Parameter 37)=999.995000
     Cov(Parameter 41,Parameter 33)=999.995000
     Cov(Parameter 37,Parameter 33)=999.995000
     Cov(Parameter 41,Parameter 29)=999.995000
     Cov(Parameter 37,Parameter 29)=999.995000
     Cov(Parameter 33,Parameter 29)=999.995000
     Cov(Parameter 26,Parameter 23)=999.995000
     Cov(Parameter 26,Parameter 20)=999.995000
     Cov(Parameter 23,Parameter 20)=999.995000
     Cov(Parameter 26,Parameter 17)=999.995000
     Cov(Parameter 23,Parameter 17)=999.995000
     Cov(Parameter 20,Parameter 17)=999.995000
     Cov(Parameter 26,Parameter 14)=999.995000
     Cov(Parameter 23,Parameter 14)=999.995000
     Cov(Parameter 20,Parameter 14)=999.995000
     Cov(Parameter 17,Parameter 14)=999.995000


TECHNICAL 8 OUTPUT


   TECHNICAL 8 OUTPUT FOR BAYES ESTIMATION

     CHAIN    BSEED
     1        0
     2        285380

     Iterations for computing PPPP

                     POTENTIAL       PARAMETER WITH
     ITERATION    SCALE REDUCTION      HIGHEST PSR
     100              2.521               12
     200              4.478               12
     300              1.280               12
     400              1.024               54
     500              1.031               6
     600              1.052               5
     700              1.094               18
     800              1.131               18
     900              1.148               21
     1000             1.182               6
     1100             1.091               21
     1200             1.102               6
     1300             1.052               21
     1400             1.051               21
     1500             1.025               25
     1600             1.011               53
     1700             1.006               53
     1800             1.006               53
     1900             1.005               66
     2000             1.004               66
     2100             1.003               66
     2200             1.011               12
     2300             1.008               12
     2400             1.003               52
     2500             1.004               13
     2600             1.007               13
     2700             1.008               19
     2800             1.007               19
     2900             1.006               19
     3000             1.002               19
     3100             1.004               12
     3200             1.001               12
     3300             1.001               54
     3400             1.001               6
     3500             1.007               65
     3600             1.007               66
     3700             1.007               66
     3800             1.006               66
     3900             1.007               66
     4000             1.007               66
     4100             1.006               66
     4200             1.005               66
     4300             1.006               66
     4400             1.007               6
     4500             1.006               66
     4600             1.006               66
     4700             1.005               66
     4800             1.005               66
     4900             1.007               6
     5000             1.010               6
     5100             1.016               6
     5200             1.019               6
     5300             1.016               6
     5400             1.021               6
     5500             1.022               6
     5600             1.019               6
     5700             1.018               6
     5800             1.012               6
     5900             1.013               6
     6000             1.014               6
     6100             1.017               6
     6200             1.021               6
     6300             1.016               6
     6400             1.013               6
     6500             1.010               65
     6600             1.010               65
     6700             1.010               65
     6800             1.010               65
     6900             1.010               65
     7000             1.009               65
     7100             1.009               65
     7200             1.008               65
     7300             1.008               65
     7400             1.008               6
     7500             1.009               6
     7600             1.008               65
     7700             1.010               6
     7800             1.008               66
     7900             1.008               66
     8000             1.008               66
     8100             1.008               66
     8200             1.008               65
     8300             1.010               65
     8400             1.010               65
     8500             1.009               65
     8600             1.009               65
     8700             1.009               65
     8800             1.009               65
     8900             1.008               65
     9000             1.008               65
     9100             1.008               65
     9200             1.008               65
     9300             1.008               65
     9400             1.008               65
     9500             1.008               65
     9600             1.008               65
     9700             1.008               65
     9800             1.008               65
     9900             1.008               65
     10000            1.008               65

     Iterations for model estimation

                     POTENTIAL       PARAMETER WITH
     ITERATION    SCALE REDUCTION      HIGHEST PSR
     100              1.887               12
     200              1.977               12
     300              1.612               12
     400              2.655               12
     500              2.515               12
     600              1.600               12
     700              1.315               12
     800              1.210               47
     900              1.132               11
     1000             1.061               47
     1100             1.025               6
     1200             1.026               6
     1300             1.017               6
     1400             1.008               53
     1500             1.004               63
     1600             1.004               36
     1700             1.006               6
     1800             1.003               65
     1900             1.014               6
     2000             1.019               6
     2100             1.030               6
     2200             1.019               6
     2300             1.015               6
     2400             1.026               6
     2500             1.018               6
     2600             1.010               6
     2700             1.011               6
     2800             1.009               6
     2900             1.010               6
     3000             1.008               6
     3100             1.011               6
     3200             1.018               6
     3300             1.016               6
     3400             1.016               12
     3500             1.022               6
     3600             1.025               6
     3700             1.027               6
     3800             1.029               6
     3900             1.022               6
     4000             1.021               6
     4100             1.019               6
     4200             1.013               6
     4300             1.019               6
     4400             1.023               6
     4500             1.016               6
     4600             1.012               6
     4700             1.014               6
     4800             1.010               12
     4900             1.011               6
     5000             1.013               12
     5100             1.013               12
     5200             1.014               6
     5300             1.014               6
     5400             1.017               6
     5500             1.019               6
     5600             1.021               6
     5700             1.019               6
     5800             1.016               6
     5900             1.019               6
     6000             1.020               6
     6100             1.018               6
     6200             1.017               6
     6300             1.013               6
     6400             1.011               6
     6500             1.007               6
     6600             1.005               5
     6700             1.004               5
     6800             1.003               5
     6900             1.003               3
     7000             1.003               3
     7100             1.003               3
     7200             1.004               3
     7300             1.003               3
     7400             1.002               3
     7500             1.002               44
     7600             1.002               44
     7700             1.002               54
     7800             1.003               54
     7900             1.003               54
     8000             1.003               54
     8100             1.002               54
     8200             1.002               54
     8300             1.002               54
     8400             1.001               25
     8500             1.002               25
     8600             1.003               25
     8700             1.003               25
     8800             1.003               25
     8900             1.004               25
     9000             1.003               25
     9100             1.002               25
     9200             1.003               25
     9300             1.003               25
     9400             1.003               25
     9500             1.003               25
     9600             1.003               25
     9700             1.004               25
     9800             1.004               13
     9900             1.005               13
     10000            1.006               13


     Beginning Time:  21:44:31
        Ending Time:  21:56:47
       Elapsed Time:  00:12:16


MUTHEN & MUTHEN
3463 Stoner Ave.
Los Angeles, CA  90066

Tel: (310) 391-9971
Fax: (310) 391-8971
Web: www.StatModel.com
Support: Support@StatModel.com

Copyright (c) 1998-2019 Muthen & Muthen
