# Supplementary material for: From Data to Causes III: Bayesian Priors for General Cross-Lagged Panel Models (GCLM)
Source: Front Psychol. 2021 Feb 15;12:612251. doi: 10.3389/fpsyg.2021.612251 (PMC7917264; doi:10.3389/fpsyg.2021.612251)
Supplement: Supplementary file 1 [file Data_Sheet_1.ZIP › Online Supplemental Material for Paper III/AR(1)MA(2) (Step 3, Full Model, Time-varying parameters) Bayes (MA2 time varying, prior N(0,.01)).out]

Mplus VERSION 8.4 (Mac)
MUTHEN & MUTHEN
09/20/2020  10:13 PM

INPUT INSTRUCTIONS

  DATA: File is Gallup2011.dat;

  VARIABLE:
  NAMES ARE y0-y6 hap1-hap7 xx0-xx6 na1-na7 pa1-pa7 gdp1-gdp7;
  USEVARIABLES ARE
  Y6 Y5 Y4 Y3 Y2 Y1      ! Subjective Well-Being variable
  X6 X5 X4 X3 X2 X1 ;    ! Logged average income, multiplied by 2
  MISSING ARE ALL (-99);

  DEFINE:
  x0 = xx0*2; ! Multiply logged average income by 2 to help estimation stability
  x1 = xx1*2;
  x2 = xx2*2;
  x3 = xx3*2;
  x4 = xx4*2;
  x5 = xx5*2;
  x6 = xx6*2;

  ANALYSIS:
  Estimator = Bayes;
  FBiterations=10000;
  Thin=50;
  Processors=2;

  MODEL:
  ! Unit Effects
  Eta1_X by X1
  X2 (LX2)
  X3 (LX3)
  X4 (LX4)
  X5 (LX5)
  X6 (LX6);
  Eta1_Y by Y1
  Y2 (LY2)
  Y3 (LY3)
  Y4 (LY4)
  Y5 (LY5)
  Y6 (LY6);

  ! Impulses: Setting variances to small values substantially improves chain mixing (i.e., c
  u_X6 by X6; X6@0.005; u_X5 by X5; X5@0.005; u_X4 by X4; X4@0.005; u_X3 by X3;
  X3@0.005; u_X2 by X2; X2@0.005; u_X1 by X1; X1@0.005;
  u_Y6 by Y6; Y6@0.005; u_Y5 by Y5; Y5@0.005; u_Y4 by Y4; Y4@0.005; u_Y3 by Y3;
  Y3@0.005; u_Y2 by Y2; Y2@0.005; u_Y1 by Y1; Y1@0.005;


  ! AR Terms
  X2 ON X1;
  X3 PON X2 (AR1_X3);
  X4 PON X3 (AR1_X4);
  X5 PON X4 (AR1_X5);
  X6 PON X5 (AR1_X6);

  Y2 PON Y1 (AR1_Y2);
  Y3 PON Y2 (AR1_Y3);
  Y4 PON Y3 (AR1_Y4);
  Y5 PON Y4 (AR1_Y5);
  Y6 PON Y5 (AR1_Y6);

  ! MA Terms
  X3 PON u_X2 (MA1_X3);
  X4 PON u_X3 (MA1_X4);
  X5 PON u_X4 (MA1_X5);
  X6 PON u_X5 (MA1_X6);

  X3 PON u_X1 (MA2_X3);
  X4 PON u_X2 (MA2_X4);
  X5 PON u_X3 (MA2_X5);
  X6 PON u_X4 (MA2_X6);

  Y2 PON u_Y1 (MA1_Y2);
  Y3 PON u_Y2 (MA1_Y3);
  Y4 PON u_Y3 (MA1_Y4);
  Y5 PON u_Y4 (MA1_Y5);
  Y6 PON u_Y5 (MA1_Y6);

  ! CL Terms
  Y2 PON X1 (CL1_YX2);
  Y3 PON X2 (CL1_YX3);
  Y4 PON X3 (CL1_YX4);
  Y5 PON X4 (CL1_YX5);
  Y6 PON X5 (CL1_YX6);

  ! CLMA Terms
  Y2 PON u_X1 (CLMA1_YX2);
  Y3 PON u_X2 (CLMA1_YX3);
  Y4 PON u_X3 (CLMA1_YX4);
  Y5 PON u_X4 (CLMA1_YX5);
  Y6 PON u_X5 (CLMA1_YX6);

  ! Restrictions
  u_X6-u_X1 WITH Eta1_X@0 Eta1_Y@0;
  u_Y6-u_Y1 WITH Eta1_X@0 Eta1_Y@0;
  u_X6-u_X1 WITH u_X6-u_X1@0;
  u_Y6-u_Y1 WITH u_Y6-u_Y1@0; u_X6-u_X1 WITH u_Y6-u_Y1@0;

  ! Co-Movements
  u_X6 WITH u_Y6;
  u_X5 WITH u_Y5;
  u_X4 WITH u_Y4;
  u_X3 WITH u_Y3;
  u_X2 WITH u_Y2;
  u_X1 WITH u_Y1;

  ! Total AR, MA, AR+MA, CL, CLMA, and CL+CLMA effects
  MODEL CONSTRAINT:
  New (CL_YX CLMA_YX CLCL_YX);

  CL_YX=(CL1_YX2+CL1_YX3+CL1_YX4+CL1_YX5+CL1_YX6)/5;
  CLMA_YX=(CLMA1_YX2+CLMA1_YX3+CLMA1_YX4+CLMA1_YX5+CLMA1_YX6)/5;
  CLCL_YX=CL_YX+CLMA_YX;

  MODEL PRIORS:
  LX2-LX6~N(0,.01);
  DIFF(LY2-LY6)~N(0,.01);
  DIFF(AR1_X3-AR1_X6)~N(0,.01);
  DIFF(AR1_Y2-AR1_Y6)~N(0,.01);
  DIFF(MA1_X3-MA1_X6)~N(0,.01);
  MA2_X3-MA2_X6~N(0,.01);
  DIFF(MA1_Y2-MA1_Y6)~N(0,.01);
  DIFF(CL1_YX2-CL1_YX6)~N(0,.01);
  DIFF(CLMA1_YX2-CLMA1_YX6)~N(0,.01);

  OUTPUT: STDYX TECH8 Cinterval(hpd);


*** WARNING
  Input line exceeded 90 characters. Some input may be truncated.
  ! Impulses: Setting variances to small values substantially improves chain mixing (i.e., co
   1 WARNING(S) FOUND IN THE INPUT INSTRUCTIONS


SUMMARY OF ANALYSIS

Number of groups                                                 1
Number of observations                                         135

Number of dependent variables                                   12
Number of independent variables                                  0
Number of continuous latent variables                           14

Observed dependent variables

  Continuous
   Y6          Y5          Y4          Y3          Y2          Y1
   X6          X5          X4          X3          X2          X1

Continuous latent variables
   ETA1_X      ETA1_Y      U_X6        U_X5        U_X4        U_X3
   U_X2        U_X1        U_Y6        U_Y5        U_Y4        U_Y3
   U_Y2        U_Y1


Estimator                                                    BAYES
Specifications for Bayesian Estimation
  Point estimate                                            MEDIAN
  Number of Markov chain Monte Carlo (MCMC) chains               2
  Random seed for the first chain                                0
  Starting value information                           UNPERTURBED
  Algorithm used for Markov chain Monte Carlo           GIBBS(PX1)
  Fixed number of iterations                                 10000
  K-th iteration used for thinning                              50

Input data file(s)
  Gallup2011.dat
Input data format  FREE


SUMMARY OF DATA


COVARIANCE COVERAGE OF DATA

Minimum covariance coverage value   0.100

     Number of missing data patterns            41


     PROPORTION OF DATA PRESENT


           Covariance Coverage
              Y6            Y5            Y4            Y3            Y2
              ________      ________      ________      ________      ________
 Y6             0.881
 Y5             0.800         0.911
 Y4             0.733         0.785         0.830
 Y3             0.696         0.726         0.659         0.807
 Y2             0.637         0.681         0.637         0.622         0.733
 Y1             0.533         0.563         0.526         0.593         0.467
 X6             0.852         0.770         0.711         0.681         0.607
 X5             0.793         0.904         0.778         0.726         0.681
 X4             0.733         0.785         0.830         0.659         0.637
 X3             0.719         0.748         0.681         0.785         0.659
 X2             0.615         0.659         0.615         0.607         0.711
 X1             0.215         0.215         0.207         0.237         0.193


           Covariance Coverage
              Y1            X6            X5            X4            X3
              ________      ________      ________      ________      ________
 Y1             0.637
 X6             0.519         0.852
 X5             0.563         0.763         0.904
 X4             0.526         0.711         0.778         0.830
 X3             0.585         0.696         0.748         0.681         0.830
 X2             0.452         0.585         0.659         0.615         0.652
 X1             0.252         0.200         0.215         0.207         0.230


           Covariance Coverage
              X2            X1
              ________      ________
 X2             0.711
 X1             0.185         0.252


UNIVARIATE SAMPLE STATISTICS


     UNIVARIATE HIGHER-ORDER MOMENT DESCRIPTIVE STATISTICS

         Variable/         Mean/     Skewness/   Minimum/ % with                Percentiles
        Sample Size      Variance    Kurtosis    Maximum  Min/Max      20%/60%    40%/80%    Median

     Y6                    5.431       0.347       2.940    0.84%       4.430      4.970      5.220
             119.000       1.170      -0.740       7.790    0.84%       5.430      6.590
     Y5                    5.514       0.224       3.230    0.81%       4.460      5.030      5.460
             123.000       1.233      -0.961       7.770    0.81%       5.780      6.640
     Y4                    5.449       0.261       3.410    0.89%       4.500      5.150      5.360
             112.000       0.993      -0.631       7.680    0.89%       5.520      6.330
     Y3                    5.378       0.389       2.810    0.92%       4.460      5.010      5.150
             109.000       1.269      -0.384       7.970    0.92%       5.430      6.520
     Y2                    5.420       0.453       3.280    1.01%       4.550      5.030      5.220
              99.000       1.087      -0.496       7.830    1.01%       5.420      6.330
     Y1                    5.106       0.388       3.200    1.16%       4.010      4.710      4.990
              86.000       1.109      -0.520       7.670    1.16%       5.290      6.020
     X6                    7.826      -0.115       5.640    0.87%       6.940      7.500      7.820
             115.000       0.809      -0.834       9.460    0.87%       8.040      8.800
     X5                    7.837       0.092       5.920    0.82%       7.080      7.540      7.800
             122.000       0.714      -0.906       9.460    0.82%       7.940      8.720
     X4                    7.736       0.040       5.800    0.89%       6.940      7.480      7.720
             112.000       0.727      -0.712       9.420    0.89%       7.900      8.560
     X3                    7.674      -0.044       5.520    0.89%       6.800      7.440      7.660
             112.000       0.830      -0.612       9.300    0.89%       7.820      8.620
     X2                    7.628       0.070       5.300    1.04%       6.820      7.440      7.640
              96.000       0.695      -0.258       9.340    1.04%       7.800      8.240
     X1                    7.464       0.320       5.680    2.94%       6.800      7.140      7.340
              34.000       0.638      -0.143       9.260    2.94%       7.400      7.980


THE MODEL ESTIMATION TERMINATED NORMALLY

     USE THE FBITERATIONS OPTION TO INCREASE THE NUMBER OF ITERATIONS BY A FACTOR
     OF AT LEAST TWO TO CHECK CONVERGENCE AND THAT THE PSR VALUE DOES NOT INCREASE.


MODEL FIT INFORMATION

Number of Free Parameters                              76

Bayesian Posterior Predictive Checking using Chi-Square

          95% Confidence Interval for the Difference Between
          the Observed and the Replicated Chi-Square Values

                                -29.323            57.258

          Posterior Predictive P-Value              0.248

          Prior Posterior Predictive P-Value        0.275

Information Criteria

          Deviance (DIC)                          822.294
          Estimated Number of Parameters (pD)      41.689
          Bayesian (BIC)                         1207.910

RMSEA (Root Mean Square Error Of Approximation)

          Estimate                           0.000
          90 Percent C.I.                    0.000  0.033
          Probability RMSEA <= .05           0.981

CFI/TLI

          CFI                                1.000
          90 Percent C.I.                    0.999  1.000

          TLI                                1.000
          90 Percent C.I.                    0.999  1.000


MODEL RESULTS

                                Posterior  One-Tailed         95% C.I.
                    Estimate       S.D.      P-Value   Lower 2.5%  Upper 2.5%  Significance

 ETA1_X   BY
    X1                 1.000       0.000      0.000       1.000       1.000
    X2                 0.071       0.099      0.234      -0.124       0.267
    X3                 0.015       0.075      0.420      -0.136       0.160
    X4                 0.036       0.061      0.268      -0.086       0.154
    X5                 0.063       0.061      0.132      -0.062       0.180
    X6                -0.008       0.053      0.438      -0.114       0.094

 ETA1_Y   BY
    Y1                 1.000       0.000      0.000       1.000       1.000
    Y2                 0.528       0.209      0.003       0.125       0.938      *
    Y3                 0.506       0.199      0.002       0.133       0.899      *
    Y4                 0.579       0.207      0.001       0.192       0.987      *
    Y5                 0.530       0.203      0.000       0.139       0.923      *
    Y6                 0.511       0.207      0.002       0.102       0.905      *

 U_X6     BY
    X6                 1.000       0.000      0.000       1.000       1.000

 U_X5     BY
    X5                 1.000       0.000      0.000       1.000       1.000

 U_X4     BY
    X4                 1.000       0.000      0.000       1.000       1.000

 U_X3     BY
    X3                 1.000       0.000      0.000       1.000       1.000

 U_X2     BY
    X2                 1.000       0.000      0.000       1.000       1.000

 U_X1     BY
    X1                 1.000       0.000      0.000       1.000       1.000

 U_Y6     BY
    Y6                 1.000       0.000      0.000       1.000       1.000

 U_Y5     BY
    Y5                 1.000       0.000      0.000       1.000       1.000

 U_Y4     BY
    Y4                 1.000       0.000      0.000       1.000       1.000

 U_Y3     BY
    Y3                 1.000       0.000      0.000       1.000       1.000

 U_Y2     BY
    Y2                 1.000       0.000      0.000       1.000       1.000

 U_Y1     BY
    Y1                 1.000       0.000      0.000       1.000       1.000

 X3         ON
    U_X2              -0.299       0.096      0.001      -0.485      -0.112      *
    U_X1               0.030       0.071      0.330      -0.111       0.170

 X4         ON
    U_X3              -0.292       0.089      0.000      -0.472      -0.121      *
    U_X2              -0.053       0.075      0.238      -0.198       0.094

 X5         ON
    U_X4              -0.327       0.095      0.000      -0.513      -0.140      *
    U_X3              -0.046       0.080      0.286      -0.194       0.116

 X6         ON
    U_X5              -0.237       0.084      0.002      -0.402      -0.074      *
    U_X4               0.103       0.078      0.094      -0.046       0.264

 Y2         ON
    U_Y1               0.137       0.228      0.282      -0.297       0.571
    U_X1              -0.007       0.239      0.488      -0.448       0.489

 Y3         ON
    U_Y2               0.142       0.222      0.269      -0.315       0.549
    U_X2              -0.030       0.256      0.452      -0.517       0.465

 Y4         ON
    U_Y3               0.065       0.222      0.388      -0.367       0.494
    U_X3              -0.050       0.248      0.421      -0.515       0.449

 Y5         ON
    U_Y4               0.204       0.218      0.185      -0.226       0.611
    U_X4               0.021       0.251      0.469      -0.471       0.505

 Y6         ON
    U_Y5               0.148       0.228      0.259      -0.321       0.572
    U_X5               0.008       0.251      0.486      -0.467       0.508

 X2         ON
    X1                 0.954       0.075      0.000       0.792       1.087      *

 X3         ON
    X2                 0.976       0.055      0.000       0.871       1.088      *

 X4         ON
    X3                 0.974       0.037      0.000       0.891       1.040      *

 X5         ON
    X4                 0.941       0.040      0.000       0.851       1.004      *

 X6         ON
    X5                 0.996       0.033      0.000       0.932       1.068      *

 Y2         ON
    Y1                 0.357       0.231      0.060      -0.098       0.790
    X1                 0.219       0.257      0.180      -0.195       0.775

 Y3         ON
    Y2                 0.378       0.232      0.050      -0.039       0.849
    X2                 0.231       0.246      0.146      -0.147       0.768

 Y4         ON
    Y3                 0.332       0.230      0.080      -0.087       0.795
    X3                 0.163       0.248      0.245      -0.203       0.720

 Y5         ON
    Y4                 0.417       0.232      0.034      -0.030       0.853
    X4                 0.213       0.229      0.136      -0.149       0.713

 Y6         ON
    Y5                 0.355       0.220      0.054      -0.054       0.784
    X5                 0.222       0.233      0.127      -0.158       0.713

 U_X6     WITH
    ETA1_X             0.000       0.000      1.000       0.000       0.000
    ETA1_Y             0.000       0.000      1.000       0.000       0.000
    U_X5               0.000       0.000      1.000       0.000       0.000
    U_X4               0.000       0.000      1.000       0.000       0.000
    U_X3               0.000       0.000      1.000       0.000       0.000
    U_X2               0.000       0.000      1.000       0.000       0.000
    U_X1               0.000       0.000      1.000       0.000       0.000
    U_Y6               0.007       0.006      0.102      -0.005       0.020
    U_Y5               0.000       0.000      1.000       0.000       0.000
    U_Y4               0.000       0.000      1.000       0.000       0.000
    U_Y3               0.000       0.000      1.000       0.000       0.000
    U_Y2               0.000       0.000      1.000       0.000       0.000
    U_Y1               0.000       0.000      1.000       0.000       0.000

 U_X5     WITH
    ETA1_X             0.000       0.000      1.000       0.000       0.000
    ETA1_Y             0.000       0.000      1.000       0.000       0.000
    U_X4               0.000       0.000      1.000       0.000       0.000
    U_X3               0.000       0.000      1.000       0.000       0.000
    U_X2               0.000       0.000      1.000       0.000       0.000
    U_X1               0.000       0.000      1.000       0.000       0.000
    U_Y6               0.000       0.000      1.000       0.000       0.000
    U_Y5               0.018       0.006      0.000       0.007       0.030      *
    U_Y4               0.000       0.000      1.000       0.000       0.000
    U_Y3               0.000       0.000      1.000       0.000       0.000
    U_Y2               0.000       0.000      1.000       0.000       0.000
    U_Y1               0.000       0.000      1.000       0.000       0.000

 U_X4     WITH
    ETA1_X             0.000       0.000      1.000       0.000       0.000
    ETA1_Y             0.000       0.000      1.000       0.000       0.000
    U_X3               0.000       0.000      1.000       0.000       0.000
    U_X2               0.000       0.000      1.000       0.000       0.000
    U_X1               0.000       0.000      1.000       0.000       0.000
    U_Y6               0.000       0.000      1.000       0.000       0.000
    U_Y5               0.000       0.000      1.000       0.000       0.000
    U_Y4               0.005       0.009      0.262      -0.012       0.023
    U_Y3               0.000       0.000      1.000       0.000       0.000
    U_Y2               0.000       0.000      1.000       0.000       0.000
    U_Y1               0.000       0.000      1.000       0.000       0.000

 U_X3     WITH
    ETA1_X             0.000       0.000      1.000       0.000       0.000
    ETA1_Y             0.000       0.000      1.000       0.000       0.000
    U_X2               0.000       0.000      1.000       0.000       0.000
    U_X1               0.000       0.000      1.000       0.000       0.000
    U_Y6               0.000       0.000      1.000       0.000       0.000
    U_Y5               0.000       0.000      1.000       0.000       0.000
    U_Y4               0.000       0.000      1.000       0.000       0.000
    U_Y3               0.003       0.009      0.346      -0.015       0.022
    U_Y2               0.000       0.000      1.000       0.000       0.000
    U_Y1               0.000       0.000      1.000       0.000       0.000

 U_X2     WITH
    ETA1_X             0.000       0.000      1.000       0.000       0.000
    ETA1_Y             0.000       0.000      1.000       0.000       0.000
    U_X1               0.000       0.000      1.000       0.000       0.000
    U_Y6               0.000       0.000      1.000       0.000       0.000
    U_Y5               0.000       0.000      1.000       0.000       0.000
    U_Y4               0.000       0.000      1.000       0.000       0.000
    U_Y3               0.000       0.000      1.000       0.000       0.000
    U_Y2               0.037       0.017      0.006       0.008       0.073      *
    U_Y1               0.000       0.000      1.000       0.000       0.000

 U_X1     WITH
    ETA1_X             0.000       0.000      1.000       0.000       0.000
    ETA1_Y             0.000       0.000      1.000       0.000       0.000
    U_Y6               0.000       0.000      1.000       0.000       0.000
    U_Y5               0.000       0.000      1.000       0.000       0.000
    U_Y4               0.000       0.000      1.000       0.000       0.000
    U_Y3               0.000       0.000      1.000       0.000       0.000
    U_Y2               0.000       0.000      1.000       0.000       0.000
    U_Y1               0.229       0.259      0.075      -0.050       0.831

 U_Y6     WITH
    ETA1_X             0.000       0.000      1.000       0.000       0.000
    ETA1_Y             0.000       0.000      1.000       0.000       0.000
    U_Y5               0.000       0.000      1.000       0.000       0.000
    U_Y4               0.000       0.000      1.000       0.000       0.000
    U_Y3               0.000       0.000      1.000       0.000       0.000
    U_Y2               0.000       0.000      1.000       0.000       0.000
    U_Y1               0.000       0.000      1.000       0.000       0.000

 U_Y5     WITH
    ETA1_X             0.000       0.000      1.000       0.000       0.000
    ETA1_Y             0.000       0.000      1.000       0.000       0.000
    U_Y4               0.000       0.000      1.000       0.000       0.000
    U_Y3               0.000       0.000      1.000       0.000       0.000
    U_Y2               0.000       0.000      1.000       0.000       0.000
    U_Y1               0.000       0.000      1.000       0.000       0.000

 U_Y4     WITH
    ETA1_X             0.000       0.000      1.000       0.000       0.000
    ETA1_Y             0.000       0.000      1.000       0.000       0.000
    U_Y3               0.000       0.000      1.000       0.000       0.000
    U_Y2               0.000       0.000      1.000       0.000       0.000
    U_Y1               0.000       0.000      1.000       0.000       0.000

 U_Y3     WITH
    ETA1_X             0.000       0.000      1.000       0.000       0.000
    ETA1_Y             0.000       0.000      1.000       0.000       0.000
    U_Y2               0.000       0.000      1.000       0.000       0.000
    U_Y1               0.000       0.000      1.000       0.000       0.000

 U_Y2     WITH
    ETA1_X             0.000       0.000      1.000       0.000       0.000
    ETA1_Y             0.000       0.000      1.000       0.000       0.000
    U_Y1               0.000       0.000      1.000       0.000       0.000

 U_Y1     WITH
    ETA1_X             0.000       0.000      1.000       0.000       0.000
    ETA1_Y             0.000       0.000      1.000       0.000       0.000

 ETA1_Y   WITH
    ETA1_X             0.589       0.274      0.028      -0.026       0.970

 Intercepts
    Y6                 1.525       1.455      0.147      -1.325       4.308
    Y5                 1.257       1.446      0.194      -1.583       3.970
    Y4                 2.174       1.519      0.089      -0.850       5.069
    Y3                 1.337       1.481      0.174      -1.574       4.220
    Y2                 1.690       1.627      0.157      -1.687       4.678
    Y1                 5.265       0.096      0.000       5.070       5.447      *
    X6                 0.028       0.258      0.444      -0.540       0.519
    X5                 0.484       0.307      0.022      -0.023       1.166
    X4                 0.206       0.289      0.201      -0.307       0.845
    X3                 0.247       0.424      0.281      -0.587       1.071
    X2                 0.335       0.569      0.252      -0.714       1.531
    X1                 7.685       0.083      0.000       7.525       7.847      *

 Variances
    ETA1_X             0.412       0.243      0.000       0.009       0.816      *
    ETA1_Y             1.018       0.305      0.000       0.251       1.439      *
    U_X6               0.015       0.003      0.000       0.010       0.022      *
    U_X5               0.025       0.005      0.000       0.016       0.035      *
    U_X4               0.023       0.005      0.000       0.014       0.032      *
    U_X3               0.045       0.009      0.000       0.029       0.063      *
    U_X2               0.054       0.017      0.000       0.027       0.090      *
    U_X1               0.386       0.233      0.000       0.026       0.842      *
    U_Y6               0.141       0.025      0.000       0.099       0.195      *
    U_Y5               0.065       0.013      0.000       0.041       0.092      *
    U_Y4               0.166       0.035      0.000       0.100       0.236      *
    U_Y3               0.100       0.020      0.000       0.065       0.141      *
    U_Y2               0.123       0.026      0.000       0.078       0.179      *
    U_Y1               0.185       0.264      0.000       0.001       0.867      *

 Residual Variances
    Y6                 0.005       0.000      0.000       0.005       0.005
    Y5                 0.005       0.000      0.000       0.005       0.005
    Y4                 0.005       0.000      0.000       0.005       0.005
    Y3                 0.005       0.000      0.000       0.005       0.005
    Y2                 0.005       0.000      0.000       0.005       0.005
    Y1                 0.005       0.000      0.000       0.005       0.005
    X6                 0.005       0.000      0.000       0.005       0.005
    X5                 0.005       0.000      0.000       0.005       0.005
    X4                 0.005       0.000      0.000       0.005       0.005
    X3                 0.005       0.000      0.000       0.005       0.005
    X2                 0.005       0.000      0.000       0.005       0.005
    X1                 0.005       0.000      0.000       0.005       0.005

New/Additional Parameters
    CL_YX              0.208       0.238      0.160      -0.172       0.714
    CLMA_YX           -0.011       0.242      0.483      -0.472       0.464
    CLCL_YX            0.225       0.128      0.036      -0.021       0.482


STANDARDIZED MODEL RESULTS


STDYX Standardization

                                Posterior  One-Tailed         95% C.I.
                    Estimate       S.D.      P-Value   Lower 2.5%  Upper 2.5%  Significance
 ETA1_X   BY
    X1                 0.719       0.219      0.000       0.245       0.987      *
    X2                 0.044       0.068      0.234      -0.074       0.191
    X3                 0.008       0.047      0.420      -0.077       0.110
    X4                 0.021       0.039      0.268      -0.053       0.104
    X5                 0.040       0.043      0.132      -0.031       0.136
    X6                -0.005       0.035      0.438      -0.078       0.064

 ETA1_Y   BY
    Y1                 0.920       0.139      0.000       0.542       0.998      *
    Y2                 0.446       0.182      0.003       0.099       0.814      *
    Y3                 0.432       0.170      0.002       0.111       0.779      *
    Y4                 0.501       0.176      0.001       0.164       0.847      *
    Y5                 0.440       0.166      0.000       0.115       0.764      *
    Y6                 0.439       0.174      0.002       0.103       0.785      *

 U_X6     BY
    X6                 0.134       0.016      0.000       0.105       0.167      *

 U_X5     BY
    X5                 0.171       0.019      0.000       0.134       0.210      *

 U_X4     BY
    X4                 0.160       0.019      0.000       0.124       0.199      *

 U_X3     BY
    X3                 0.223       0.025      0.000       0.175       0.271      *

 U_X2     BY
    X2                 0.250       0.040      0.000       0.175       0.330      *

 U_X1     BY
    X1                 0.690       0.207      0.000       0.309       0.991      *

 U_Y6     BY
    Y6                 0.340       0.034      0.000       0.278       0.410      *

 U_Y5     BY
    Y5                 0.224       0.026      0.000       0.174       0.276      *

 U_Y4     BY
    Y4                 0.371       0.042      0.000       0.292       0.457      *

 U_Y3     BY
    Y3                 0.284       0.032      0.000       0.226       0.349      *

 U_Y2     BY
    Y2                 0.315       0.037      0.000       0.247       0.391      *

 U_Y1     BY
    Y1                 0.386       0.204      0.000       0.142       0.876      *

 X3         ON
    U_X2              -0.073       0.026      0.001      -0.127      -0.025      *
    U_X1               0.018       0.045      0.330      -0.065       0.114

 X4         ON
    U_X3              -0.066       0.021      0.000      -0.110      -0.029      *
    U_X2              -0.013       0.019      0.238      -0.050       0.023

 X5         ON
    U_X4              -0.053       0.017      0.000      -0.088      -0.022      *
    U_X3              -0.011       0.019      0.286      -0.047       0.026

 X6         ON
    U_X5              -0.040       0.014      0.002      -0.069      -0.013      *
    U_X4               0.017       0.013      0.094      -0.008       0.044

 Y2         ON
    U_Y1               0.048       0.123      0.282      -0.138       0.353
    U_X1              -0.004       0.135      0.488      -0.315       0.202

 Y3         ON
    U_Y2               0.044       0.070      0.269      -0.092       0.179
    U_X2              -0.006       0.055      0.452      -0.117       0.101

 Y4         ON
    U_Y3               0.018       0.064      0.388      -0.110       0.141
    U_X3              -0.010       0.048      0.421      -0.104       0.084

 Y5         ON
    U_Y4               0.073       0.076      0.185      -0.074       0.219
    U_X4               0.003       0.033      0.469      -0.064       0.066

 Y6         ON
    U_Y5               0.034       0.053      0.259      -0.066       0.145
    U_X5               0.001       0.036      0.486      -0.067       0.073

 X2         ON
    X1                 0.934       0.057      0.000       0.796       1.022      *

 X3         ON
    X2                 0.959       0.054      0.000       0.852       1.061      *

 X4         ON
    X3                 0.986       0.034      0.000       0.902       1.038      *

 X5         ON
    X4                 0.965       0.037      0.000       0.873       1.014      *

 X6         ON
    X5                 0.994       0.029      0.000       0.940       1.066      *

 Y2         ON
    Y1                 0.359       0.232      0.060      -0.089       0.798
    X1                 0.178       0.211      0.180      -0.157       0.642

 Y3         ON
    Y2                 0.379       0.231      0.050      -0.038       0.847
    X2                 0.192       0.207      0.146      -0.146       0.632

 Y4         ON
    Y3                 0.335       0.234      0.080      -0.097       0.796
    X3                 0.141       0.216      0.245      -0.179       0.630

 Y5         ON
    Y4                 0.403       0.224      0.034      -0.018       0.833
    X4                 0.175       0.192      0.136      -0.121       0.600

 Y6         ON
    Y5                 0.365       0.224      0.054      -0.066       0.793
    X5                 0.184       0.196      0.127      -0.113       0.621

 U_X6     WITH
    ETA1_X             0.000       0.000      1.000       0.000       0.000
    ETA1_Y             0.000       0.000      1.000       0.000       0.000
    U_X5               0.000       0.000      1.000       0.000       0.000
    U_X4               0.000       0.000      1.000       0.000       0.000
    U_X3               0.000       0.000      1.000       0.000       0.000
    U_X2               0.000       0.000      1.000       0.000       0.000
    U_X1               0.000       0.000      1.000       0.000       0.000
    U_Y6               0.160       0.124      0.102      -0.085       0.394
    U_Y5               0.000       0.000      1.000       0.000       0.000
    U_Y4               0.000       0.000      1.000       0.000       0.000
    U_Y3               0.000       0.000      1.000       0.000       0.000
    U_Y2               0.000       0.000      1.000       0.000       0.000
    U_Y1               0.000       0.000      1.000       0.000       0.000

 U_X5     WITH
    ETA1_X             0.000       0.000      1.000       0.000       0.000
    ETA1_Y             0.000       0.000      1.000       0.000       0.000
    U_X4               0.000       0.000      1.000       0.000       0.000
    U_X3               0.000       0.000      1.000       0.000       0.000
    U_X2               0.000       0.000      1.000       0.000       0.000
    U_X1               0.000       0.000      1.000       0.000       0.000
    U_Y6               0.000       0.000      1.000       0.000       0.000
    U_Y5               0.449       0.120      0.000       0.206       0.671      *
    U_Y4               0.000       0.000      1.000       0.000       0.000
    U_Y3               0.000       0.000      1.000       0.000       0.000
    U_Y2               0.000       0.000      1.000       0.000       0.000
    U_Y1               0.000       0.000      1.000       0.000       0.000

 U_X4     WITH
    ETA1_X             0.000       0.000      1.000       0.000       0.000
    ETA1_Y             0.000       0.000      1.000       0.000       0.000
    U_X3               0.000       0.000      1.000       0.000       0.000
    U_X2               0.000       0.000      1.000       0.000       0.000
    U_X1               0.000       0.000      1.000       0.000       0.000
    U_Y6               0.000       0.000      1.000       0.000       0.000
    U_Y5               0.000       0.000      1.000       0.000       0.000
    U_Y4               0.090       0.139      0.262      -0.184       0.359
    U_Y3               0.000       0.000      1.000       0.000       0.000
    U_Y2               0.000       0.000      1.000       0.000       0.000
    U_Y1               0.000       0.000      1.000       0.000       0.000

 U_X3     WITH
    ETA1_X             0.000       0.000      1.000       0.000       0.000
    ETA1_Y             0.000       0.000      1.000       0.000       0.000
    U_X2               0.000       0.000      1.000       0.000       0.000
    U_X1               0.000       0.000      1.000       0.000       0.000
    U_Y6               0.000       0.000      1.000       0.000       0.000
    U_Y5               0.000       0.000      1.000       0.000       0.000
    U_Y4               0.000       0.000      1.000       0.000       0.000
    U_Y3               0.054       0.136      0.346      -0.209       0.320
    U_Y2               0.000       0.000      1.000       0.000       0.000
    U_Y1               0.000       0.000      1.000       0.000       0.000

 U_X2     WITH
    ETA1_X             0.000       0.000      1.000       0.000       0.000
    ETA1_Y             0.000       0.000      1.000       0.000       0.000
    U_X1               0.000       0.000      1.000       0.000       0.000
    U_Y6               0.000       0.000      1.000       0.000       0.000
    U_Y5               0.000       0.000      1.000       0.000       0.000
    U_Y4               0.000       0.000      1.000       0.000       0.000
    U_Y3               0.000       0.000      1.000       0.000       0.000
    U_Y2               0.466       0.161      0.006       0.137       0.746      *
    U_Y1               0.000       0.000      1.000       0.000       0.000

 U_X1     WITH
    ETA1_X             0.000       0.000      1.000       0.000       0.000
    ETA1_Y             0.000       0.000      1.000       0.000       0.000
    U_Y6               0.000       0.000      1.000       0.000       0.000
    U_Y5               0.000       0.000      1.000       0.000       0.000
    U_Y4               0.000       0.000      1.000       0.000       0.000
    U_Y3               0.000       0.000      1.000       0.000       0.000
    U_Y2               0.000       0.000      1.000       0.000       0.000
    U_Y1               0.889       0.383      0.075      -0.192       1.000

 U_Y6     WITH
    ETA1_X             0.000       0.000      1.000       0.000       0.000
    ETA1_Y             0.000       0.000      1.000       0.000       0.000
    U_Y5               0.000       0.000      1.000       0.000       0.000
    U_Y4               0.000       0.000      1.000       0.000       0.000
    U_Y3               0.000       0.000      1.000       0.000       0.000
    U_Y2               0.000       0.000      1.000       0.000       0.000
    U_Y1               0.000       0.000      1.000       0.000       0.000

 U_Y5     WITH
    ETA1_X             0.000       0.000      1.000       0.000       0.000
    ETA1_Y             0.000       0.000      1.000       0.000       0.000
    U_Y4               0.000       0.000      1.000       0.000       0.000
    U_Y3               0.000       0.000      1.000       0.000       0.000
    U_Y2               0.000       0.000      1.000       0.000       0.000
    U_Y1               0.000       0.000      1.000       0.000       0.000

 U_Y4     WITH
    ETA1_X             0.000       0.000      1.000       0.000       0.000
    ETA1_Y             0.000       0.000      1.000       0.000       0.000
    U_Y3               0.000       0.000      1.000       0.000       0.000
    U_Y2               0.000       0.000      1.000       0.000       0.000
    U_Y1               0.000       0.000      1.000       0.000       0.000

 U_Y3     WITH
    ETA1_X             0.000       0.000      1.000       0.000       0.000
    ETA1_Y             0.000       0.000      1.000       0.000       0.000
    U_Y2               0.000       0.000      1.000       0.000       0.000
    U_Y1               0.000       0.000      1.000       0.000       0.000

 U_Y2     WITH
    ETA1_X             0.000       0.000      1.000       0.000       0.000
    ETA1_Y             0.000       0.000      1.000       0.000       0.000
    U_Y1               0.000       0.000      1.000       0.000       0.000

 U_Y1     WITH
    ETA1_X             0.000       0.000      1.000       0.000       0.000
    ETA1_Y             0.000       0.000      1.000       0.000       0.000

 ETA1_Y   WITH
    ETA1_X             0.892       0.248      0.028       0.269       1.000      *

 Intercepts
    Y6                 1.365       1.318      0.147      -1.199       3.916
    Y5                 1.102       1.275      0.194      -1.286       3.604
    Y4                 1.984       1.394      0.089      -0.788       4.657
    Y3                 1.199       1.337      0.174      -1.293       3.939
    Y2                 1.510       1.473      0.157      -1.468       4.287
    Y1                 4.721       0.320      0.000       4.089       5.333      *
    X6                 0.030       0.282      0.444      -0.576       0.580
    X5                 0.526       0.339      0.022      -0.049       1.265
    X4                 0.219       0.310      0.201      -0.313       0.919
    X3                 0.260       0.450      0.281      -0.649       1.121
    X2                 0.358       0.617      0.252      -0.759       1.686
    X1                 8.475       0.641      0.000       7.218       9.728      *

 Variances
    ETA1_X             1.000       0.000      0.000       1.000       1.000
    ETA1_Y             1.000       0.000      0.000       1.000       1.000
    U_X6               1.000       0.000      0.000       1.000       1.000
    U_X5               1.000       0.000      0.000       1.000       1.000
    U_X4               1.000       0.000      0.000       1.000       1.000
    U_X3               1.000       0.000      0.000       1.000       1.000
    U_X2               1.000       0.000      0.000       1.000       1.000
    U_X1               1.000       0.000      0.000       1.000       1.000
    U_Y6               1.000       0.000      0.000       1.000       1.000
    U_Y5               1.000       0.000      0.000       1.000       1.000
    U_Y4               1.000       0.000      0.000       1.000       1.000
    U_Y3               1.000       0.000      0.000       1.000       1.000
    U_Y2               1.000       0.000      0.000       1.000       1.000
    U_Y1               1.000       0.000      0.000       1.000       1.000

 Residual Variances
    Y6                 0.004       0.001      0.000       0.003       0.005      *
    Y5                 0.004       0.000      0.000       0.003       0.005      *
    Y4                 0.004       0.001      0.000       0.003       0.005      *
    Y3                 0.004       0.001      0.000       0.003       0.005      *
    Y2                 0.004       0.001      0.000       0.003       0.005      *
    Y1                 0.004       0.001      0.000       0.003       0.005      *
    X6                 0.006       0.001      0.000       0.005       0.007      *
    X5                 0.006       0.001      0.000       0.005       0.007      *
    X4                 0.006       0.001      0.000       0.004       0.007      *
    X3                 0.006       0.001      0.000       0.004       0.007      *
    X2                 0.006       0.001      0.000       0.004       0.007      *
    X1                 0.006       0.001      0.000       0.004       0.008      *


R-SQUARE

                                Posterior  One-Tailed         95% C.I.
    Variable        Estimate       S.D.      P-Value   Lower 2.5%  Upper 2.5%

    Y6                 0.996       0.001      0.000       0.995       0.997
    Y5                 0.996       0.000      0.000       0.995       0.997
    Y4                 0.996       0.001      0.000       0.995       0.997
    Y3                 0.996       0.001      0.000       0.995       0.997
    Y2                 0.996       0.001      0.000       0.995       0.997
    Y1                 0.996       0.001      0.000       0.995       0.997
    X6                 0.994       0.001      0.000       0.993       0.995
    X5                 0.994       0.001      0.000       0.993       0.995
    X4                 0.994       0.001      0.000       0.993       0.996
    X3                 0.994       0.001      0.000       0.993       0.996
    X2                 0.994       0.001      0.000       0.993       0.996
    X1                 0.994       0.001      0.000       0.992       0.996


CREDIBILITY INTERVALS OF MODEL RESULTS

                  Lower .5%  Lower 2.5%    Lower 5%    Estimate    Upper 5%  Upper 2.5%   Upper .5%

 ETA1_X   BY
    X1               1.000       1.000       1.000       1.000       1.000       1.000       1.000
    X2              -0.217      -0.124      -0.094       0.071       0.228       0.267       0.306
    X3              -0.193      -0.136      -0.112       0.015       0.134       0.160       0.202
    X4              -0.152      -0.086      -0.065       0.036       0.130       0.154       0.195
    X5              -0.134      -0.062      -0.029       0.063       0.166       0.180       0.222
    X6              -0.155      -0.114      -0.090      -0.008       0.080       0.094       0.139

 ETA1_Y   BY
    Y1               1.000       1.000       1.000       1.000       1.000       1.000       1.000
    Y2               0.011       0.125       0.182       0.528       0.867       0.938       1.052
    Y3               0.043       0.133       0.186       0.506       0.838       0.899       1.041
    Y4               0.063       0.192       0.238       0.579       0.905       0.987       1.100
    Y5               0.069       0.139       0.196       0.530       0.854       0.923       1.076
    Y6               0.028       0.102       0.167       0.511       0.839       0.905       1.065

 U_X6     BY
    X6               1.000       1.000       1.000       1.000       1.000       1.000       1.000

 U_X5     BY
    X5               1.000       1.000       1.000       1.000       1.000       1.000       1.000

 U_X4     BY
    X4               1.000       1.000       1.000       1.000       1.000       1.000       1.000

 U_X3     BY
    X3               1.000       1.000       1.000       1.000       1.000       1.000       1.000

 U_X2     BY
    X2               1.000       1.000       1.000       1.000       1.000       1.000       1.000

 U_X1     BY
    X1               1.000       1.000       1.000       1.000       1.000       1.000       1.000

 U_Y6     BY
    Y6               1.000       1.000       1.000       1.000       1.000       1.000       1.000

 U_Y5     BY
    Y5               1.000       1.000       1.000       1.000       1.000       1.000       1.000

 U_Y4     BY
    Y4               1.000       1.000       1.000       1.000       1.000       1.000       1.000

 U_Y3     BY
    Y3               1.000       1.000       1.000       1.000       1.000       1.000       1.000

 U_Y2     BY
    Y2               1.000       1.000       1.000       1.000       1.000       1.000       1.000

 U_Y1     BY
    Y1               1.000       1.000       1.000       1.000       1.000       1.000       1.000

 X3       ON
    U_X2            -0.551      -0.485      -0.447      -0.299      -0.132      -0.112      -0.059
    U_X1            -0.177      -0.111      -0.083       0.030       0.147       0.170       0.201

 X4       ON
    U_X3            -0.532      -0.472      -0.429      -0.292      -0.135      -0.121      -0.077
    U_X2            -0.249      -0.198      -0.173      -0.053       0.075       0.094       0.134

 X5       ON
    U_X4            -0.581      -0.513      -0.489      -0.327      -0.176      -0.140      -0.091
    U_X3            -0.243      -0.194      -0.179      -0.046       0.081       0.116       0.171

 X6       ON
    U_X5            -0.460      -0.402      -0.378      -0.237      -0.102      -0.074      -0.033
    U_X4            -0.096      -0.046      -0.025       0.103       0.233       0.264       0.306

 Y2       ON
    U_Y1            -0.418      -0.297      -0.236       0.137       0.506       0.571       0.713
    U_X1            -0.614      -0.448      -0.387      -0.007       0.395       0.489       0.618

 Y3       ON
    U_Y2            -0.417      -0.315      -0.227       0.142       0.498       0.549       0.687
    U_X2            -0.703      -0.517      -0.458      -0.030       0.380       0.465       0.599

 Y4       ON
    U_Y3            -0.487      -0.367      -0.300       0.065       0.428       0.494       0.614
    U_X3            -0.693      -0.515      -0.442      -0.050       0.371       0.449       0.555

 Y5       ON
    U_Y4            -0.330      -0.226      -0.169       0.204       0.545       0.611       0.725
    U_X4            -0.611      -0.471      -0.381       0.021       0.436       0.505       0.669

 Y6       ON
    U_Y5            -0.424      -0.321      -0.238       0.148       0.508       0.572       0.710
    U_X5            -0.615      -0.467      -0.404       0.008       0.421       0.508       0.658

 X2       ON
    X1               0.741       0.792       0.830       0.954       1.076       1.087       1.139

 X3       ON
    X2               0.832       0.871       0.884       0.976       1.066       1.088       1.114

 X4       ON
    X3               0.856       0.891       0.909       0.974       1.030       1.040       1.063

 X5       ON
    X4               0.814       0.851       0.872       0.941       0.998       1.004       1.029

 X6       ON
    X5               0.903       0.932       0.943       0.996       1.049       1.068       1.101

 Y2       ON
    Y1              -0.210      -0.098      -0.014       0.357       0.739       0.790       0.903
    X1              -0.297      -0.195      -0.172       0.219       0.650       0.775       0.927

 Y3       ON
    Y2              -0.200      -0.039       0.018       0.378       0.777       0.849       0.916
    X2              -0.241      -0.147      -0.134       0.231       0.651       0.768       0.906

 Y4       ON
    Y3              -0.217      -0.087      -0.048       0.332       0.706       0.795       0.884
    X3              -0.314      -0.203      -0.193       0.163       0.591       0.720       0.848

 Y5       ON
    Y4              -0.152      -0.030       0.044       0.417       0.802       0.853       0.955
    X4              -0.252      -0.149      -0.098       0.213       0.634       0.713       0.854

 Y6       ON
    Y5              -0.167      -0.054      -0.006       0.355       0.712       0.784       0.883
    X5              -0.217      -0.158      -0.119       0.222       0.626       0.713       0.893

 U_X6     WITH
    ETA1_X           0.000       0.000       0.000       0.000       0.000       0.000       0.000
    ETA1_Y           0.000       0.000       0.000       0.000       0.000       0.000       0.000
    U_X5             0.000       0.000       0.000       0.000       0.000       0.000       0.000
    U_X4             0.000       0.000       0.000       0.000       0.000       0.000       0.000
    U_X3             0.000       0.000       0.000       0.000       0.000       0.000       0.000
    U_X2             0.000       0.000       0.000       0.000       0.000       0.000       0.000
    U_X1             0.000       0.000       0.000       0.000       0.000       0.000       0.000
    U_Y6            -0.008      -0.005      -0.003       0.007       0.018       0.020       0.024
    U_Y5             0.000       0.000       0.000       0.000       0.000       0.000       0.000
    U_Y4             0.000       0.000       0.000       0.000       0.000       0.000       0.000
    U_Y3             0.000       0.000       0.000       0.000       0.000       0.000       0.000
    U_Y2             0.000       0.000       0.000       0.000       0.000       0.000       0.000
    U_Y1             0.000       0.000       0.000       0.000       0.000       0.000       0.000

 U_X5     WITH
    ETA1_X           0.000       0.000       0.000       0.000       0.000       0.000       0.000
    ETA1_Y           0.000       0.000       0.000       0.000       0.000       0.000       0.000
    U_X4             0.000       0.000       0.000       0.000       0.000       0.000       0.000
    U_X3             0.000       0.000       0.000       0.000       0.000       0.000       0.000
    U_X2             0.000       0.000       0.000       0.000       0.000       0.000       0.000
    U_X1             0.000       0.000       0.000       0.000       0.000       0.000       0.000
    U_Y6             0.000       0.000       0.000       0.000       0.000       0.000       0.000
    U_Y5             0.004       0.007       0.009       0.018       0.028       0.030       0.035
    U_Y4             0.000       0.000       0.000       0.000       0.000       0.000       0.000
    U_Y3             0.000       0.000       0.000       0.000       0.000       0.000       0.000
    U_Y2             0.000       0.000       0.000       0.000       0.000       0.000       0.000
    U_Y1             0.000       0.000       0.000       0.000       0.000       0.000       0.000

 U_X4     WITH
    ETA1_X           0.000       0.000       0.000       0.000       0.000       0.000       0.000
    ETA1_Y           0.000       0.000       0.000       0.000       0.000       0.000       0.000
    U_X3             0.000       0.000       0.000       0.000       0.000       0.000       0.000
    U_X2             0.000       0.000       0.000       0.000       0.000       0.000       0.000
    U_X1             0.000       0.000       0.000       0.000       0.000       0.000       0.000
    U_Y6             0.000       0.000       0.000       0.000       0.000       0.000       0.000
    U_Y5             0.000       0.000       0.000       0.000       0.000       0.000       0.000
    U_Y4            -0.018      -0.012      -0.008       0.005       0.020       0.023       0.029
    U_Y3             0.000       0.000       0.000       0.000       0.000       0.000       0.000
    U_Y2             0.000       0.000       0.000       0.000       0.000       0.000       0.000
    U_Y1             0.000       0.000       0.000       0.000       0.000       0.000       0.000

 U_X3     WITH
    ETA1_X           0.000       0.000       0.000       0.000       0.000       0.000       0.000
    ETA1_Y           0.000       0.000       0.000       0.000       0.000       0.000       0.000
    U_X2             0.000       0.000       0.000       0.000       0.000       0.000       0.000
    U_X1             0.000       0.000       0.000       0.000       0.000       0.000       0.000
    U_Y6             0.000       0.000       0.000       0.000       0.000       0.000       0.000
    U_Y5             0.000       0.000       0.000       0.000       0.000       0.000       0.000
    U_Y4             0.000       0.000       0.000       0.000       0.000       0.000       0.000
    U_Y3            -0.020      -0.015      -0.013       0.003       0.018       0.022       0.029
    U_Y2             0.000       0.000       0.000       0.000       0.000       0.000       0.000
    U_Y1             0.000       0.000       0.000       0.000       0.000       0.000       0.000

 U_X2     WITH
    ETA1_X           0.000       0.000       0.000       0.000       0.000       0.000       0.000
    ETA1_Y           0.000       0.000       0.000       0.000       0.000       0.000       0.000
    U_X1             0.000       0.000       0.000       0.000       0.000       0.000       0.000
    U_Y6             0.000       0.000       0.000       0.000       0.000       0.000       0.000
    U_Y5             0.000       0.000       0.000       0.000       0.000       0.000       0.000
    U_Y4             0.000       0.000       0.000       0.000       0.000       0.000       0.000
    U_Y3             0.000       0.000       0.000       0.000       0.000       0.000       0.000
    U_Y2            -0.002       0.008       0.010       0.037       0.064       0.073       0.086
    U_Y1             0.000       0.000       0.000       0.000       0.000       0.000       0.000

 U_X1     WITH
    ETA1_X           0.000       0.000       0.000       0.000       0.000       0.000       0.000
    ETA1_Y           0.000       0.000       0.000       0.000       0.000       0.000       0.000
    U_Y6             0.000       0.000       0.000       0.000       0.000       0.000       0.000
    U_Y5             0.000       0.000       0.000       0.000       0.000       0.000       0.000
    U_Y4             0.000       0.000       0.000       0.000       0.000       0.000       0.000
    U_Y3             0.000       0.000       0.000       0.000       0.000       0.000       0.000
    U_Y2             0.000       0.000       0.000       0.000       0.000       0.000       0.000
    U_Y1            -0.072      -0.050      -0.051       0.229       0.701       0.831       0.991

 U_Y6     WITH
    ETA1_X           0.000       0.000       0.000       0.000       0.000       0.000       0.000
    ETA1_Y           0.000       0.000       0.000       0.000       0.000       0.000       0.000
    U_Y5             0.000       0.000       0.000       0.000       0.000       0.000       0.000
    U_Y4             0.000       0.000       0.000       0.000       0.000       0.000       0.000
    U_Y3             0.000       0.000       0.000       0.000       0.000       0.000       0.000
    U_Y2             0.000       0.000       0.000       0.000       0.000       0.000       0.000
    U_Y1             0.000       0.000       0.000       0.000       0.000       0.000       0.000

 U_Y5     WITH
    ETA1_X           0.000       0.000       0.000       0.000       0.000       0.000       0.000
    ETA1_Y           0.000       0.000       0.000       0.000       0.000       0.000       0.000
    U_Y4             0.000       0.000       0.000       0.000       0.000       0.000       0.000
    U_Y3             0.000       0.000       0.000       0.000       0.000       0.000       0.000
    U_Y2             0.000       0.000       0.000       0.000       0.000       0.000       0.000
    U_Y1             0.000       0.000       0.000       0.000       0.000       0.000       0.000

 U_Y4     WITH
    ETA1_X           0.000       0.000       0.000       0.000       0.000       0.000       0.000
    ETA1_Y           0.000       0.000       0.000       0.000       0.000       0.000       0.000
    U_Y3             0.000       0.000       0.000       0.000       0.000       0.000       0.000
    U_Y2             0.000       0.000       0.000       0.000       0.000       0.000       0.000
    U_Y1             0.000       0.000       0.000       0.000       0.000       0.000       0.000

 U_Y3     WITH
    ETA1_X           0.000       0.000       0.000       0.000       0.000       0.000       0.000
    ETA1_Y           0.000       0.000       0.000       0.000       0.000       0.000       0.000
    U_Y2             0.000       0.000       0.000       0.000       0.000       0.000       0.000
    U_Y1             0.000       0.000       0.000       0.000       0.000       0.000       0.000

 U_Y2     WITH
    ETA1_X           0.000       0.000       0.000       0.000       0.000       0.000       0.000
    ETA1_Y           0.000       0.000       0.000       0.000       0.000       0.000       0.000
    U_Y1             0.000       0.000       0.000       0.000       0.000       0.000       0.000

 U_Y1     WITH
    ETA1_X           0.000       0.000       0.000       0.000       0.000       0.000       0.000
    ETA1_Y           0.000       0.000       0.000       0.000       0.000       0.000       0.000

 ETA1_Y   WITH
    ETA1_X          -0.073      -0.026       0.047       0.589       0.955       0.970       1.086

 Intercepts
    Y6              -1.854      -1.325      -1.031       1.525       3.768       4.308       5.386
    Y5              -1.967      -1.583      -1.167       1.257       3.563       3.970       5.268
    Y4              -1.465      -0.850      -0.746       2.174       4.302       5.069       6.142
    Y3              -2.001      -1.574      -1.079       1.337       3.776       4.220       5.502
    Y2              -2.359      -1.687      -1.043       1.690       4.326       4.678       5.938
    Y1               5.010       5.070       5.106       5.265       5.423       5.447       5.504
    X6              -0.808      -0.540      -0.399       0.028       0.429       0.519       0.738
    X5              -0.169      -0.023       0.049       0.484       1.024       1.166       1.492
    X4              -0.466      -0.307      -0.214       0.206       0.720       0.845       1.138
    X3              -0.784      -0.587      -0.463       0.247       0.930       1.071       1.370
    X2              -1.007      -0.714      -0.617       0.335       1.265       1.531       1.996
    X1               7.471       7.525       7.555       7.685       7.830       7.847       7.891

 Variances
    ETA1_X           0.009       0.009       0.022       0.412       0.757       0.816       0.970
    ETA1_Y           0.152       0.251       0.400       1.018       1.425       1.439       1.606
    U_X6             0.009       0.010       0.010       0.015       0.021       0.022       0.025
    U_X5             0.013       0.016       0.017       0.025       0.032       0.035       0.038
    U_X4             0.012       0.014       0.015       0.023       0.030       0.032       0.037
    U_X3             0.027       0.029       0.032       0.045       0.060       0.063       0.072
    U_X2             0.022       0.027       0.030       0.054       0.082       0.090       0.107
    U_X1             0.003       0.026       0.046       0.386       0.763       0.842       0.976
    U_Y6             0.083       0.099       0.104       0.141       0.183       0.195       0.211
    U_Y5             0.036       0.041       0.045       0.065       0.087       0.092       0.104
    U_Y4             0.090       0.100       0.109       0.166       0.222       0.236       0.270
    U_Y3             0.055       0.065       0.070       0.100       0.133       0.141       0.158
    U_Y2             0.069       0.078       0.084       0.123       0.169       0.179       0.206
    U_Y1             0.000       0.001       0.001       0.185       0.696       0.867       1.127

 Residual Variances
    Y6               0.005       0.005       0.005       0.005       0.005       0.005       0.005
    Y5               0.005       0.005       0.005       0.005       0.005       0.005       0.005
    Y4               0.005       0.005       0.005       0.005       0.005       0.005       0.005
    Y3               0.005       0.005       0.005       0.005       0.005       0.005       0.005
    Y2               0.005       0.005       0.005       0.005       0.005       0.005       0.005
    Y1               0.005       0.005       0.005       0.005       0.005       0.005       0.005
    X6               0.005       0.005       0.005       0.005       0.005       0.005       0.005
    X5               0.005       0.005       0.005       0.005       0.005       0.005       0.005
    X4               0.005       0.005       0.005       0.005       0.005       0.005       0.005
    X3               0.005       0.005       0.005       0.005       0.005       0.005       0.005
    X2               0.005       0.005       0.005       0.005       0.005       0.005       0.005
    X1               0.005       0.005       0.005       0.005       0.005       0.005       0.005

New/Additional Parameters
    CL_YX           -0.238      -0.172      -0.107       0.208       0.651       0.714       0.885
    CLMA_YX         -0.616      -0.472      -0.386      -0.011       0.401       0.464       0.607
    CLCL_YX         -0.097      -0.021       0.023       0.225       0.444       0.482       0.567


CREDIBILITY INTERVALS OF STANDARDIZED MODEL RESULTS


STDYX Standardization

                  Lower .5%  Lower 2.5%    Lower 5%    Estimate    Upper 5%  Upper 2.5%   Upper .5%

 ETA1_X   BY
    X1               0.160       0.245       0.314       0.719       0.985       0.987       0.994
    X2              -0.119      -0.074      -0.057       0.044       0.159       0.191       0.246
    X3              -0.107      -0.077      -0.061       0.008       0.093       0.110       0.149
    X4              -0.069      -0.053      -0.035       0.021       0.091       0.104       0.149
    X5              -0.059      -0.031      -0.024       0.040       0.113       0.136       0.173
    X6              -0.118      -0.078      -0.061      -0.005       0.051       0.064       0.091

 ETA1_Y   BY
    Y1               0.408       0.542       0.648       0.920       0.998       0.998       0.998
    Y2               0.008       0.099       0.150       0.446       0.755       0.814       0.920
    Y3               0.034       0.111       0.154       0.432       0.720       0.779       0.889
    Y4               0.054       0.164       0.207       0.501       0.790       0.847       0.951
    Y5               0.040       0.115       0.175       0.440       0.722       0.764       0.871
    Y6               0.012       0.103       0.149       0.439       0.723       0.785       0.879

 U_X6     BY
    X6               0.096       0.105       0.109       0.134       0.162       0.167       0.178

 U_X5     BY
    X5               0.124       0.134       0.139       0.171       0.203       0.210       0.225

 U_X4     BY
    X4               0.112       0.124       0.132       0.160       0.194       0.199       0.212

 U_X3     BY
    X3               0.163       0.175       0.185       0.223       0.266       0.271       0.294

 U_X2     BY
    X2               0.161       0.175       0.187       0.250       0.316       0.330       0.365

 U_X1     BY
    X1               0.197       0.309       0.371       0.690       0.987       0.991       0.995

 U_Y6     BY
    Y6               0.261       0.278       0.288       0.340       0.398       0.410       0.429

 U_Y5     BY
    Y5               0.162       0.174       0.182       0.224       0.267       0.276       0.296

 U_Y4     BY
    Y4               0.265       0.292       0.300       0.371       0.440       0.457       0.484

 U_Y3     BY
    Y3               0.208       0.226       0.231       0.284       0.334       0.349       0.371

 U_Y2     BY
    Y2               0.229       0.247       0.253       0.315       0.374       0.391       0.418

 U_Y1     BY
    Y1               0.088       0.142       0.142       0.386       0.795       0.876       0.931

 X3       ON
    U_X2            -0.146      -0.127      -0.114      -0.073      -0.029      -0.025      -0.014
    U_X1            -0.087      -0.065      -0.052       0.018       0.096       0.114       0.155

 X4       ON
    U_X3            -0.121      -0.110      -0.101      -0.066      -0.033      -0.029      -0.015
    U_X2            -0.063      -0.050      -0.043      -0.013       0.019       0.023       0.034

 X5       ON
    U_X4            -0.100      -0.088      -0.082      -0.053      -0.026      -0.022      -0.013
    U_X3            -0.060      -0.047      -0.040      -0.011       0.020       0.026       0.036

 X6       ON
    U_X5            -0.079      -0.069      -0.063      -0.040      -0.016      -0.013      -0.006
    U_X4            -0.017      -0.008      -0.004       0.017       0.039       0.044       0.050

 Y2       ON
    U_Y1            -0.227      -0.138      -0.093       0.048       0.294       0.353       0.501
    U_X1            -0.468      -0.315      -0.242      -0.004       0.174       0.202       0.253

 Y3       ON
    U_Y2            -0.131      -0.092      -0.071       0.044       0.157       0.179       0.221
    U_X2            -0.160      -0.117      -0.096      -0.006       0.084       0.101       0.131

 Y4       ON
    U_Y3            -0.152      -0.110      -0.093       0.018       0.119       0.141       0.176
    U_X3            -0.131      -0.104      -0.084      -0.010       0.072       0.084       0.115

 Y5       ON
    U_Y4            -0.130      -0.074      -0.052       0.073       0.195       0.219       0.241
    U_X4            -0.082      -0.064      -0.052       0.003       0.058       0.066       0.092

 Y6       ON
    U_Y5            -0.100      -0.066      -0.054       0.034       0.121       0.145       0.172
    U_X5            -0.099      -0.067      -0.059       0.001       0.059       0.073       0.090

 X2       ON
    X1               0.733       0.796       0.826       0.934       1.002       1.022       1.067

 X3       ON
    X2               0.819       0.852       0.871       0.959       1.047       1.061       1.099

 X4       ON
    X3               0.864       0.902       0.922       0.986       1.027       1.038       1.062

 X5       ON
    X4               0.831       0.873       0.893       0.965       1.006       1.014       1.042

 X6       ON
    X5               0.904       0.940       0.950       0.994       1.045       1.066       1.095

 Y2       ON
    Y1              -0.226      -0.089      -0.014       0.359       0.742       0.798       0.898
    X1              -0.252      -0.157      -0.131       0.178       0.547       0.642       0.758

 Y3       ON
    Y2              -0.171      -0.038       0.001       0.379       0.761       0.847       0.940
    X2              -0.195      -0.146      -0.100       0.192       0.559       0.632       0.775

 Y4       ON
    Y3              -0.227      -0.097      -0.047       0.335       0.716       0.796       0.894
    X3              -0.262      -0.179      -0.162       0.141       0.524       0.630       0.765

 Y5       ON
    Y4              -0.142      -0.018       0.037       0.403       0.768       0.833       0.930
    X4              -0.200      -0.121      -0.078       0.175       0.538       0.600       0.717

 Y6       ON
    Y5              -0.181      -0.066      -0.002       0.365       0.731       0.793       0.896
    X5              -0.200      -0.113      -0.089       0.184       0.538       0.621       0.736

 U_X6     WITH
    ETA1_X           0.000       0.000       0.000       0.000       0.000       0.000       0.000
    ETA1_Y           0.000       0.000       0.000       0.000       0.000       0.000       0.000
    U_X5             0.000       0.000       0.000       0.000       0.000       0.000       0.000
    U_X4             0.000       0.000       0.000       0.000       0.000       0.000       0.000
    U_X3             0.000       0.000       0.000       0.000       0.000       0.000       0.000
    U_X2             0.000       0.000       0.000       0.000       0.000       0.000       0.000
    U_X1             0.000       0.000       0.000       0.000       0.000       0.000       0.000
    U_Y6            -0.164      -0.085      -0.046       0.160       0.364       0.394       0.452
    U_Y5             0.000       0.000       0.000       0.000       0.000       0.000       0.000
    U_Y4             0.000       0.000       0.000       0.000       0.000       0.000       0.000
    U_Y3             0.000       0.000       0.000       0.000       0.000       0.000       0.000
    U_Y2             0.000       0.000       0.000       0.000       0.000       0.000       0.000
    U_Y1             0.000       0.000       0.000       0.000       0.000       0.000       0.000

 U_X5     WITH
    ETA1_X           0.000       0.000       0.000       0.000       0.000       0.000       0.000
    ETA1_Y           0.000       0.000       0.000       0.000       0.000       0.000       0.000
    U_X4             0.000       0.000       0.000       0.000       0.000       0.000       0.000
    U_X3             0.000       0.000       0.000       0.000       0.000       0.000       0.000
    U_X2             0.000       0.000       0.000       0.000       0.000       0.000       0.000
    U_X1             0.000       0.000       0.000       0.000       0.000       0.000       0.000
    U_Y6             0.000       0.000       0.000       0.000       0.000       0.000       0.000
    U_Y5             0.113       0.206       0.255       0.449       0.645       0.671       0.728
    U_Y4             0.000       0.000       0.000       0.000       0.000       0.000       0.000
    U_Y3             0.000       0.000       0.000       0.000       0.000       0.000       0.000
    U_Y2             0.000       0.000       0.000       0.000       0.000       0.000       0.000
    U_Y1             0.000       0.000       0.000       0.000       0.000       0.000       0.000

 U_X4     WITH
    ETA1_X           0.000       0.000       0.000       0.000       0.000       0.000       0.000
    ETA1_Y           0.000       0.000       0.000       0.000       0.000       0.000       0.000
    U_X3             0.000       0.000       0.000       0.000       0.000       0.000       0.000
    U_X2             0.000       0.000       0.000       0.000       0.000       0.000       0.000
    U_X1             0.000       0.000       0.000       0.000       0.000       0.000       0.000
    U_Y6             0.000       0.000       0.000       0.000       0.000       0.000       0.000
    U_Y5             0.000       0.000       0.000       0.000       0.000       0.000       0.000
    U_Y4            -0.274      -0.184      -0.132       0.090       0.324       0.359       0.428
    U_Y3             0.000       0.000       0.000       0.000       0.000       0.000       0.000
    U_Y2             0.000       0.000       0.000       0.000       0.000       0.000       0.000
    U_Y1             0.000       0.000       0.000       0.000       0.000       0.000       0.000

 U_X3     WITH
    ETA1_X           0.000       0.000       0.000       0.000       0.000       0.000       0.000
    ETA1_Y           0.000       0.000       0.000       0.000       0.000       0.000       0.000
    U_X2             0.000       0.000       0.000       0.000       0.000       0.000       0.000
    U_X1             0.000       0.000       0.000       0.000       0.000       0.000       0.000
    U_Y6             0.000       0.000       0.000       0.000       0.000       0.000       0.000
    U_Y5             0.000       0.000       0.000       0.000       0.000       0.000       0.000
    U_Y4             0.000       0.000       0.000       0.000       0.000       0.000       0.000
    U_Y3            -0.281      -0.209      -0.174       0.054       0.276       0.320       0.400
    U_Y2             0.000       0.000       0.000       0.000       0.000       0.000       0.000
    U_Y1             0.000       0.000       0.000       0.000       0.000       0.000       0.000

 U_X2     WITH
    ETA1_X           0.000       0.000       0.000       0.000       0.000       0.000       0.000
    ETA1_Y           0.000       0.000       0.000       0.000       0.000       0.000       0.000
    U_X1             0.000       0.000       0.000       0.000       0.000       0.000       0.000
    U_Y6             0.000       0.000       0.000       0.000       0.000       0.000       0.000
    U_Y5             0.000       0.000       0.000       0.000       0.000       0.000       0.000
    U_Y4             0.000       0.000       0.000       0.000       0.000       0.000       0.000
    U_Y3             0.000       0.000       0.000       0.000       0.000       0.000       0.000
    U_Y2             0.021       0.137       0.200       0.466       0.719       0.746       0.820
    U_Y1             0.000       0.000       0.000       0.000       0.000       0.000       0.000

 U_X1     WITH
    ETA1_X           0.000       0.000       0.000       0.000       0.000       0.000       0.000
    ETA1_Y           0.000       0.000       0.000       0.000       0.000       0.000       0.000
    U_Y6             0.000       0.000       0.000       0.000       0.000       0.000       0.000
    U_Y5             0.000       0.000       0.000       0.000       0.000       0.000       0.000
    U_Y4             0.000       0.000       0.000       0.000       0.000       0.000       0.000
    U_Y3             0.000       0.000       0.000       0.000       0.000       0.000       0.000
    U_Y2             0.000       0.000       0.000       0.000       0.000       0.000       0.000
    U_Y1            -0.693      -0.192       0.146       0.889       1.000       1.000       1.000

 U_Y6     WITH
    ETA1_X           0.000       0.000       0.000       0.000       0.000       0.000       0.000
    ETA1_Y           0.000       0.000       0.000       0.000       0.000       0.000       0.000
    U_Y5             0.000       0.000       0.000       0.000       0.000       0.000       0.000
    U_Y4             0.000       0.000       0.000       0.000       0.000       0.000       0.000
    U_Y3             0.000       0.000       0.000       0.000       0.000       0.000       0.000
    U_Y2             0.000       0.000       0.000       0.000       0.000       0.000       0.000
    U_Y1             0.000       0.000       0.000       0.000       0.000       0.000       0.000

 U_Y5     WITH
    ETA1_X           0.000       0.000       0.000       0.000       0.000       0.000       0.000
    ETA1_Y           0.000       0.000       0.000       0.000       0.000       0.000       0.000
    U_Y4             0.000       0.000       0.000       0.000       0.000       0.000       0.000
    U_Y3             0.000       0.000       0.000       0.000       0.000       0.000       0.000
    U_Y2             0.000       0.000       0.000       0.000       0.000       0.000       0.000
    U_Y1             0.000       0.000       0.000       0.000       0.000       0.000       0.000

 U_Y4     WITH
    ETA1_X           0.000       0.000       0.000       0.000       0.000       0.000       0.000
    ETA1_Y           0.000       0.000       0.000       0.000       0.000       0.000       0.000
    U_Y3             0.000       0.000       0.000       0.000       0.000       0.000       0.000
    U_Y2             0.000       0.000       0.000       0.000       0.000       0.000       0.000
    U_Y1             0.000       0.000       0.000       0.000       0.000       0.000       0.000

 U_Y3     WITH
    ETA1_X           0.000       0.000       0.000       0.000       0.000       0.000       0.000
    ETA1_Y           0.000       0.000       0.000       0.000       0.000       0.000       0.000
    U_Y2             0.000       0.000       0.000       0.000       0.000       0.000       0.000
    U_Y1             0.000       0.000       0.000       0.000       0.000       0.000       0.000

 U_Y2     WITH
    ETA1_X           0.000       0.000       0.000       0.000       0.000       0.000       0.000
    ETA1_Y           0.000       0.000       0.000       0.000       0.000       0.000       0.000
    U_Y1             0.000       0.000       0.000       0.000       0.000       0.000       0.000

 U_Y1     WITH
    ETA1_X           0.000       0.000       0.000       0.000       0.000       0.000       0.000
    ETA1_Y           0.000       0.000       0.000       0.000       0.000       0.000       0.000

 ETA1_Y   WITH
    ETA1_X          -0.378       0.269       0.652       0.892       1.000       1.000       1.000

 Intercepts
    Y6              -1.553      -1.199      -0.836       1.365       3.513       3.916       5.010
    Y5              -1.605      -1.286      -1.110       1.102       3.064       3.604       4.759
    Y4              -1.443      -0.788      -0.569       1.984       4.063       4.657       5.537
    Y3              -1.808      -1.293      -1.000       1.199       3.389       3.939       4.964
    Y2              -2.074      -1.468      -1.147       1.510       3.755       4.287       5.376
    Y1               3.965       4.089       4.190       4.721       5.242       5.333       5.588
    X6              -0.886      -0.576      -0.443       0.030       0.465       0.580       0.810
    X5              -0.187      -0.049       0.047       0.526       1.119       1.265       1.644
    X4              -0.473      -0.313      -0.221       0.219       0.779       0.919       1.242
    X3              -0.880      -0.649      -0.486       0.260       0.996       1.121       1.413
    X2              -1.075      -0.759      -0.620       0.358       1.408       1.686       2.196
    X1               6.908       7.218       7.440       8.475       9.543       9.728      10.166

 Variances
    ETA1_X           1.000       1.000       1.000       1.000       1.000       1.000       1.000
    ETA1_Y           1.000       1.000       1.000       1.000       1.000       1.000       1.000
    U_X6             1.000       1.000       1.000       1.000       1.000       1.000       1.000
    U_X5             1.000       1.000       1.000       1.000       1.000       1.000       1.000
    U_X4             1.000       1.000       1.000       1.000       1.000       1.000       1.000
    U_X3             1.000       1.000       1.000       1.000       1.000       1.000       1.000
    U_X2             1.000       1.000       1.000       1.000       1.000       1.000       1.000
    U_X1             1.000       1.000       1.000       1.000       1.000       1.000       1.000
    U_Y6             1.000       1.000       1.000       1.000       1.000       1.000       1.000
    U_Y5             1.000       1.000       1.000       1.000       1.000       1.000       1.000
    U_Y4             1.000       1.000       1.000       1.000       1.000       1.000       1.000
    U_Y3             1.000       1.000       1.000       1.000       1.000       1.000       1.000
    U_Y2             1.000       1.000       1.000       1.000       1.000       1.000       1.000
    U_Y1             1.000       1.000       1.000       1.000       1.000       1.000       1.000

 Residual Variances
    Y6               0.003       0.003       0.003       0.004       0.005       0.005       0.006
    Y5               0.003       0.003       0.003       0.004       0.005       0.005       0.005
    Y4               0.003       0.003       0.003       0.004       0.005       0.005       0.006
    Y3               0.003       0.003       0.003       0.004       0.005       0.005       0.005
    Y2               0.003       0.003       0.003       0.004       0.005       0.005       0.005
    Y1               0.003       0.003       0.003       0.004       0.005       0.005       0.006
    X6               0.004       0.005       0.005       0.006       0.007       0.007       0.008
    X5               0.004       0.005       0.005       0.006       0.007       0.007       0.008
    X4               0.004       0.004       0.004       0.006       0.007       0.007       0.008
    X3               0.004       0.004       0.004       0.006       0.007       0.007       0.008
    X2               0.004       0.004       0.005       0.006       0.007       0.007       0.008
    X1               0.004       0.004       0.005       0.006       0.008       0.008       0.009


DIFFERENCE OUTPUT


            Average   Std. Dev.     Deviations from the Mean

                                    LY2         LY3         LY4         LY5         LY6
      1       0.531      0.199     -0.007      -0.023       0.048      -0.001      -0.020

                                    AR1_X3      AR1_X4      AR1_X5      AR1_X6
      2       0.972      0.024      0.006       0.002      -0.032       0.024

                                    AR1_Y2      AR1_Y3      AR1_Y4      AR1_Y5      AR1_Y6
      3       0.368      0.224     -0.009       0.012      -0.039       0.050      -0.014

                                    MA1_X3      MA1_X4      MA1_X5      MA1_X6
      4      -0.288      0.073     -0.008      -0.004      -0.039       0.051

                                    MA1_Y2      MA1_Y3      MA1_Y4      MA1_Y5      MA1_Y6
      5       0.139      0.216     -0.001       0.000      -0.075       0.065       0.011

                                    CL1_YX2     CL1_YX3     CL1_YX4     CL1_YX5     CL1_YX6
      6       0.208      0.238      0.004       0.020      -0.044       0.005       0.015

                                    CLMA1_YX    CLMA1_YX    CLMA1_YX    CLMA1_YX    CLMA1_YX
      7      -0.011      0.242      0.008      -0.022      -0.037       0.031       0.019


TECHNICAL 1 OUTPUT


     PARAMETER SPECIFICATION


           NU
              Y6            Y5            Y4            Y3            Y2
              ________      ________      ________      ________      ________
                    0             0             0             0             0


           NU
              Y1            X6            X5            X4            X3
              ________      ________      ________      ________      ________
                    0             0             0             0             0


           NU
              X2            X1
              ________      ________
                    0             0


           LAMBDA
              ETA1_X        ETA1_Y        U_X6          U_X5          U_X4
              ________      ________      ________      ________      ________
 Y6                 0             0             0             0             0
 Y5                 0             0             0             0             0
 Y4                 0             0             0             0             0
 Y3                 0             0             0             0             0
 Y2                 0             0             0             0             0
 Y1                 0             0             0             0             0
 X6                 0             0             0             0             0
 X5                 0             0             0             0             0
 X4                 0             0             0             0             0
 X3                 0             0             0             0             0
 X2                 0             0             0             0             0
 X1                 0             0             0             0             0


           LAMBDA
              U_X3          U_X2          U_X1          U_Y6          U_Y5
              ________      ________      ________      ________      ________
 Y6                 0             0             0             0             0
 Y5                 0             0             0             0             0
 Y4                 0             0             0             0             0
 Y3                 0             0             0             0             0
 Y2                 0             0             0             0             0
 Y1                 0             0             0             0             0
 X6                 0             0             0             0             0
 X5                 0             0             0             0             0
 X4                 0             0             0             0             0
 X3                 0             0             0             0             0
 X2                 0             0             0             0             0
 X1                 0             0             0             0             0


           LAMBDA
              U_Y4          U_Y3          U_Y2          U_Y1          Y6
              ________      ________      ________      ________      ________
 Y6                 0             0             0             0             0
 Y5                 0             0             0             0             0
 Y4                 0             0             0             0             0
 Y3                 0             0             0             0             0
 Y2                 0             0             0             0             0
 Y1                 0             0             0             0             0
 X6                 0             0             0             0             0
 X5                 0             0             0             0             0
 X4                 0             0             0             0             0
 X3                 0             0             0             0             0
 X2                 0             0             0             0             0
 X1                 0             0             0             0             0


           LAMBDA
              Y5            Y4            Y3            Y2            Y1
              ________      ________      ________      ________      ________
 Y6                 0             0             0             0             0
 Y5                 0             0             0             0             0
 Y4                 0             0             0             0             0
 Y3                 0             0             0             0             0
 Y2                 0             0             0             0             0
 Y1                 0             0             0             0             0
 X6                 0             0             0             0             0
 X5                 0             0             0             0             0
 X4                 0             0             0             0             0
 X3                 0             0             0             0             0
 X2                 0             0             0             0             0
 X1                 0             0             0             0             0


           LAMBDA
              X6            X5            X4            X3            X2
              ________      ________      ________      ________      ________
 Y6                 0             0             0             0             0
 Y5                 0             0             0             0             0
 Y4                 0             0             0             0             0
 Y3                 0             0             0             0             0
 Y2                 0             0             0             0             0
 Y1                 0             0             0             0             0
 X6                 0             0             0             0             0
 X5                 0             0             0             0             0
 X4                 0             0             0             0             0
 X3                 0             0             0             0             0
 X2                 0             0             0             0             0
 X1                 0             0             0             0             0


           LAMBDA
              X1
              ________
 Y6                 0
 Y5                 0
 Y4                 0
 Y3                 0
 Y2                 0
 Y1                 0
 X6                 0
 X5                 0
 X4                 0
 X3                 0
 X2                 0
 X1                 0


           THETA
              Y6            Y5            Y4            Y3            Y2
              ________      ________      ________      ________      ________
 Y6                 0
 Y5                 0             0
 Y4                 0             0             0
 Y3                 0             0             0             0
 Y2                 0             0             0             0             0
 Y1                 0             0             0             0             0
 X6                 0             0             0             0             0
 X5                 0             0             0             0             0
 X4                 0             0             0             0             0
 X3                 0             0             0             0             0
 X2                 0             0             0             0             0
 X1                 0             0             0             0             0


           THETA
              Y1            X6            X5            X4            X3
              ________      ________      ________      ________      ________
 Y1                 0
 X6                 0             0
 X5                 0             0             0
 X4                 0             0             0             0
 X3                 0             0             0             0             0
 X2                 0             0             0             0             0
 X1                 0             0             0             0             0


           THETA
              X2            X1
              ________      ________
 X2                 0
 X1                 0             0


           ALPHA
              ETA1_X        ETA1_Y        U_X6          U_X5          U_X4
              ________      ________      ________      ________      ________
                    0             0             0             0             0


           ALPHA
              U_X3          U_X2          U_X1          U_Y6          U_Y5
              ________      ________      ________      ________      ________
                    0             0             0             0             0


           ALPHA
              U_Y4          U_Y3          U_Y2          U_Y1          Y6
              ________      ________      ________      ________      ________
                    0             0             0             0             1


           ALPHA
              Y5            Y4            Y3            Y2            Y1
              ________      ________      ________      ________      ________
                    2             3             4             5             6


           ALPHA
              X6            X5            X4            X3            X2
              ________      ________      ________      ________      ________
                    7             8             9            10            11


           ALPHA
              X1
              ________
                   12


           BETA
              ETA1_X        ETA1_Y        U_X6          U_X5          U_X4
              ________      ________      ________      ________      ________
 ETA1_X             0             0             0             0             0
 ETA1_Y             0             0             0             0             0
 U_X6               0             0             0             0             0
 U_X5               0             0             0             0             0
 U_X4               0             0             0             0             0
 U_X3               0             0             0             0             0
 U_X2               0             0             0             0             0
 U_X1               0             0             0             0             0
 U_Y6               0             0             0             0             0
 U_Y5               0             0             0             0             0
 U_Y4               0             0             0             0             0
 U_Y3               0             0             0             0             0
 U_Y2               0             0             0             0             0
 U_Y1               0             0             0             0             0
 Y6                 0            13             0            14             0
 Y5                 0            18             0             0            19
 Y4                 0            23             0             0             0
 Y3                 0            28             0             0             0
 Y2                 0            33             0             0             0
 Y1                 0             0             0             0             0
 X6                38             0             0            39            40
 X5                42             0             0             0            43
 X4                46             0             0             0             0
 X3                50             0             0             0             0
 X2                54             0             0             0             0
 X1                 0             0             0             0             0


           BETA
              U_X3          U_X2          U_X1          U_Y6          U_Y5
              ________      ________      ________      ________      ________
 ETA1_X             0             0             0             0             0
 ETA1_Y             0             0             0             0             0
 U_X6               0             0             0             0             0
 U_X5               0             0             0             0             0
 U_X4               0             0             0             0             0
 U_X3               0             0             0             0             0
 U_X2               0             0             0             0             0
 U_X1               0             0             0             0             0
 U_Y6               0             0             0             0             0
 U_Y5               0             0             0             0             0
 U_Y4               0             0             0             0             0
 U_Y3               0             0             0             0             0
 U_Y2               0             0             0             0             0
 U_Y1               0             0             0             0             0
 Y6                 0             0             0             0            15
 Y5                 0             0             0             0             0
 Y4                24             0             0             0             0
 Y3                 0            29             0             0             0
 Y2                 0             0            34             0             0
 Y1                 0             0             0             0             0
 X6                 0             0             0             0             0
 X5                44             0             0             0             0
 X4                47            48             0             0             0
 X3                 0            51            52             0             0
 X2                 0             0             0             0             0
 X1                 0             0             0             0             0


           BETA
              U_Y4          U_Y3          U_Y2          U_Y1          Y6
              ________      ________      ________      ________      ________
 ETA1_X             0             0             0             0             0
 ETA1_Y             0             0             0             0             0
 U_X6               0             0             0             0             0
 U_X5               0             0             0             0             0
 U_X4               0             0             0             0             0
 U_X3               0             0             0             0             0
 U_X2               0             0             0             0             0
 U_X1               0             0             0             0             0
 U_Y6               0             0             0             0             0
 U_Y5               0             0             0             0             0
 U_Y4               0             0             0             0             0
 U_Y3               0             0             0             0             0
 U_Y2               0             0             0             0             0
 U_Y1               0             0             0             0             0
 Y6                 0             0             0             0             0
 Y5                20             0             0             0             0
 Y4                 0            25             0             0             0
 Y3                 0             0            30             0             0
 Y2                 0             0             0            35             0
 Y1                 0             0             0             0             0
 X6                 0             0             0             0             0
 X5                 0             0             0             0             0
 X4                 0             0             0             0             0
 X3                 0             0             0             0             0
 X2                 0             0             0             0             0
 X1                 0             0             0             0             0


           BETA
              Y5            Y4            Y3            Y2            Y1
              ________      ________      ________      ________      ________
 ETA1_X             0             0             0             0             0
 ETA1_Y             0             0             0             0             0
 U_X6               0             0             0             0             0
 U_X5               0             0             0             0             0
 U_X4               0             0             0             0             0
 U_X3               0             0             0             0             0
 U_X2               0             0             0             0             0
 U_X1               0             0             0             0             0
 U_Y6               0             0             0             0             0
 U_Y5               0             0             0             0             0
 U_Y4               0             0             0             0             0
 U_Y3               0             0             0             0             0
 U_Y2               0             0             0             0             0
 U_Y1               0             0             0             0             0
 Y6                16             0             0             0             0
 Y5                 0            21             0             0             0
 Y4                 0             0            26             0             0
 Y3                 0             0             0            31             0
 Y2                 0             0             0             0            36
 Y1                 0             0             0             0             0
 X6                 0             0             0             0             0
 X5                 0             0             0             0             0
 X4                 0             0             0             0             0
 X3                 0             0             0             0             0
 X2                 0             0             0             0             0
 X1                 0             0             0             0             0


           BETA
              X6            X5            X4            X3            X2
              ________      ________      ________      ________      ________
 ETA1_X             0             0             0             0             0
 ETA1_Y             0             0             0             0             0
 U_X6               0             0             0             0             0
 U_X5               0             0             0             0             0
 U_X4               0             0             0             0             0
 U_X3               0             0             0             0             0
 U_X2               0             0             0             0             0
 U_X1               0             0             0             0             0
 U_Y6               0             0             0             0             0
 U_Y5               0             0             0             0             0
 U_Y4               0             0             0             0             0
 U_Y3               0             0             0             0             0
 U_Y2               0             0             0             0             0
 U_Y1               0             0             0             0             0
 Y6                 0            17             0             0             0
 Y5                 0             0            22             0             0
 Y4                 0             0             0            27             0
 Y3                 0             0             0             0            32
 Y2                 0             0             0             0             0
 Y1                 0             0             0             0             0
 X6                 0            41             0             0             0
 X5                 0             0            45             0             0
 X4                 0             0             0            49             0
 X3                 0             0             0             0            53
 X2                 0             0             0             0             0
 X1                 0             0             0             0             0


           BETA
              X1
              ________
 ETA1_X             0
 ETA1_Y             0
 U_X6               0
 U_X5               0
 U_X4               0
 U_X3               0
 U_X2               0
 U_X1               0
 U_Y6               0
 U_Y5               0
 U_Y4               0
 U_Y3               0
 U_Y2               0
 U_Y1               0
 Y6                 0
 Y5                 0
 Y4                 0
 Y3                 0
 Y2                37
 Y1                 0
 X6                 0
 X5                 0
 X4                 0
 X3                 0
 X2                55
 X1                 0


           PSI
              ETA1_X        ETA1_Y        U_X6          U_X5          U_X4
              ________      ________      ________      ________      ________
 ETA1_X            56
 ETA1_Y            57            58
 U_X6               0             0            59
 U_X5               0             0             0            60
 U_X4               0             0             0             0            61
 U_X3               0             0             0             0             0
 U_X2               0             0             0             0             0
 U_X1               0             0             0             0             0
 U_Y6               0             0            65             0             0
 U_Y5               0             0             0            67             0
 U_Y4               0             0             0             0            69
 U_Y3               0             0             0             0             0
 U_Y2               0             0             0             0             0
 U_Y1               0             0             0             0             0
 Y6                 0             0             0             0             0
 Y5                 0             0             0             0             0
 Y4                 0             0             0             0             0
 Y3                 0             0             0             0             0
 Y2                 0             0             0             0             0
 Y1                 0             0             0             0             0
 X6                 0             0             0             0             0
 X5                 0             0             0             0             0
 X4                 0             0             0             0             0
 X3                 0             0             0             0             0
 X2                 0             0             0             0             0
 X1                 0             0             0             0             0


           PSI
              U_X3          U_X2          U_X1          U_Y6          U_Y5
              ________      ________      ________      ________      ________
 U_X3              62
 U_X2               0            63
 U_X1               0             0            64
 U_Y6               0             0             0            66
 U_Y5               0             0             0             0            68
 U_Y4               0             0             0             0             0
 U_Y3              71             0             0             0             0
 U_Y2               0            73             0             0             0
 U_Y1               0             0            75             0             0
 Y6                 0             0             0             0             0
 Y5                 0             0             0             0             0
 Y4                 0             0             0             0             0
 Y3                 0             0             0             0             0
 Y2                 0             0             0             0             0
 Y1                 0             0             0             0             0
 X6                 0             0             0             0             0
 X5                 0             0             0             0             0
 X4                 0             0             0             0             0
 X3                 0             0             0             0             0
 X2                 0             0             0             0             0
 X1                 0             0             0             0             0


           PSI
              U_Y4          U_Y3          U_Y2          U_Y1          Y6
              ________      ________      ________      ________      ________
 U_Y4              70
 U_Y3               0            72
 U_Y2               0             0            74
 U_Y1               0             0             0            76
 Y6                 0             0             0             0             0
 Y5                 0             0             0             0             0
 Y4                 0             0             0             0             0
 Y3                 0             0             0             0             0
 Y2                 0             0             0             0             0
 Y1                 0             0             0             0             0
 X6                 0             0             0             0             0
 X5                 0             0             0             0             0
 X4                 0             0             0             0             0
 X3                 0             0             0             0             0
 X2                 0             0             0             0             0
 X1                 0             0             0             0             0


           PSI
              Y5            Y4            Y3            Y2            Y1
              ________      ________      ________      ________      ________
 Y5                 0
 Y4                 0             0
 Y3                 0             0             0
 Y2                 0             0             0             0
 Y1                 0             0             0             0             0
 X6                 0             0             0             0             0
 X5                 0             0             0             0             0
 X4                 0             0             0             0             0
 X3                 0             0             0             0             0
 X2                 0             0             0             0             0
 X1                 0             0             0             0             0


           PSI
              X6            X5            X4            X3            X2
              ________      ________      ________      ________      ________
 X6                 0
 X5                 0             0
 X4                 0             0             0
 X3                 0             0             0             0
 X2                 0             0             0             0             0
 X1                 0             0             0             0             0


           PSI
              X1
              ________
 X1                 0


     PARAMETER SPECIFICATION FOR THE ADDITIONAL PARAMETERS


           NEW/ADDITIONAL PARAMETERS
              CL_YX         CLMA_YX       CLCL_YX
              ________      ________      ________
                   77            78            79


     STARTING VALUES


           NU
              Y6            Y5            Y4            Y3            Y2
              ________      ________      ________      ________      ________
                0.000         0.000         0.000         0.000         0.000


           NU
              Y1            X6            X5            X4            X3
              ________      ________      ________      ________      ________
                0.000         0.000         0.000         0.000         0.000


           NU
              X2            X1
              ________      ________
                0.000         0.000


           LAMBDA
              ETA1_X        ETA1_Y        U_X6          U_X5          U_X4
              ________      ________      ________      ________      ________
 Y6             0.000         0.000         0.000         0.000         0.000
 Y5             0.000         0.000         0.000         0.000         0.000
 Y4             0.000         0.000         0.000         0.000         0.000
 Y3             0.000         0.000         0.000         0.000         0.000
 Y2             0.000         0.000         0.000         0.000         0.000
 Y1             0.000         0.000         0.000         0.000         0.000
 X6             0.000         0.000         0.000         0.000         0.000
 X5             0.000         0.000         0.000         0.000         0.000
 X4             0.000         0.000         0.000         0.000         0.000
 X3             0.000         0.000         0.000         0.000         0.000
 X2             0.000         0.000         0.000         0.000         0.000
 X1             0.000         0.000         0.000         0.000         0.000


           LAMBDA
              U_X3          U_X2          U_X1          U_Y6          U_Y5
              ________      ________      ________      ________      ________
 Y6             0.000         0.000         0.000         0.000         0.000
 Y5             0.000         0.000         0.000         0.000         0.000
 Y4             0.000         0.000         0.000         0.000         0.000
 Y3             0.000         0.000         0.000         0.000         0.000
 Y2             0.000         0.000         0.000         0.000         0.000
 Y1             0.000         0.000         0.000         0.000         0.000
 X6             0.000         0.000         0.000         0.000         0.000
 X5             0.000         0.000         0.000         0.000         0.000
 X4             0.000         0.000         0.000         0.000         0.000
 X3             0.000         0.000         0.000         0.000         0.000
 X2             0.000         0.000         0.000         0.000         0.000
 X1             0.000         0.000         0.000         0.000         0.000


           LAMBDA
              U_Y4          U_Y3          U_Y2          U_Y1          Y6
              ________      ________      ________      ________      ________
 Y6             0.000         0.000         0.000         0.000         1.000
 Y5             0.000         0.000         0.000         0.000         0.000
 Y4             0.000         0.000         0.000         0.000         0.000
 Y3             0.000         0.000         0.000         0.000         0.000
 Y2             0.000         0.000         0.000         0.000         0.000
 Y1             0.000         0.000         0.000         0.000         0.000
 X6             0.000         0.000         0.000         0.000         0.000
 X5             0.000         0.000         0.000         0.000         0.000
 X4             0.000         0.000         0.000         0.000         0.000
 X3             0.000         0.000         0.000         0.000         0.000
 X2             0.000         0.000         0.000         0.000         0.000
 X1             0.000         0.000         0.000         0.000         0.000


           LAMBDA
              Y5            Y4            Y3            Y2            Y1
              ________      ________      ________      ________      ________
 Y6             0.000         0.000         0.000         0.000         0.000
 Y5             1.000         0.000         0.000         0.000         0.000
 Y4             0.000         1.000         0.000         0.000         0.000
 Y3             0.000         0.000         1.000         0.000         0.000
 Y2             0.000         0.000         0.000         1.000         0.000
 Y1             0.000         0.000         0.000         0.000         1.000
 X6             0.000         0.000         0.000         0.000         0.000
 X5             0.000         0.000         0.000         0.000         0.000
 X4             0.000         0.000         0.000         0.000         0.000
 X3             0.000         0.000         0.000         0.000         0.000
 X2             0.000         0.000         0.000         0.000         0.000
 X1             0.000         0.000         0.000         0.000         0.000


           LAMBDA
              X6            X5            X4            X3            X2
              ________      ________      ________      ________      ________
 Y6             0.000         0.000         0.000         0.000         0.000
 Y5             0.000         0.000         0.000         0.000         0.000
 Y4             0.000         0.000         0.000         0.000         0.000
 Y3             0.000         0.000         0.000         0.000         0.000
 Y2             0.000         0.000         0.000         0.000         0.000
 Y1             0.000         0.000         0.000         0.000         0.000
 X6             1.000         0.000         0.000         0.000         0.000
 X5             0.000         1.000         0.000         0.000         0.000
 X4             0.000         0.000         1.000         0.000         0.000
 X3             0.000         0.000         0.000         1.000         0.000
 X2             0.000         0.000         0.000         0.000         1.000
 X1             0.000         0.000         0.000         0.000         0.000


           LAMBDA
              X1
              ________
 Y6             0.000
 Y5             0.000
 Y4             0.000
 Y3             0.000
 Y2             0.000
 Y1             0.000
 X6             0.000
 X5             0.000
 X4             0.000
 X3             0.000
 X2             0.000
 X1             1.000


           THETA
              Y6            Y5            Y4            Y3            Y2
              ________      ________      ________      ________      ________
 Y6             0.000
 Y5             0.000         0.000
 Y4             0.000         0.000         0.000
 Y3             0.000         0.000         0.000         0.000
 Y2             0.000         0.000         0.000         0.000         0.000
 Y1             0.000         0.000         0.000         0.000         0.000
 X6             0.000         0.000         0.000         0.000         0.000
 X5             0.000         0.000         0.000         0.000         0.000
 X4             0.000         0.000         0.000         0.000         0.000
 X3             0.000         0.000         0.000         0.000         0.000
 X2             0.000         0.000         0.000         0.000         0.000
 X1             0.000         0.000         0.000         0.000         0.000


           THETA
              Y1            X6            X5            X4            X3
              ________      ________      ________      ________      ________
 Y1             0.000
 X6             0.000         0.000
 X5             0.000         0.000         0.000
 X4             0.000         0.000         0.000         0.000
 X3             0.000         0.000         0.000         0.000         0.000
 X2             0.000         0.000         0.000         0.000         0.000
 X1             0.000         0.000         0.000         0.000         0.000


           THETA
              X2            X1
              ________      ________
 X2             0.000
 X1             0.000         0.000


           ALPHA
              ETA1_X        ETA1_Y        U_X6          U_X5          U_X4
              ________      ________      ________      ________      ________
                0.000         0.000         0.000         0.000         0.000


           ALPHA
              U_X3          U_X2          U_X1          U_Y6          U_Y5
              ________      ________      ________      ________      ________
                0.000         0.000         0.000         0.000         0.000


           ALPHA
              U_Y4          U_Y3          U_Y2          U_Y1          Y6
              ________      ________      ________      ________      ________
                0.000         0.000         0.000         0.000         5.431


           ALPHA
              Y5            Y4            Y3            Y2            Y1
              ________      ________      ________      ________      ________
                5.514         5.449         5.378         5.420         5.106


           ALPHA
              X6            X5            X4            X3            X2
              ________      ________      ________      ________      ________
                7.826         7.837         7.736         7.674         7.628


           ALPHA
              X1
              ________
                7.464


           BETA
              ETA1_X        ETA1_Y        U_X6          U_X5          U_X4
              ________      ________      ________      ________      ________
 ETA1_X         0.000         0.000         0.000         0.000         0.000
 ETA1_Y         0.000         0.000         0.000         0.000         0.000
 U_X6           0.000         0.000         0.000         0.000         0.000
 U_X5           0.000         0.000         0.000         0.000         0.000
 U_X4           0.000         0.000         0.000         0.000         0.000
 U_X3           0.000         0.000         0.000         0.000         0.000
 U_X2           0.000         0.000         0.000         0.000         0.000
 U_X1           0.000         0.000         0.000         0.000         0.000
 U_Y6           0.000         0.000         0.000         0.000         0.000
 U_Y5           0.000         0.000         0.000         0.000         0.000
 U_Y4           0.000         0.000         0.000         0.000         0.000
 U_Y3           0.000         0.000         0.000         0.000         0.000
 U_Y2           0.000         0.000         0.000         0.000         0.000
 U_Y1           0.000         0.000         0.000         0.000         0.000
 Y6             0.000         1.000         0.000         0.000         0.000
 Y5             0.000         1.000         0.000         0.000         0.000
 Y4             0.000         1.000         0.000         0.000         0.000
 Y3             0.000         1.000         0.000         0.000         0.000
 Y2             0.000         1.000         0.000         0.000         0.000
 Y1             0.000         1.000         0.000         0.000         0.000
 X6             1.000         0.000         1.000         0.000         0.000
 X5             1.000         0.000         0.000         1.000         0.000
 X4             1.000         0.000         0.000         0.000         1.000
 X3             1.000         0.000         0.000         0.000         0.000
 X2             1.000         0.000         0.000         0.000         0.000
 X1             1.000         0.000         0.000         0.000         0.000


           BETA
              U_X3          U_X2          U_X1          U_Y6          U_Y5
              ________      ________      ________      ________      ________
 ETA1_X         0.000         0.000         0.000         0.000         0.000
 ETA1_Y         0.000         0.000         0.000         0.000         0.000
 U_X6           0.000         0.000         0.000         0.000         0.000
 U_X5           0.000         0.000         0.000         0.000         0.000
 U_X4           0.000         0.000         0.000         0.000         0.000
 U_X3           0.000         0.000         0.000         0.000         0.000
 U_X2           0.000         0.000         0.000         0.000         0.000
 U_X1           0.000         0.000         0.000         0.000         0.000
 U_Y6           0.000         0.000         0.000         0.000         0.000
 U_Y5           0.000         0.000         0.000         0.000         0.000
 U_Y4           0.000         0.000         0.000         0.000         0.000
 U_Y3           0.000         0.000         0.000         0.000         0.000
 U_Y2           0.000         0.000         0.000         0.000         0.000
 U_Y1           0.000         0.000         0.000         0.000         0.000
 Y6             0.000         0.000         0.000         1.000         0.000
 Y5             0.000         0.000         0.000         0.000         1.000
 Y4             0.000         0.000         0.000         0.000         0.000
 Y3             0.000         0.000         0.000         0.000         0.000
 Y2             0.000         0.000         0.000         0.000         0.000
 Y1             0.000         0.000         0.000         0.000         0.000
 X6             0.000         0.000         0.000         0.000         0.000
 X5             0.000         0.000         0.000         0.000         0.000
 X4             0.000         0.000         0.000         0.000         0.000
 X3             1.000         0.000         0.000         0.000         0.000
 X2             0.000         1.000         0.000         0.000         0.000
 X1             0.000         0.000         1.000         0.000         0.000


           BETA
              U_Y4          U_Y3          U_Y2          U_Y1          Y6
              ________      ________      ________      ________      ________
 ETA1_X         0.000         0.000         0.000         0.000         0.000
 ETA1_Y         0.000         0.000         0.000         0.000         0.000
 U_X6           0.000         0.000         0.000         0.000         0.000
 U_X5           0.000         0.000         0.000         0.000         0.000
 U_X4           0.000         0.000         0.000         0.000         0.000
 U_X3           0.000         0.000         0.000         0.000         0.000
 U_X2           0.000         0.000         0.000         0.000         0.000
 U_X1           0.000         0.000         0.000         0.000         0.000
 U_Y6           0.000         0.000         0.000         0.000         0.000
 U_Y5           0.000         0.000         0.000         0.000         0.000
 U_Y4           0.000         0.000         0.000         0.000         0.000
 U_Y3           0.000         0.000         0.000         0.000         0.000
 U_Y2           0.000         0.000         0.000         0.000         0.000
 U_Y1           0.000         0.000         0.000         0.000         0.000
 Y6             0.000         0.000         0.000         0.000         0.000
 Y5             0.000         0.000         0.000         0.000         0.000
 Y4             1.000         0.000         0.000         0.000         0.000
 Y3             0.000         1.000         0.000         0.000         0.000
 Y2             0.000         0.000         1.000         0.000         0.000
 Y1             0.000         0.000         0.000         1.000         0.000
 X6             0.000         0.000         0.000         0.000         0.000
 X5             0.000         0.000         0.000         0.000         0.000
 X4             0.000         0.000         0.000         0.000         0.000
 X3             0.000         0.000         0.000         0.000         0.000
 X2             0.000         0.000         0.000         0.000         0.000
 X1             0.000         0.000         0.000         0.000         0.000


           BETA
              Y5            Y4            Y3            Y2            Y1
              ________      ________      ________      ________      ________
 ETA1_X         0.000         0.000         0.000         0.000         0.000
 ETA1_Y         0.000         0.000         0.000         0.000         0.000
 U_X6           0.000         0.000         0.000         0.000         0.000
 U_X5           0.000         0.000         0.000         0.000         0.000
 U_X4           0.000         0.000         0.000         0.000         0.000
 U_X3           0.000         0.000         0.000         0.000         0.000
 U_X2           0.000         0.000         0.000         0.000         0.000
 U_X1           0.000         0.000         0.000         0.000         0.000
 U_Y6           0.000         0.000         0.000         0.000         0.000
 U_Y5           0.000         0.000         0.000         0.000         0.000
 U_Y4           0.000         0.000         0.000         0.000         0.000
 U_Y3           0.000         0.000         0.000         0.000         0.000
 U_Y2           0.000         0.000         0.000         0.000         0.000
 U_Y1           0.000         0.000         0.000         0.000         0.000
 Y6             0.000         0.000         0.000         0.000         0.000
 Y5             0.000         0.000         0.000         0.000         0.000
 Y4             0.000         0.000         0.000         0.000         0.000
 Y3             0.000         0.000         0.000         0.000         0.000
 Y2             0.000         0.000         0.000         0.000         0.000
 Y1             0.000         0.000         0.000         0.000         0.000
 X6             0.000         0.000         0.000         0.000         0.000
 X5             0.000         0.000         0.000         0.000         0.000
 X4             0.000         0.000         0.000         0.000         0.000
 X3             0.000         0.000         0.000         0.000         0.000
 X2             0.000         0.000         0.000         0.000         0.000
 X1             0.000         0.000         0.000         0.000         0.000


           BETA
              X6            X5            X4            X3            X2
              ________      ________      ________      ________      ________
 ETA1_X         0.000         0.000         0.000         0.000         0.000
 ETA1_Y         0.000         0.000         0.000         0.000         0.000
 U_X6           0.000         0.000         0.000         0.000         0.000
 U_X5           0.000         0.000         0.000         0.000         0.000
 U_X4           0.000         0.000         0.000         0.000         0.000
 U_X3           0.000         0.000         0.000         0.000         0.000
 U_X2           0.000         0.000         0.000         0.000         0.000
 U_X1           0.000         0.000         0.000         0.000         0.000
 U_Y6           0.000         0.000         0.000         0.000         0.000
 U_Y5           0.000         0.000         0.000         0.000         0.000
 U_Y4           0.000         0.000         0.000         0.000         0.000
 U_Y3           0.000         0.000         0.000         0.000         0.000
 U_Y2           0.000         0.000         0.000         0.000         0.000
 U_Y1           0.000         0.000         0.000         0.000         0.000
 Y6             0.000         0.000         0.000         0.000         0.000
 Y5             0.000         0.000         0.000         0.000         0.000
 Y4             0.000         0.000         0.000         0.000         0.000
 Y3             0.000         0.000         0.000         0.000         0.000
 Y2             0.000         0.000         0.000         0.000         0.000
 Y1             0.000         0.000         0.000         0.000         0.000
 X6             0.000         0.000         0.000         0.000         0.000
 X5             0.000         0.000         0.000         0.000         0.000
 X4             0.000         0.000         0.000         0.000         0.000
 X3             0.000         0.000         0.000         0.000         0.000
 X2             0.000         0.000         0.000         0.000         0.000
 X1             0.000         0.000         0.000         0.000         0.000


           BETA
              X1
              ________
 ETA1_X         0.000
 ETA1_Y         0.000
 U_X6           0.000
 U_X5           0.000
 U_X4           0.000
 U_X3           0.000
 U_X2           0.000
 U_X1           0.000
 U_Y6           0.000
 U_Y5           0.000
 U_Y4           0.000
 U_Y3           0.000
 U_Y2           0.000
 U_Y1           0.000
 Y6             0.000
 Y5             0.000
 Y4             0.000
 Y3             0.000
 Y2             0.000
 Y1             0.000
 X6             0.000
 X5             0.000
 X4             0.000
 X3             0.000
 X2             0.000
 X1             0.000


           PSI
              ETA1_X        ETA1_Y        U_X6          U_X5          U_X4
              ________      ________      ________      ________      ________
 ETA1_X         1.000
 ETA1_Y         0.000         1.000
 U_X6           0.000         0.000         1.000
 U_X5           0.000         0.000         0.000         1.000
 U_X4           0.000         0.000         0.000         0.000         1.000
 U_X3           0.000         0.000         0.000         0.000         0.000
 U_X2           0.000         0.000         0.000         0.000         0.000
 U_X1           0.000         0.000         0.000         0.000         0.000
 U_Y6           0.000         0.000         0.000         0.000         0.000
 U_Y5           0.000         0.000         0.000         0.000         0.000
 U_Y4           0.000         0.000         0.000         0.000         0.000
 U_Y3           0.000         0.000         0.000         0.000         0.000
 U_Y2           0.000         0.000         0.000         0.000         0.000
 U_Y1           0.000         0.000         0.000         0.000         0.000
 Y6             0.000         0.000         0.000         0.000         0.000
 Y5             0.000         0.000         0.000         0.000         0.000
 Y4             0.000         0.000         0.000         0.000         0.000
 Y3             0.000         0.000         0.000         0.000         0.000
 Y2             0.000         0.000         0.000         0.000         0.000
 Y1             0.000         0.000         0.000         0.000         0.000
 X6             0.000         0.000         0.000         0.000         0.000
 X5             0.000         0.000         0.000         0.000         0.000
 X4             0.000         0.000         0.000         0.000         0.000
 X3             0.000         0.000         0.000         0.000         0.000
 X2             0.000         0.000         0.000         0.000         0.000
 X1             0.000         0.000         0.000         0.000         0.000


           PSI
              U_X3          U_X2          U_X1          U_Y6          U_Y5
              ________      ________      ________      ________      ________
 U_X3           1.000
 U_X2           0.000         1.000
 U_X1           0.000         0.000         1.000
 U_Y6           0.000         0.000         0.000         1.000
 U_Y5           0.000         0.000         0.000         0.000         1.000
 U_Y4           0.000         0.000         0.000         0.000         0.000
 U_Y3           0.000         0.000         0.000         0.000         0.000
 U_Y2           0.000         0.000         0.000         0.000         0.000
 U_Y1           0.000         0.000         0.000         0.000         0.000
 Y6             0.000         0.000         0.000         0.000         0.000
 Y5             0.000         0.000         0.000         0.000         0.000
 Y4             0.000         0.000         0.000         0.000         0.000
 Y3             0.000         0.000         0.000         0.000         0.000
 Y2             0.000         0.000         0.000         0.000         0.000
 Y1             0.000         0.000         0.000         0.000         0.000
 X6             0.000         0.000         0.000         0.000         0.000
 X5             0.000         0.000         0.000         0.000         0.000
 X4             0.000         0.000         0.000         0.000         0.000
 X3             0.000         0.000         0.000         0.000         0.000
 X2             0.000         0.000         0.000         0.000         0.000
 X1             0.000         0.000         0.000         0.000         0.000


           PSI
              U_Y4          U_Y3          U_Y2          U_Y1          Y6
              ________      ________      ________      ________      ________
 U_Y4           1.000
 U_Y3           0.000         1.000
 U_Y2           0.000         0.000         1.000
 U_Y1           0.000         0.000         0.000         1.000
 Y6             0.000         0.000         0.000         0.000         0.005
 Y5             0.000         0.000         0.000         0.000         0.000
 Y4             0.000         0.000         0.000         0.000         0.000
 Y3             0.000         0.000         0.000         0.000         0.000
 Y2             0.000         0.000         0.000         0.000         0.000
 Y1             0.000         0.000         0.000         0.000         0.000
 X6             0.000         0.000         0.000         0.000         0.000
 X5             0.000         0.000         0.000         0.000         0.000
 X4             0.000         0.000         0.000         0.000         0.000
 X3             0.000         0.000         0.000         0.000         0.000
 X2             0.000         0.000         0.000         0.000         0.000
 X1             0.000         0.000         0.000         0.000         0.000


           PSI
              Y5            Y4            Y3            Y2            Y1
              ________      ________      ________      ________      ________
 Y5             0.005
 Y4             0.000         0.005
 Y3             0.000         0.000         0.005
 Y2             0.000         0.000         0.000         0.005
 Y1             0.000         0.000         0.000         0.000         0.005
 X6             0.000         0.000         0.000         0.000         0.000
 X5             0.000         0.000         0.000         0.000         0.000
 X4             0.000         0.000         0.000         0.000         0.000
 X3             0.000         0.000         0.000         0.000         0.000
 X2             0.000         0.000         0.000         0.000         0.000
 X1             0.000         0.000         0.000         0.000         0.000


           PSI
              X6            X5            X4            X3            X2
              ________      ________      ________      ________      ________
 X6             0.005
 X5             0.000         0.005
 X4             0.000         0.000         0.005
 X3             0.000         0.000         0.000         0.005
 X2             0.000         0.000         0.000         0.000         0.005
 X1             0.000         0.000         0.000         0.000         0.000


           PSI
              X1
              ________
 X1             0.005


     STARTING VALUES FOR THE ADDITIONAL PARAMETERS


           NEW/ADDITIONAL PARAMETERS
              CL_YX         CLMA_YX       CLCL_YX
              ________      ________      ________
                0.500         0.500         0.500


     PRIORS FOR ALL PARAMETERS            PRIOR MEAN      PRIOR VARIANCE     PRIOR STD. DEV.

     Parameter 1~N(0.000,infinity)           0.0000            infinity            infinity
     Parameter 2~N(0.000,infinity)           0.0000            infinity            infinity
     Parameter 3~N(0.000,infinity)           0.0000            infinity            infinity
     Parameter 4~N(0.000,infinity)           0.0000            infinity            infinity
     Parameter 5~N(0.000,infinity)           0.0000            infinity            infinity
     Parameter 6~N(0.000,infinity)           0.0000            infinity            infinity
     Parameter 7~N(0.000,infinity)           0.0000            infinity            infinity
     Parameter 8~N(0.000,infinity)           0.0000            infinity            infinity
     Parameter 9~N(0.000,infinity)           0.0000            infinity            infinity
     Parameter 10~N(0.000,infinity)          0.0000            infinity            infinity
     Parameter 11~N(0.000,infinity)          0.0000            infinity            infinity
     Parameter 12~N(0.000,infinity)          0.0000            infinity            infinity
     Parameter 13~N(0.000,1000.000)          0.0000           1000.0000             31.6228
     Parameter 14~N(0.000,1000.000)          0.0000           1000.0000             31.6228
     Parameter 15~N(0.000,1000.000)          0.0000           1000.0000             31.6228
     Parameter 16~N(0.000,1000.000)          0.0000           1000.0000             31.6228
     Parameter 17~N(0.000,1000.000)          0.0000           1000.0000             31.6228
     Parameter 18~N(0.000,1000.000)          0.0000           1000.0000             31.6228
     Parameter 19~N(0.000,1000.000)          0.0000           1000.0000             31.6228
     Parameter 20~N(0.000,1000.000)          0.0000           1000.0000             31.6228
     Parameter 21~N(0.000,1000.000)          0.0000           1000.0000             31.6228
     Parameter 22~N(0.000,1000.000)          0.0000           1000.0000             31.6228
     Parameter 23~N(0.000,1000.000)          0.0000           1000.0000             31.6228
     Parameter 24~N(0.000,1000.000)          0.0000           1000.0000             31.6228
     Parameter 25~N(0.000,1000.000)          0.0000           1000.0000             31.6228
     Parameter 26~N(0.000,1000.000)          0.0000           1000.0000             31.6228
     Parameter 27~N(0.000,1000.000)          0.0000           1000.0000             31.6228
     Parameter 28~N(0.000,1000.000)          0.0000           1000.0000             31.6228
     Parameter 29~N(0.000,1000.000)          0.0000           1000.0000             31.6228
     Parameter 30~N(0.000,1000.000)          0.0000           1000.0000             31.6228
     Parameter 31~N(0.000,1000.000)          0.0000           1000.0000             31.6228
     Parameter 32~N(0.000,1000.000)          0.0000           1000.0000             31.6228
     Parameter 33~N(0.000,1000.000)          0.0000           1000.0000             31.6228
     Parameter 34~N(0.000,1000.000)          0.0000           1000.0000             31.6228
     Parameter 35~N(0.000,1000.000)          0.0000           1000.0000             31.6228
     Parameter 36~N(0.000,1000.000)          0.0000           1000.0000             31.6228
     Parameter 37~N(0.000,1000.000)          0.0000           1000.0000             31.6228
     Parameter 38~N(0.000,0.010)             0.0000              0.0100              0.1000
     Parameter 39~N(0.000,1000.000)          0.0000           1000.0000             31.6228
     Parameter 40~N(0.000,0.010)             0.0000              0.0100              0.1000
     Parameter 41~N(0.000,1000.000)          0.0000           1000.0000             31.6228
     Parameter 42~N(0.000,0.010)             0.0000              0.0100              0.1000
     Parameter 43~N(0.000,1000.000)          0.0000           1000.0000             31.6228
     Parameter 44~N(0.000,0.010)             0.0000              0.0100              0.1000
     Parameter 45~N(0.000,1000.000)          0.0000           1000.0000             31.6228
     Parameter 46~N(0.000,0.010)             0.0000              0.0100              0.1000
     Parameter 47~N(0.000,1000.000)          0.0000           1000.0000             31.6228
     Parameter 48~N(0.000,0.010)             0.0000              0.0100              0.1000
     Parameter 49~N(0.000,1000.000)          0.0000           1000.0000             31.6228
     Parameter 50~N(0.000,0.010)             0.0000              0.0100              0.1000
     Parameter 51~N(0.000,1000.000)          0.0000           1000.0000             31.6228
     Parameter 52~N(0.000,0.010)             0.0000              0.0100              0.1000
     Parameter 53~N(0.000,1000.000)          0.0000           1000.0000             31.6228
     Parameter 54~N(0.000,0.010)             0.0000              0.0100              0.1000
     Parameter 55~N(0.000,infinity)          0.0000            infinity            infinity
     Parameter 56~IW(0.000,-3)             infinity            infinity            infinity
     Parameter 57~IW(0.000,-3)             infinity            infinity            infinity
     Parameter 58~IW(0.000,-3)             infinity            infinity            infinity
     Parameter 59~IW(0.000,-3)             infinity            infinity            infinity
     Parameter 60~IW(0.000,-3)             infinity            infinity            infinity
     Parameter 61~IW(0.000,-3)             infinity            infinity            infinity
     Parameter 62~IW(0.000,-3)             infinity            infinity            infinity
     Parameter 63~IW(0.000,-3)             infinity            infinity            infinity
     Parameter 64~IW(0.000,-3)             infinity            infinity            infinity
     Parameter 65~IW(0.000,-3)             infinity            infinity            infinity
     Parameter 66~IW(0.000,-3)             infinity            infinity            infinity
     Parameter 67~IW(0.000,-3)             infinity            infinity            infinity
     Parameter 68~IW(0.000,-3)             infinity            infinity            infinity
     Parameter 69~IW(0.000,-3)             infinity            infinity            infinity
     Parameter 70~IW(0.000,-3)             infinity            infinity            infinity
     Parameter 71~IW(0.000,-3)             infinity            infinity            infinity
     Parameter 72~IW(0.000,-3)             infinity            infinity            infinity
     Parameter 73~IW(0.000,-3)             infinity            infinity            infinity
     Parameter 74~IW(0.000,-3)             infinity            infinity            infinity
     Parameter 75~IW(0.000,-3)             infinity            infinity            infinity
     Parameter 76~IW(0.000,-3)             infinity            infinity            infinity
     Cov(Parameter 33,Parameter 28)=999.995000
     Cov(Parameter 33,Parameter 23)=999.995000
     Cov(Parameter 28,Parameter 23)=999.995000
     Cov(Parameter 33,Parameter 18)=999.995000
     Cov(Parameter 28,Parameter 18)=999.995000
     Cov(Parameter 23,Parameter 18)=999.995000
     Cov(Parameter 33,Parameter 13)=999.995000
     Cov(Parameter 28,Parameter 13)=999.995000
     Cov(Parameter 23,Parameter 13)=999.995000
     Cov(Parameter 18,Parameter 13)=999.995000
     Cov(Parameter 53,Parameter 49)=999.995000
     Cov(Parameter 53,Parameter 45)=999.995000
     Cov(Parameter 49,Parameter 45)=999.995000
     Cov(Parameter 53,Parameter 41)=999.995000
     Cov(Parameter 49,Parameter 41)=999.995000
     Cov(Parameter 45,Parameter 41)=999.995000
     Cov(Parameter 36,Parameter 31)=999.995000
     Cov(Parameter 36,Parameter 26)=999.995000
     Cov(Parameter 31,Parameter 26)=999.995000
     Cov(Parameter 36,Parameter 21)=999.995000
     Cov(Parameter 31,Parameter 21)=999.995000
     Cov(Parameter 26,Parameter 21)=999.995000
     Cov(Parameter 36,Parameter 16)=999.995000
     Cov(Parameter 31,Parameter 16)=999.995000
     Cov(Parameter 26,Parameter 16)=999.995000
     Cov(Parameter 21,Parameter 16)=999.995000
     Cov(Parameter 51,Parameter 47)=999.995000
     Cov(Parameter 51,Parameter 43)=999.995000
     Cov(Parameter 47,Parameter 43)=999.995000
     Cov(Parameter 51,Parameter 39)=999.995000
     Cov(Parameter 47,Parameter 39)=999.995000
     Cov(Parameter 43,Parameter 39)=999.995000
     Cov(Parameter 35,Parameter 30)=999.995000
     Cov(Parameter 35,Parameter 25)=999.995000
     Cov(Parameter 30,Parameter 25)=999.995000
     Cov(Parameter 35,Parameter 20)=999.995000
     Cov(Parameter 30,Parameter 20)=999.995000
     Cov(Parameter 25,Parameter 20)=999.995000
     Cov(Parameter 35,Parameter 15)=999.995000
     Cov(Parameter 30,Parameter 15)=999.995000
     Cov(Parameter 25,Parameter 15)=999.995000
     Cov(Parameter 20,Parameter 15)=999.995000
     Cov(Parameter 37,Parameter 32)=999.995000
     Cov(Parameter 37,Parameter 27)=999.995000
     Cov(Parameter 32,Parameter 27)=999.995000
     Cov(Parameter 37,Parameter 22)=999.995000
     Cov(Parameter 32,Parameter 22)=999.995000
     Cov(Parameter 27,Parameter 22)=999.995000
     Cov(Parameter 37,Parameter 17)=999.995000
     Cov(Parameter 32,Parameter 17)=999.995000
     Cov(Parameter 27,Parameter 17)=999.995000
     Cov(Parameter 22,Parameter 17)=999.995000
     Cov(Parameter 34,Parameter 29)=999.995000
     Cov(Parameter 34,Parameter 24)=999.995000
     Cov(Parameter 29,Parameter 24)=999.995000
     Cov(Parameter 34,Parameter 19)=999.995000
     Cov(Parameter 29,Parameter 19)=999.995000
     Cov(Parameter 24,Parameter 19)=999.995000
     Cov(Parameter 34,Parameter 14)=999.995000
     Cov(Parameter 29,Parameter 14)=999.995000
     Cov(Parameter 24,Parameter 14)=999.995000
     Cov(Parameter 19,Parameter 14)=999.995000


TECHNICAL 8 OUTPUT


   TECHNICAL 8 OUTPUT FOR BAYES ESTIMATION

     CHAIN    BSEED
     1        0
     2        285380

     Iterations for computing PPPP

                     POTENTIAL       PARAMETER WITH
     ITERATION    SCALE REDUCTION      HIGHEST PSR
     100              2.693               55
     200              2.459               12
     300              2.118               76
     400              1.452               3
     500              1.125               28
     600              1.068               31
     700              1.014               6
     800              1.104               58
     900              1.064               75
     1000             1.025               64
     1100             1.017               27
     1200             1.020               27
     1300             1.006               27
     1400             1.015               20
     1500             1.015               22
     1600             1.053               1
     1700             1.097               56
     1800             1.169               56
     1900             1.247               57
     2000             1.212               56
     2100             1.199               56
     2200             1.184               4
     2300             1.157               56
     2400             1.142               56
     2500             1.150               56
     2600             1.225               56
     2700             1.259               56
     2800             1.322               56
     2900             1.373               56
     3000             1.380               56
     3100             1.315               56
     3200             1.271               56
     3300             1.227               56
     3400             1.132               56
     3500             1.108               56
     3600             1.079               56
     3700             1.058               56
     3800             1.040               56
     3900             1.039               56
     4000             1.040               56
     4100             1.022               56
     4200             1.010               56
     4300             1.010               56
     4400             1.009               56
     4500             1.010               56
     4600             1.012               4
     4700             1.012               4
     4800             1.010               4
     4900             1.011               4
     5000             1.003               4
     5100             1.002               1
     5200             1.002               12
     5300             1.002               25
     5400             1.003               25
     5500             1.002               25
     5600             1.005               24
     5700             1.009               64
     5800             1.015               56
     5900             1.023               56
     6000             1.029               56
     6100             1.035               56
     6200             1.049               56
     6300             1.072               56
     6400             1.075               56
     6500             1.072               56
     6600             1.070               56
     6700             1.061               56
     6800             1.053               56
     6900             1.052               56
     7000             1.047               56
     7100             1.046               56
     7200             1.041               56
     7300             1.040               56
     7400             1.018               56
     7500             1.005               56
     7600             1.004               6
     7700             1.004               6
     7800             1.005               76
     7900             1.010               76
     8000             1.018               76
     8100             1.025               76
     8200             1.030               76
     8300             1.039               76
     8400             1.041               76
     8500             1.038               76
     8600             1.035               76
     8700             1.036               76
     8800             1.037               76
     8900             1.035               58
     9000             1.025               58
     9100             1.016               76
     9200             1.018               76
     9300             1.020               76
     9400             1.021               76
     9500             1.021               76
     9600             1.023               76
     9700             1.024               76
     9800             1.025               76
     9900             1.030               76
     10000            1.033               76

     Iterations for model estimation

                     POTENTIAL       PARAMETER WITH
     ITERATION    SCALE REDUCTION      HIGHEST PSR
     100              2.128               12
     200              2.165               55
     300              2.538               64
     400              2.850               64
     500              2.342               64
     600              2.547               64
     700              2.596               11
     800              1.981               55
     900              1.549               11
     1000             1.389               75
     1100             1.305               75
     1200             1.348               75
     1300             1.154               3
     1400             1.094               3
     1500             1.063               3
     1600             1.038               23
     1700             1.026               23
     1800             1.019               6
     1900             1.029               26
     2000             1.044               26
     2100             1.028               26
     2200             1.027               2
     2300             1.030               26
     2400             1.032               26
     2500             1.019               6
     2600             1.021               6
     2700             1.030               76
     2800             1.014               6
     2900             1.012               6
     3000             1.016               6
     3100             1.009               12
     3200             1.010               58
     3300             1.006               12
     3400             1.005               46
     3500             1.007               46
     3600             1.011               46
     3700             1.012               76
     3800             1.012               76
     3900             1.010               76
     4000             1.012               76
     4100             1.013               76
     4200             1.021               76
     4300             1.032               76
     4400             1.040               76
     4500             1.042               75
     4600             1.040               75
     4700             1.038               76
     4800             1.034               76
     4900             1.031               76
     5000             1.038               76
     5100             1.029               76
     5200             1.031               76
     5300             1.031               76
     5400             1.030               76
     5500             1.030               75
     5600             1.028               6
     5700             1.021               6
     5800             1.026               6
     5900             1.032               6
     6000             1.041               22
     6100             1.061               76
     6200             1.084               76
     6300             1.094               76
     6400             1.090               76
     6500             1.079               76
     6600             1.079               75
     6700             1.079               75
     6800             1.069               75
     6900             1.058               75
     7000             1.054               75
     7100             1.040               75
     7200             1.037               75
     7300             1.045               22
     7400             1.045               22
     7500             1.041               75
     7600             1.042               22
     7700             1.044               22
     7800             1.054               22
     7900             1.065               22
     8000             1.062               22
     8100             1.061               75
     8200             1.063               22
     8300             1.061               22
     8400             1.070               22
     8500             1.073               22
     8600             1.056               22
     8700             1.047               76
     8800             1.047               76
     8900             1.053               76
     9000             1.053               22
     9100             1.042               22
     9200             1.038               76
     9300             1.037               76
     9400             1.041               76
     9500             1.052               76
     9600             1.057               76
     9700             1.059               76
     9800             1.068               76
     9900             1.059               76
     10000            1.051               76


     Beginning Time:  22:13:05
        Ending Time:  22:29:15
       Elapsed Time:  00:16:10


MUTHEN & MUTHEN
3463 Stoner Ave.
Los Angeles, CA  90066

Tel: (310) 391-9971
Fax: (310) 391-8971
Web: www.StatModel.com
Support: Support@StatModel.com

Copyright (c) 1998-2019 Muthen & Muthen
