# Supplementary material for: From Data to Causes III: Bayesian Priors for General Cross-Lagged Panel Models (GCLM)
Source: Front Psychol. 2021 Feb 15;12:612251. doi: 10.3389/fpsyg.2021.612251 (PMC7917264; doi:10.3389/fpsyg.2021.612251)
Supplement: Supplementary file 1 [file Data_Sheet_1.ZIP › Online Supplemental Material for Paper III/AR(1)MA(2) (Step 1, Full Model) ML.out]

Mplus VERSION 8.4 (Mac)
MUTHEN & MUTHEN
12/03/2020  11:42 PM

INPUT INSTRUCTIONS

  DATA: File is Gallup2011.dat;

  VARIABLE:
  NAMES ARE y0-y6 hap1-hap7 xx0-xx6 na1-na7 pa1-pa7 gdp1-gdp7;
  USEVARIABLES ARE
  Y6 Y5 Y4 Y3 Y2 Y1      ! Subjective Well-Being variable
  X6 X5 X4 X3 X2 X1 ;    ! Logged average income, multiplied by 2
  MISSING ARE ALL (-99);

  DEFINE:
  x0 = xx0*2; ! Multiply logged average income by 2 to help estimation stability
  x1 = xx1*2;
  x2 = xx2*2;
  x3 = xx3*2;
  x4 = xx4*2;
  x5 = xx5*2;
  x6 = xx6*2;

  ANALYSIS:
  Estimator = MLR;

  MODEL:
  ! Unit Effects, with first occasion effect fixed to 1 by default
  Eta1_X by X1 X2 X3 X4 X5 X6;
  Eta1_Y by Y1 Y2 Y3 Y4 Y5 Y6;

  ! Impulses
  u_X6 by X6; X6@0; u_X5 by X5; X5@0; u_X4 by X4; X4@0; u_X3 by X3;
  X3@0; u_X2 by X2; X2@0; u_X1 by X1; X1@0;
  u_Y6 by Y6; Y6@0; u_Y5 by Y5; Y5@0; u_Y4 by Y4; Y4@0; u_Y3 by Y3;
  Y3@0; u_Y2 by Y2; Y2@0; u_Y1 by Y1; Y1@0;

  ! AR Terms
  X6-X3 PON X5-X2 (AR1_X); X2 ON X1;
  Y6-Y2 PON Y5-Y1 (AR1_Y);

  ! MA Terms
  X6-X3 PON u_X5-u_X2 (MA1_X); X6-X3 PON u_X4-u_X1 (MA2_X);
  Y6-Y2 PON u_Y5-u_Y1 (MA1_Y);

  ! CL Terms
  X6-X3 PON Y5-Y2 (CL1_XY); X2 ON Y1;
  Y6-Y2 PON X5-X1 (CL1_YX);

  ! CLMA Terms
  X6-X3 PON u_Y5-u_Y2 (CLMA1_XY);
  Y6-Y2 PON u_X5-u_X1 (CLMA1_YX);

  ! Restrictions
  u_X6-u_X1 WITH Eta1_X@0 Eta1_Y@0;
  u_Y6-u_Y1 WITH Eta1_X@0 Eta1_Y@0;
  u_X6-u_X1 WITH u_X6-u_X1@0;
  u_Y6-u_Y1 WITH u_Y6-u_Y1@0; u_X6-u_X1 WITH u_Y6-u_Y1@0;

  ! Co-Movements
  u_X6 WITH u_Y6;
  u_X5 WITH u_Y5;
  u_X4 WITH u_Y4;
  u_X3 WITH u_Y3;
  u_X2 WITH u_Y2;
  u_X1 WITH u_Y1;

  ! Impulse Responses-users must fill in intervening occasions for each ellipses
  MODEL INDIRECT:
  X6 IND u_X2; X5 IND u_X2; X4 IND u_X2; X3 IND u_X2;
  X6 IND u_Y2; X5 IND u_Y2; X4 IND u_Y2; X3 IND u_Y2;
  Y6 IND u_X2; Y5 IND u_X2; Y4 IND u_X2; Y3 IND u_X2;
  Y6 IND u_Y2; Y5 IND u_Y2; Y4 IND u_Y2; Y3 IND u_Y2;

  ! Total AR, MA, AR+MA, CL, CLMA, and CL+CLMA effects
  MODEL CONSTRAINT:
  New (AR_X MA_X ARMA_X CL_XY CLMA_XY CLCL_XY );
  New (AR_Y MA_Y ARMA_Y CL_YX CLMA_YX CLCL_YX );

  AR_X=AR1_X; MA_X=MA1_X+MA2_X; ARMA_X=AR1_X+MA1_X+MA2_X;
  CL_XY=CL1_XY; CLMA_XY=CLMA1_XY; CLCL_XY=CL1_XY+CLMA1_XY;
  AR_Y=AR1_Y; MA_Y=MA1_Y; ARMA_Y=AR1_Y+MA1_Y; CL_YX=CL1_YX;
  CLMA_YX=CLMA1_YX; CLCL_YX=CL1_YX+CLMA1_YX;

  OUTPUT: STDYX sampstat;


INPUT READING TERMINATED NORMALLY


SUMMARY OF ANALYSIS

Number of groups                                                 1
Number of observations                                         135

Number of dependent variables                                   12
Number of independent variables                                  0
Number of continuous latent variables                           14

Observed dependent variables

  Continuous
   Y6          Y5          Y4          Y3          Y2          Y1
   X6          X5          X4          X3          X2          X1

Continuous latent variables
   ETA1_X      ETA1_Y      U_X6        U_X5        U_X4        U_X3
   U_X2        U_X1        U_Y6        U_Y5        U_Y4        U_Y3
   U_Y2        U_Y1


Estimator                                                      MLR
Information matrix                                        OBSERVED
Maximum number of iterations                                  1000
Convergence criterion                                    0.500D-04
Maximum number of steepest descent iterations                   20
Maximum number of iterations for H1                           2000
Convergence criterion for H1                             0.100D-03

Input data file(s)
  Gallup2011.dat

Input data format  FREE


SUMMARY OF DATA

     Number of missing data patterns            41


COVARIANCE COVERAGE OF DATA

Minimum covariance coverage value   0.100


     PROPORTION OF DATA PRESENT


           Covariance Coverage
              Y6            Y5            Y4            Y3            Y2
              ________      ________      ________      ________      ________
 Y6             0.881
 Y5             0.800         0.911
 Y4             0.733         0.785         0.830
 Y3             0.696         0.726         0.659         0.807
 Y2             0.637         0.681         0.637         0.622         0.733
 Y1             0.533         0.563         0.526         0.593         0.467
 X6             0.852         0.770         0.711         0.681         0.607
 X5             0.793         0.904         0.778         0.726         0.681
 X4             0.733         0.785         0.830         0.659         0.637
 X3             0.719         0.748         0.681         0.785         0.659
 X2             0.615         0.659         0.615         0.607         0.711
 X1             0.215         0.215         0.207         0.237         0.193


           Covariance Coverage
              Y1            X6            X5            X4            X3
              ________      ________      ________      ________      ________
 Y1             0.637
 X6             0.519         0.852
 X5             0.563         0.763         0.904
 X4             0.526         0.711         0.778         0.830
 X3             0.585         0.696         0.748         0.681         0.830
 X2             0.452         0.585         0.659         0.615         0.652
 X1             0.252         0.200         0.215         0.207         0.230


           Covariance Coverage
              X2            X1
              ________      ________
 X2             0.711
 X1             0.185         0.252


SAMPLE STATISTICS


     ESTIMATED SAMPLE STATISTICS


           Means
              Y6            Y5            Y4            Y3            Y2
              ________      ________      ________      ________      ________
                5.426         5.424         5.425         5.394         5.414


           Means
              Y1            X6            X5            X4            X3
              ________      ________      ________      ________      ________
                5.261         7.751         7.750         7.727         7.728


           Means
              X2            X1
              ________      ________
                7.661         7.698


           Covariances
              Y6            Y5            Y4            Y3            Y2
              ________      ________      ________      ________      ________
 Y6             1.173
 Y5             1.122         1.262
 Y4             1.030         1.160         1.150
 Y3             1.055         1.092         1.047         1.199
 Y2             1.052         1.105         1.056         1.138         1.201
 Y1             1.047         1.129         1.068         1.110         1.126
 X6             0.757         0.781         0.707         0.775         0.789
 X5             0.763         0.794         0.719         0.781         0.799
 X4             0.751         0.790         0.724         0.796         0.815
 X3             0.745         0.773         0.714         0.803         0.820
 X2             0.745         0.776         0.736         0.804         0.826
 X1             0.669         0.707         0.634         0.728         0.742


           Covariances
              Y1            X6            X5            X4            X3
              ________      ________      ________      ________      ________
 Y1             1.189
 X6             0.813         0.806
 X5             0.824         0.799         0.812
 X4             0.837         0.804         0.813         0.850
 X3             0.833         0.798         0.813         0.841         0.860
 X2             0.825         0.782         0.794         0.812         0.821
 X1             0.770         0.714         0.731         0.764         0.757


           Covariances
              X2            X1
              ________      ________
 X2             0.836
 X1             0.760         0.757


           Correlations
              Y6            Y5            Y4            Y3            Y2
              ________      ________      ________      ________      ________
 Y6             1.000
 Y5             0.923         1.000
 Y4             0.887         0.963         1.000
 Y3             0.889         0.888         0.892         1.000
 Y2             0.887         0.898         0.899         0.948         1.000
 Y1             0.887         0.922         0.914         0.930         0.942
 X6             0.779         0.775         0.734         0.788         0.803
 X5             0.782         0.784         0.744         0.791         0.809
 X4             0.753         0.763         0.732         0.788         0.807
 X3             0.743         0.742         0.718         0.791         0.807
 X2             0.752         0.756         0.751         0.803         0.824
 X1             0.710         0.724         0.680         0.764         0.778


           Correlations
              Y1            X6            X5            X4            X3
              ________      ________      ________      ________      ________
 Y1             1.000
 X6             0.831         1.000
 X5             0.838         0.988         1.000
 X4             0.832         0.971         0.978         1.000
 X3             0.824         0.959         0.973         0.984         1.000
 X2             0.828         0.953         0.963         0.963         0.969
 X1             0.811         0.914         0.932         0.952         0.939


           Correlations
              X2            X1
              ________      ________
 X2             1.000
 X1             0.956         1.000


     MAXIMUM LOG-LIKELIHOOD VALUE FOR THE UNRESTRICTED (H1) MODEL IS -332.646


UNIVARIATE SAMPLE STATISTICS


     UNIVARIATE HIGHER-ORDER MOMENT DESCRIPTIVE STATISTICS

         Variable/         Mean/     Skewness/   Minimum/ % with                Percentiles
        Sample Size      Variance    Kurtosis    Maximum  Min/Max      20%/60%    40%/80%    Median

     Y6                    5.431       0.347       2.940    0.84%       4.430      4.970      5.220
             119.000       1.170      -0.740       7.790    0.84%       5.430      6.590
     Y5                    5.514       0.224       3.230    0.81%       4.460      5.030      5.460
             123.000       1.233      -0.961       7.770    0.81%       5.780      6.640
     Y4                    5.449       0.261       3.410    0.89%       4.500      5.150      5.360
             112.000       0.993      -0.631       7.680    0.89%       5.520      6.330
     Y3                    5.378       0.389       2.810    0.92%       4.460      5.010      5.150
             109.000       1.269      -0.384       7.970    0.92%       5.430      6.520
     Y2                    5.420       0.453       3.280    1.01%       4.550      5.030      5.220
              99.000       1.087      -0.496       7.830    1.01%       5.420      6.330
     Y1                    5.106       0.388       3.200    1.16%       4.010      4.710      4.990
              86.000       1.109      -0.520       7.670    1.16%       5.290      6.020
     X6                    7.826      -0.115       5.640    0.87%       6.940      7.500      7.820
             115.000       0.809      -0.834       9.460    0.87%       8.040      8.800
     X5                    7.837       0.092       5.920    0.82%       7.080      7.540      7.800
             122.000       0.714      -0.906       9.460    0.82%       7.940      8.720
     X4                    7.736       0.040       5.800    0.89%       6.940      7.480      7.720
             112.000       0.727      -0.712       9.420    0.89%       7.900      8.560
     X3                    7.674      -0.044       5.520    0.89%       6.800      7.440      7.660
             112.000       0.830      -0.612       9.300    0.89%       7.820      8.620
     X2                    7.628       0.070       5.300    1.04%       6.820      7.440      7.640
              96.000       0.695      -0.258       9.340    1.04%       7.800      8.240
     X1                    7.464       0.320       5.680    2.94%       6.800      7.140      7.340
              34.000       0.638      -0.143       9.260    2.94%       7.400      7.980


THE MODEL ESTIMATION TERMINATED NORMALLY


MODEL FIT INFORMATION

Number of Free Parameters                       54

Loglikelihood

          H0 Value                        -368.969
          H0 Scaling Correction Factor      1.4623
            for MLR
          H1 Value                        -332.646
          H1 Scaling Correction Factor      1.2469
            for MLR

Information Criteria

          Akaike (AIC)                     845.939
          Bayesian (BIC)                  1002.823
          Sample-Size Adjusted BIC         832.003
            (n* = (n + 2) / 24)

Chi-Square Test of Model Fit

          Value                             78.647*
          Degrees of Freedom                    36
          P-Value                           0.0001
          Scaling Correction Factor         0.9237
            for MLR

*   The chi-square value for MLM, MLMV, MLR, ULSMV, WLSM and WLSMV cannot be used
    for chi-square difference testing in the regular way.  MLM, MLR and WLSM
    chi-square difference testing is described on the Mplus website.  MLMV, WLSMV,
    and ULSMV difference testing is done using the DIFFTEST option.

RMSEA (Root Mean Square Error Of Approximation)

          Estimate                           0.094
          90 Percent C.I.                    0.065  0.122
          Probability RMSEA <= .05           0.008

CFI/TLI

          CFI                                0.978
          TLI                                0.959

Chi-Square Test of Model Fit for the Baseline Model

          Value                           1987.745
          Degrees of Freedom                    66
          P-Value                           0.0000

SRMR (Standardized Root Mean Square Residual)

          Value                              0.026


MODEL RESULTS

                                                    Two-Tailed
                    Estimate       S.E.  Est./S.E.    P-Value

 ETA1_X   BY
    X1                 1.000      0.000    999.000    999.000
    X2                -0.046      0.333     -0.137      0.891
    X3                 0.223      0.088      2.530      0.011
    X4                 0.235      0.085      2.755      0.006
    X5                 0.215      0.095      2.263      0.024
    X6                 0.230      0.092      2.501      0.012

 ETA1_Y   BY
    Y1                 1.000      0.000    999.000    999.000
    Y2                 0.504      0.330      1.530      0.126
    Y3                 0.504      0.324      1.557      0.119
    Y4                 0.485      0.310      1.565      0.118
    Y5                 0.563      0.307      1.832      0.067
    Y6                 0.476      0.331      1.440      0.150

 U_X6     BY
    X6                 1.000      0.000    999.000    999.000

 U_X5     BY
    X5                 1.000      0.000    999.000    999.000

 U_X4     BY
    X4                 1.000      0.000    999.000    999.000

 U_X3     BY
    X3                 1.000      0.000    999.000    999.000

 U_X2     BY
    X2                 1.000      0.000    999.000    999.000

 U_X1     BY
    X1                 1.000      0.000    999.000    999.000

 U_Y6     BY
    Y6                 1.000      0.000    999.000    999.000

 U_Y5     BY
    Y5                 1.000      0.000    999.000    999.000

 U_Y4     BY
    Y4                 1.000      0.000    999.000    999.000

 U_Y3     BY
    Y3                 1.000      0.000    999.000    999.000

 U_Y2     BY
    Y2                 1.000      0.000    999.000    999.000

 U_Y1     BY
    Y1                 1.000      0.000    999.000    999.000

 X6       ON
    U_X5              -0.326      0.253     -1.290      0.197
    U_X4               0.055      0.086      0.640      0.522
    U_Y5               0.080      0.073      1.100      0.271

 X5       ON
    U_X4              -0.326      0.253     -1.290      0.197
    U_X3               0.055      0.086      0.640      0.522
    U_Y4               0.080      0.073      1.100      0.271

 X4       ON
    U_X3              -0.326      0.253     -1.290      0.197
    U_X2               0.055      0.086      0.640      0.522
    U_Y3               0.080      0.073      1.100      0.271

 X3       ON
    U_X2              -0.326      0.253     -1.290      0.197
    U_X1               0.055      0.086      0.640      0.522
    U_Y2               0.080      0.073      1.100      0.271

 Y6       ON
    U_Y5               0.191      0.319      0.598      0.550
    U_X5               0.009      0.249      0.034      0.973

 Y5       ON
    U_Y4               0.191      0.319      0.598      0.550
    U_X4               0.009      0.249      0.034      0.973

 Y4       ON
    U_Y3               0.191      0.319      0.598      0.550
    U_X3               0.009      0.249      0.034      0.973

 Y3       ON
    U_Y2               0.191      0.319      0.598      0.550
    U_X2               0.009      0.249      0.034      0.973

 Y2       ON
    U_Y1               0.191      0.319      0.598      0.550
    U_X1               0.009      0.249      0.034      0.973

 X2       ON
    X1                 0.899      0.101      8.904      0.000
    Y1                 0.152      0.223      0.683      0.495

 X6       ON
    X5                 0.958      0.127      7.570      0.000
    Y5                -0.103      0.072     -1.419      0.156

 X5       ON
    X4                 0.958      0.127      7.570      0.000
    Y4                -0.103      0.072     -1.419      0.156

 X4       ON
    X3                 0.958      0.127      7.570      0.000
    Y3                -0.103      0.072     -1.419      0.156

 X3       ON
    X2                 0.958      0.127      7.570      0.000
    Y2                -0.103      0.072     -1.419      0.156

 Y6       ON
    Y5                 0.390      0.359      1.084      0.278
    X5                 0.131      0.315      0.415      0.678

 Y5       ON
    Y4                 0.390      0.359      1.084      0.278
    X4                 0.131      0.315      0.415      0.678

 Y4       ON
    Y3                 0.390      0.359      1.084      0.278
    X3                 0.131      0.315      0.415      0.678

 Y3       ON
    Y2                 0.390      0.359      1.084      0.278
    X2                 0.131      0.315      0.415      0.678

 Y2       ON
    Y1                 0.390      0.359      1.084      0.278
    X1                 0.131      0.315      0.415      0.678

 U_X6     WITH
    ETA1_X             0.000      0.000    999.000    999.000
    ETA1_Y             0.000      0.000    999.000    999.000
    U_X5               0.000      0.000    999.000    999.000
    U_X4               0.000      0.000    999.000    999.000
    U_X3               0.000      0.000    999.000    999.000
    U_X2               0.000      0.000    999.000    999.000
    U_X1               0.000      0.000    999.000    999.000
    U_Y6               0.005      0.007      0.790      0.429
    U_Y5               0.000      0.000    999.000    999.000
    U_Y4               0.000      0.000    999.000    999.000
    U_Y3               0.000      0.000    999.000    999.000
    U_Y2               0.000      0.000    999.000    999.000
    U_Y1               0.000      0.000    999.000    999.000

 U_X5     WITH
    ETA1_X             0.000      0.000    999.000    999.000
    ETA1_Y             0.000      0.000    999.000    999.000
    U_X4               0.000      0.000    999.000    999.000
    U_X3               0.000      0.000    999.000    999.000
    U_X2               0.000      0.000    999.000    999.000
    U_X1               0.000      0.000    999.000    999.000
    U_Y6               0.000      0.000    999.000    999.000
    U_Y5               0.012      0.007      1.775      0.076
    U_Y4               0.000      0.000    999.000    999.000
    U_Y3               0.000      0.000    999.000    999.000
    U_Y2               0.000      0.000    999.000    999.000
    U_Y1               0.000      0.000    999.000    999.000

 U_X4     WITH
    ETA1_X             0.000      0.000    999.000    999.000
    ETA1_Y             0.000      0.000    999.000    999.000
    U_X3               0.000      0.000    999.000    999.000
    U_X2               0.000      0.000    999.000    999.000
    U_X1               0.000      0.000    999.000    999.000
    U_Y6               0.000      0.000    999.000    999.000
    U_Y5               0.000      0.000    999.000    999.000
    U_Y4              -0.001      0.008     -0.183      0.855
    U_Y3               0.000      0.000    999.000    999.000
    U_Y2               0.000      0.000    999.000    999.000
    U_Y1               0.000      0.000    999.000    999.000

 U_X3     WITH
    ETA1_X             0.000      0.000    999.000    999.000
    ETA1_Y             0.000      0.000    999.000    999.000
    U_X2               0.000      0.000    999.000    999.000
    U_X1               0.000      0.000    999.000    999.000
    U_Y6               0.000      0.000    999.000    999.000
    U_Y5               0.000      0.000    999.000    999.000
    U_Y4               0.000      0.000    999.000    999.000
    U_Y3               0.000      0.009      0.022      0.982
    U_Y2               0.000      0.000    999.000    999.000
    U_Y1               0.000      0.000    999.000    999.000

 U_X2     WITH
    ETA1_X             0.000      0.000    999.000    999.000
    ETA1_Y             0.000      0.000    999.000    999.000
    U_X1               0.000      0.000    999.000    999.000
    U_Y6               0.000      0.000    999.000    999.000
    U_Y5               0.000      0.000    999.000    999.000
    U_Y4               0.000      0.000    999.000    999.000
    U_Y3               0.000      0.000    999.000    999.000
    U_Y2               0.034      0.020      1.737      0.082
    U_Y1               0.000      0.000    999.000    999.000

 U_X1     WITH
    ETA1_X             0.000      0.000    999.000    999.000
    ETA1_Y             0.000      0.000    999.000    999.000
    U_Y6               0.000      0.000    999.000    999.000
    U_Y5               0.000      0.000    999.000    999.000
    U_Y4               0.000      0.000    999.000    999.000
    U_Y3               0.000      0.000    999.000    999.000
    U_Y2               0.000      0.000    999.000    999.000
    U_Y1               0.120      0.238      0.505      0.613

 U_Y6     WITH
    ETA1_X             0.000      0.000    999.000    999.000
    ETA1_Y             0.000      0.000    999.000    999.000
    U_Y5               0.000      0.000    999.000    999.000
    U_Y4               0.000      0.000    999.000    999.000
    U_Y3               0.000      0.000    999.000    999.000
    U_Y2               0.000      0.000    999.000    999.000
    U_Y1               0.000      0.000    999.000    999.000

 U_Y5     WITH
    ETA1_X             0.000      0.000    999.000    999.000
    ETA1_Y             0.000      0.000    999.000    999.000
    U_Y4               0.000      0.000    999.000    999.000
    U_Y3               0.000      0.000    999.000    999.000
    U_Y2               0.000      0.000    999.000    999.000
    U_Y1               0.000      0.000    999.000    999.000

 U_Y4     WITH
    ETA1_X             0.000      0.000    999.000    999.000
    ETA1_Y             0.000      0.000    999.000    999.000
    U_Y3               0.000      0.000    999.000    999.000
    U_Y2               0.000      0.000    999.000    999.000
    U_Y1               0.000      0.000    999.000    999.000

 U_Y3     WITH
    ETA1_X             0.000      0.000    999.000    999.000
    ETA1_Y             0.000      0.000    999.000    999.000
    U_Y2               0.000      0.000    999.000    999.000
    U_Y1               0.000      0.000    999.000    999.000

 U_Y2     WITH
    ETA1_X             0.000      0.000    999.000    999.000
    ETA1_Y             0.000      0.000    999.000    999.000
    U_Y1               0.000      0.000    999.000    999.000

 U_Y1     WITH
    ETA1_X             0.000      0.000    999.000    999.000
    ETA1_Y             0.000      0.000    999.000    999.000

 ETA1_Y   WITH
    ETA1_X             0.631      0.268      2.353      0.019

 Intercepts
    Y6                 2.302      2.374      0.970      0.332
    Y5                 2.298      2.381      0.965      0.335
    Y4                 2.305      2.375      0.970      0.332
    Y3                 2.284      2.364      0.966      0.334
    Y2                 2.371      2.349      1.009      0.313
    Y1                 5.250      0.096     54.931      0.000
    X6                 0.882      0.768      1.149      0.251
    X5                 0.903      0.763      1.183      0.237
    X4                 0.887      0.769      1.153      0.249
    X3                 0.944      0.748      1.262      0.207
    X2                -0.037      0.694     -0.053      0.958
    X1                 7.673      0.080     96.447      0.000

 Variances
    ETA1_X             0.397      0.288      1.378      0.168
    ETA1_Y             1.086      0.202      5.379      0.000
    U_X6               0.016      0.006      2.746      0.006
    U_X5               0.025      0.011      2.330      0.020
    U_X4               0.024      0.010      2.505      0.012
    U_X3               0.047      0.015      3.118      0.002
    U_X2               0.046      0.012      3.797      0.000
    U_X1               0.341      0.270      1.261      0.207
    U_Y6               0.142      0.025      5.667      0.000
    U_Y5               0.060      0.013      4.569      0.000
    U_Y4               0.182      0.033      5.526      0.000
    U_Y3               0.096      0.020      4.785      0.000
    U_Y2               0.126      0.026      4.826      0.000
    U_Y1               0.102      0.142      0.719      0.472

 Residual Variances
    Y6                 0.000      0.000    999.000    999.000
    Y5                 0.000      0.000    999.000    999.000
    Y4                 0.000      0.000    999.000    999.000
    Y3                 0.000      0.000    999.000    999.000
    Y2                 0.000      0.000    999.000    999.000
    Y1                 0.000      0.000    999.000    999.000
    X6                 0.000      0.000    999.000    999.000
    X5                 0.000      0.000    999.000    999.000
    X4                 0.000      0.000    999.000    999.000
    X3                 0.000      0.000    999.000    999.000
    X2                 0.000      0.000    999.000    999.000
    X1                 0.000      0.000    999.000    999.000

New/Additional Parameters
    AR_X               0.958      0.127      7.570      0.000
    MA_X              -0.271      0.192     -1.414      0.157
    ARMA_X             0.686      0.197      3.481      0.000
    CL_XY             -0.103      0.072     -1.419      0.156
    CLMA_XY            0.080      0.073      1.100      0.271
    CLCL_XY           -0.023      0.040     -0.569      0.569
    AR_Y               0.390      0.359      1.084      0.278
    MA_Y               0.191      0.319      0.598      0.550
    ARMA_Y             0.580      0.094      6.167      0.000
    CL_YX              0.131      0.315      0.415      0.678
    CLMA_YX            0.009      0.249      0.034      0.973
    CLCL_YX            0.139      0.164      0.849      0.396


STANDARDIZED MODEL RESULTS


STDYX Standardization

                                                    Two-Tailed
                    Estimate       S.E.  Est./S.E.    P-Value

 ETA1_X   BY
    X1                 0.734      0.253      2.894      0.004
    X2                -0.031      0.221     -0.142      0.887
    X3                 0.152      0.089      1.718      0.086
    X4                 0.162      0.074      2.205      0.027
    X5                 0.150      0.076      1.972      0.049
    X6                 0.162      0.082      1.970      0.049

 ETA1_Y   BY
    Y1                 0.956      0.063     15.079      0.000
    Y2                 0.478      0.321      1.491      0.136
    Y3                 0.482      0.319      1.512      0.131
    Y4                 0.458      0.303      1.513      0.130
    Y5                 0.520      0.296      1.756      0.079
    Y6                 0.455      0.327      1.393      0.164

 U_X6     BY
    X6                 0.143      0.028      5.046      0.000

 U_X5     BY
    X5                 0.173      0.037      4.660      0.000

 U_X4     BY
    X4                 0.169      0.035      4.895      0.000

 U_X3     BY
    X3                 0.235      0.039      6.107      0.000

 U_X2     BY
    X2                 0.235      0.030      7.867      0.000

 U_X1     BY
    X1                 0.679      0.274      2.482      0.013

 U_Y6     BY
    Y6                 0.346      0.036      9.646      0.000

 U_Y5     BY
    Y5                 0.218      0.027      8.017      0.000

 U_Y4     BY
    Y4                 0.387      0.037     10.363      0.000

 U_Y3     BY
    Y3                 0.284      0.033      8.493      0.000

 U_Y2     BY
    Y2                 0.323      0.035      9.196      0.000

 U_Y1     BY
    Y1                 0.293      0.207      1.420      0.156

 X6       ON
    U_X5              -0.057      0.037     -1.536      0.125
    U_X4               0.009      0.016      0.586      0.558
    U_Y5               0.022      0.020      1.119      0.263

 X5       ON
    U_X4              -0.056      0.053     -1.050      0.294
    U_X3               0.013      0.021      0.625      0.532
    U_Y4               0.038      0.034      1.124      0.261

 X4       ON
    U_X3              -0.078      0.063     -1.231      0.218
    U_X2               0.013      0.020      0.630      0.529
    U_Y3               0.027      0.024      1.140      0.254

 X3       ON
    U_X2              -0.076      0.061     -1.240      0.215
    U_X1               0.035      0.055      0.628      0.530
    U_Y2               0.031      0.028      1.088      0.276

 Y6       ON
    U_Y5               0.043      0.070      0.611      0.541
    U_X5               0.001      0.036      0.035      0.972

 Y5       ON
    U_Y4               0.072      0.121      0.598      0.550
    U_X4               0.001      0.034      0.034      0.973

 Y4       ON
    U_Y3               0.053      0.087      0.613      0.540
    U_X3               0.002      0.049      0.034      0.973

 Y3       ON
    U_Y2               0.062      0.103      0.601      0.548
    U_X2               0.002      0.049      0.034      0.973

 Y2       ON
    U_Y1               0.055      0.104      0.534      0.594
    U_X1               0.005      0.131      0.035      0.972

 X2       ON
    X1                 0.845      0.084     10.086      0.000
    Y1                 0.182      0.267      0.679      0.497

 X6       ON
    X5                 0.967      0.136      7.130      0.000
    Y5                -0.129      0.092     -1.406      0.160

 X5       ON
    X4                 0.966      0.120      8.050      0.000
    Y4                -0.125      0.089     -1.408      0.159

 X4       ON
    X3                 0.969      0.123      7.872      0.000
    Y3                -0.122      0.086     -1.432      0.152

 X3       ON
    X2                 0.947      0.129      7.335      0.000
    Y2                -0.122      0.086     -1.412      0.158

 Y6       ON
    Y5                 0.403      0.370      1.088      0.276
    X5                 0.108      0.261      0.415      0.678

 Y5       ON
    Y4                 0.381      0.351      1.085      0.278
    X4                 0.106      0.253      0.418      0.676

 Y4       ON
    Y3                 0.385      0.358      1.074      0.283
    X3                 0.109      0.260      0.421      0.674

 Y3       ON
    Y2                 0.393      0.362      1.085      0.278
    X2                 0.110      0.264      0.415      0.678

 Y2       ON
    Y1                 0.386      0.357      1.083      0.279
    X1                 0.102      0.246      0.416      0.678

 U_X6     WITH
    ETA1_X             0.000      0.000    999.000    999.000
    ETA1_Y             0.000      0.000    999.000    999.000
    U_X5               0.000      0.000    999.000    999.000
    U_X4               0.000      0.000    999.000    999.000
    U_X3               0.000      0.000    999.000    999.000
    U_X2               0.000      0.000    999.000    999.000
    U_X1               0.000      0.000    999.000    999.000
    U_Y6               0.107      0.133      0.800      0.424
    U_Y5               0.000      0.000    999.000    999.000
    U_Y4               0.000      0.000    999.000    999.000
    U_Y3               0.000      0.000    999.000    999.000
    U_Y2               0.000      0.000    999.000    999.000
    U_Y1               0.000      0.000    999.000    999.000

 U_X5     WITH
    ETA1_X             0.000      0.000    999.000    999.000
    ETA1_Y             0.000      0.000    999.000    999.000
    U_X4               0.000      0.000    999.000    999.000
    U_X3               0.000      0.000    999.000    999.000
    U_X2               0.000      0.000    999.000    999.000
    U_X1               0.000      0.000    999.000    999.000
    U_Y6               0.000      0.000    999.000    999.000
    U_Y5               0.321      0.137      2.350      0.019
    U_Y4               0.000      0.000    999.000    999.000
    U_Y3               0.000      0.000    999.000    999.000
    U_Y2               0.000      0.000    999.000    999.000
    U_Y1               0.000      0.000    999.000    999.000

 U_X4     WITH
    ETA1_X             0.000      0.000    999.000    999.000
    ETA1_Y             0.000      0.000    999.000    999.000
    U_X3               0.000      0.000    999.000    999.000
    U_X2               0.000      0.000    999.000    999.000
    U_X1               0.000      0.000    999.000    999.000
    U_Y6               0.000      0.000    999.000    999.000
    U_Y5               0.000      0.000    999.000    999.000
    U_Y4              -0.023      0.123     -0.185      0.853
    U_Y3               0.000      0.000    999.000    999.000
    U_Y2               0.000      0.000    999.000    999.000
    U_Y1               0.000      0.000    999.000    999.000

 U_X3     WITH
    ETA1_X             0.000      0.000    999.000    999.000
    ETA1_Y             0.000      0.000    999.000    999.000
    U_X2               0.000      0.000    999.000    999.000
    U_X1               0.000      0.000    999.000    999.000
    U_Y6               0.000      0.000    999.000    999.000
    U_Y5               0.000      0.000    999.000    999.000
    U_Y4               0.000      0.000    999.000    999.000
    U_Y3               0.003      0.134      0.022      0.982
    U_Y2               0.000      0.000    999.000    999.000
    U_Y1               0.000      0.000    999.000    999.000

 U_X2     WITH
    ETA1_X             0.000      0.000    999.000    999.000
    ETA1_Y             0.000      0.000    999.000    999.000
    U_X1               0.000      0.000    999.000    999.000
    U_Y6               0.000      0.000    999.000    999.000
    U_Y5               0.000      0.000    999.000    999.000
    U_Y4               0.000      0.000    999.000    999.000
    U_Y3               0.000      0.000    999.000    999.000
    U_Y2               0.446      0.214      2.082      0.037
    U_Y1               0.000      0.000    999.000    999.000

 U_X1     WITH
    ETA1_X             0.000      0.000    999.000    999.000
    ETA1_Y             0.000      0.000    999.000    999.000
    U_Y6               0.000      0.000    999.000    999.000
    U_Y5               0.000      0.000    999.000    999.000
    U_Y4               0.000      0.000    999.000    999.000
    U_Y3               0.000      0.000    999.000    999.000
    U_Y2               0.000      0.000    999.000    999.000
    U_Y1               0.643      0.593      1.085      0.278

 U_Y6     WITH
    ETA1_X             0.000      0.000    999.000    999.000
    ETA1_Y             0.000      0.000    999.000    999.000
    U_Y5               0.000      0.000    999.000    999.000
    U_Y4               0.000      0.000    999.000    999.000
    U_Y3               0.000      0.000    999.000    999.000
    U_Y2               0.000      0.000    999.000    999.000
    U_Y1               0.000      0.000    999.000    999.000

 U_Y5     WITH
    ETA1_X             0.000      0.000    999.000    999.000
    ETA1_Y             0.000      0.000    999.000    999.000
    U_Y4               0.000      0.000    999.000    999.000
    U_Y3               0.000      0.000    999.000    999.000
    U_Y2               0.000      0.000    999.000    999.000
    U_Y1               0.000      0.000    999.000    999.000

 U_Y4     WITH
    ETA1_X             0.000      0.000    999.000    999.000
    ETA1_Y             0.000      0.000    999.000    999.000
    U_Y3               0.000      0.000    999.000    999.000
    U_Y2               0.000      0.000    999.000    999.000
    U_Y1               0.000      0.000    999.000    999.000

 U_Y3     WITH
    ETA1_X             0.000      0.000    999.000    999.000
    ETA1_Y             0.000      0.000    999.000    999.000
    U_Y2               0.000      0.000    999.000    999.000
    U_Y1               0.000      0.000    999.000    999.000

 U_Y2     WITH
    ETA1_X             0.000      0.000    999.000    999.000
    ETA1_Y             0.000      0.000    999.000    999.000
    U_Y1               0.000      0.000    999.000    999.000

 U_Y1     WITH
    ETA1_X             0.000      0.000    999.000    999.000
    ETA1_Y             0.000      0.000    999.000    999.000

 ETA1_Y   WITH
    ETA1_X             0.961      0.059     16.358      0.000

 Intercepts
    Y6                 2.110      2.183      0.967      0.334
    Y5                 2.038      2.128      0.957      0.338
    Y4                 2.089      2.193      0.953      0.341
    Y3                 2.097      2.151      0.975      0.330
    Y2                 2.158      2.140      1.008      0.313
    Y1                 4.817      0.250     19.308      0.000
    X6                 0.983      0.849      1.158      0.247
    X5                 0.997      0.841      1.185      0.236
    X4                 0.971      0.832      1.168      0.243
    X3                 1.021      0.790      1.293      0.196
    X2                -0.040      0.760     -0.053      0.958
    X1                 8.932      0.594     15.029      0.000

 Variances
    ETA1_X             1.000      0.000    999.000    999.000
    ETA1_Y             1.000      0.000    999.000    999.000
    U_X6               1.000      0.000    999.000    999.000
    U_X5               1.000      0.000    999.000    999.000
    U_X4               1.000      0.000    999.000    999.000
    U_X3               1.000      0.000    999.000    999.000
    U_X2               1.000      0.000    999.000    999.000
    U_X1               1.000      0.000    999.000    999.000
    U_Y6               1.000      0.000    999.000    999.000
    U_Y5               1.000      0.000    999.000    999.000
    U_Y4               1.000      0.000    999.000    999.000
    U_Y3               1.000      0.000    999.000    999.000
    U_Y2               1.000      0.000    999.000    999.000
    U_Y1               1.000      0.000    999.000    999.000

 Residual Variances
    Y6                 0.000    999.000    999.000    999.000
    Y5                 0.000    999.000    999.000    999.000
    Y4                 0.000    999.000    999.000    999.000
    Y3                 0.000    999.000    999.000    999.000
    Y2                 0.000    999.000    999.000    999.000
    Y1                 0.000    999.000    999.000    999.000
    X6                 0.000    999.000    999.000    999.000
    X5                 0.000    999.000    999.000    999.000
    X4                 0.000    999.000    999.000    999.000
    X3                 0.000    999.000    999.000    999.000
    X2                 0.000    999.000    999.000    999.000
    X1                 0.000    999.000    999.000    999.000


R-SQUARE

    Observed                                        Two-Tailed
    Variable        Estimate       S.E.  Est./S.E.    P-Value

    Y6                 1.000    999.000    999.000    999.000
    Y5                 1.000    999.000    999.000    999.000
    Y4                 1.000    999.000    999.000    999.000
    Y3                 1.000    999.000    999.000    999.000
    Y2                 1.000    999.000    999.000    999.000
    Y1                 1.000    999.000    999.000    999.000
    X6                 1.000    999.000    999.000    999.000
    X5                 1.000    999.000    999.000    999.000
    X4                 1.000    999.000    999.000    999.000
    X3                 1.000    999.000    999.000    999.000
    X2                 1.000    999.000    999.000    999.000
    X1                 1.000    999.000    999.000    999.000


QUALITY OF NUMERICAL RESULTS

     Condition Number for the Information Matrix              0.406E-07
       (ratio of smallest to largest eigenvalue)


TOTAL, TOTAL INDIRECT, SPECIFIC INDIRECT, AND DIRECT EFFECTS


                                                    Two-Tailed
                    Estimate       S.E.  Est./S.E.    P-Value

Effects from U_X2 to X6

  Total                0.564      0.275      2.049      0.041
  Total indirect       0.564      0.275      2.049      0.041

  Specific indirect 1
    X6
    Y5
    X4
    U_X2              -0.001      0.002     -0.310      0.757

  Specific indirect 2
    X6
    X5
    X4
    U_X2               0.050      0.077      0.653      0.514

  Specific indirect 3
    X6
    Y5
    Y4
    Y3
    U_X2               0.000      0.004     -0.033      0.973

  Specific indirect 4
    X6
    Y5
    Y4
    X3
    U_X2               0.002      0.005      0.334      0.738

  Specific indirect 5
    X6
    Y5
    X4
    Y3
    U_X2               0.000      0.000      0.038      0.970

  Specific indirect 6
    X6
    Y5
    X4
    X3
    U_X2               0.004      0.014      0.299      0.765

  Specific indirect 7
    X6
    X5
    Y4
    Y3
    U_X2               0.000      0.010     -0.034      0.973

  Specific indirect 8
    X6
    X5
    Y4
    X3
    U_X2               0.004      0.014      0.299      0.765

  Specific indirect 9
    X6
    X5
    X4
    Y3
    U_X2              -0.001      0.023     -0.035      0.972

  Specific indirect 10
    X6
    X5
    X4
    X3
    U_X2              -0.286      0.264     -1.085      0.278

  Specific indirect 11
    X6
    Y5
    Y4
    Y3
    X2
    U_X2              -0.002      0.005     -0.388      0.698

  Specific indirect 12
    X6
    Y5
    Y4
    X3
    X2
    U_X2              -0.005      0.014     -0.367      0.713

  Specific indirect 13
    X6
    Y5
    X4
    Y3
    X2
    U_X2               0.000      0.001      0.171      0.864

  Specific indirect 14
    X6
    Y5
    X4
    X3
    X2
    U_X2              -0.012      0.039     -0.315      0.753

  Specific indirect 15
    X6
    X5
    Y4
    Y3
    X2
    U_X2              -0.005      0.014     -0.367      0.713

  Specific indirect 16
    X6
    X5
    Y4
    X3
    X2
    U_X2              -0.012      0.039     -0.315      0.753

  Specific indirect 17
    X6
    X5
    X4
    Y3
    X2
    U_X2              -0.012      0.039     -0.315      0.753

  Specific indirect 18
    X6
    X5
    X4
    X3
    X2
    U_X2               0.841      0.444      1.892      0.058


Effects from U_Y2 to X6

  Total               -0.104      0.069     -1.512      0.131
  Total indirect      -0.104      0.069     -1.512      0.131

  Specific indirect 1
    X6
    Y5
    Y4
    Y3
    U_Y2              -0.003      0.002     -1.653      0.098

  Specific indirect 2
    X6
    Y5
    Y4
    X3
    U_Y2               0.000      0.001     -0.315      0.753

  Specific indirect 3
    X6
    Y5
    X4
    Y3
    U_Y2               0.000      0.001      0.222      0.824

  Specific indirect 4
    X6
    Y5
    X4
    X3
    U_Y2              -0.001      0.004     -0.274      0.784

  Specific indirect 5
    X6
    X5
    Y4
    Y3
    U_Y2              -0.007      0.010     -0.760      0.447

  Specific indirect 6
    X6
    X5
    Y4
    X3
    U_Y2              -0.001      0.004     -0.274      0.784

  Specific indirect 7
    X6
    X5
    X4
    Y3
    U_Y2              -0.018      0.040     -0.446      0.655

  Specific indirect 8
    X6
    X5
    X4
    X3
    U_Y2               0.070      0.081      0.866      0.387

  Specific indirect 9
    X6
    Y5
    Y4
    Y3
    Y2
    U_Y2              -0.006      0.015     -0.412      0.681

  Specific indirect 10
    X6
    Y5
    Y4
    X3
    Y2
    U_Y2               0.001      0.002      0.320      0.749

  Specific indirect 11
    X6
    Y5
    X4
    Y3
    Y2
    U_Y2               0.001      0.002      0.320      0.749

  Specific indirect 12
    X6
    Y5
    X4
    X3
    Y2
    U_Y2               0.001      0.005      0.275      0.783

  Specific indirect 13
    X6
    X5
    Y4
    Y3
    Y2
    U_Y2              -0.015      0.023     -0.651      0.515

  Specific indirect 14
    X6
    X5
    Y4
    X3
    Y2
    U_Y2               0.001      0.005      0.275      0.783

  Specific indirect 15
    X6
    X5
    X4
    Y3
    Y2
    U_Y2              -0.037      0.031     -1.165      0.244

  Specific indirect 16
    X6
    X5
    X4
    X3
    Y2
    U_Y2              -0.090      0.092     -0.980      0.327


Effects from U_X2 to X5

  Total                0.604      0.253      2.390      0.017
  Total indirect       0.604      0.253      2.390      0.017

  Specific indirect 1
    X5
    X4
    U_X2               0.052      0.081      0.648      0.517

  Specific indirect 2
    X5
    Y4
    Y3
    U_X2               0.000      0.010     -0.034      0.973

  Specific indirect 3
    X5
    Y4
    X3
    U_X2               0.004      0.014      0.310      0.756

  Specific indirect 4
    X5
    X4
    Y3
    U_X2              -0.001      0.024     -0.035      0.972

  Specific indirect 5
    X5
    X4
    X3
    U_X2              -0.299      0.256     -1.169      0.243

  Specific indirect 6
    X5
    Y4
    Y3
    X2
    U_X2              -0.005      0.014     -0.385      0.700

  Specific indirect 7
    X5
    Y4
    X3
    X2
    U_X2              -0.013      0.039     -0.328      0.743

  Specific indirect 8
    X5
    X4
    Y3
    X2
    U_X2              -0.013      0.039     -0.328      0.743

  Specific indirect 9
    X5
    X4
    X3
    X2
    U_X2               0.878      0.348      2.523      0.012


Effects from U_Y2 to X5

  Total               -0.101      0.066     -1.537      0.124
  Total indirect      -0.101      0.066     -1.537      0.124

  Specific indirect 1
    X5
    Y4
    Y3
    U_Y2              -0.008      0.009     -0.803      0.422

  Specific indirect 2
    X5
    Y4
    X3
    U_Y2              -0.001      0.004     -0.283      0.777

  Specific indirect 3
    X5
    X4
    Y3
    U_Y2              -0.019      0.041     -0.461      0.645

  Specific indirect 4
    X5
    X4
    X3
    U_Y2               0.073      0.078      0.941      0.347

  Specific indirect 5
    X5
    Y4
    Y3
    Y2
    U_Y2              -0.016      0.024     -0.645      0.519

  Specific indirect 6
    X5
    Y4
    X3
    Y2
    U_Y2               0.001      0.005      0.285      0.776

  Specific indirect 7
    X5
    X4
    Y3
    Y2
    U_Y2              -0.038      0.031     -1.240      0.215

  Specific indirect 8
    X5
    X4
    X3
    Y2
    U_Y2              -0.094      0.085     -1.101      0.271


Effects from U_X2 to X4

  Total                0.645      0.224      2.875      0.004
  Total indirect       0.590      0.290      2.036      0.042

  Specific indirect 1
    X4
    Y3
    U_X2              -0.001      0.025     -0.035      0.972

  Specific indirect 2
    X4
    X3
    U_X2              -0.312      0.252     -1.241      0.215

  Specific indirect 3
    X4
    Y3
    X2
    U_X2              -0.013      0.039     -0.342      0.733

  Specific indirect 4
    X4
    X3
    X2
    U_X2               0.917      0.242      3.785      0.000

  Direct
    X4
    U_X2               0.055      0.086      0.640      0.522


Effects from U_Y2 to X4

  Total               -0.081      0.060     -1.346      0.178
  Total indirect      -0.081      0.060     -1.346      0.178

  Specific indirect 1
    X4
    Y3
    U_Y2              -0.020      0.041     -0.475      0.635

  Specific indirect 2
    X4
    X3
    U_Y2               0.077      0.075      1.020      0.308

  Specific indirect 3
    X4
    Y3
    Y2
    U_Y2              -0.040      0.031     -1.293      0.196

  Specific indirect 4
    X4
    X3
    Y2
    U_Y2              -0.098      0.079     -1.247      0.212


Effects from U_X2 to X3

  Total                0.631      0.265      2.381      0.017
  Total indirect       0.958      0.127      7.570      0.000

  Specific indirect 1
    X3
    X2
    U_X2               0.958      0.127      7.570      0.000

  Direct
    X3
    U_X2              -0.326      0.253     -1.290      0.197


Effects from U_Y2 to X3

  Total               -0.023      0.040     -0.569      0.569
  Total indirect      -0.103      0.072     -1.419      0.156

  Specific indirect 1
    X3
    Y2
    U_Y2              -0.103      0.072     -1.419      0.156

  Direct
    X3
    U_Y2               0.080      0.073      1.100      0.271


Effects from U_X2 to Y6

  Total                0.132      0.306      0.433      0.665
  Total indirect       0.132      0.306      0.433      0.665

  Specific indirect 1
    Y6
    Y5
    X4
    U_X2               0.003      0.008      0.354      0.723

  Specific indirect 2
    Y6
    X5
    X4
    U_X2               0.007      0.020      0.346      0.729

  Specific indirect 3
    Y6
    Y5
    Y4
    Y3
    U_X2               0.001      0.016      0.032      0.974

  Specific indirect 4
    Y6
    Y5
    Y4
    X3
    U_X2              -0.006      0.018     -0.358      0.720

  Specific indirect 5
    Y6
    Y5
    X4
    Y3
    U_X2               0.000      0.001     -0.037      0.971

  Specific indirect 6
    Y6
    Y5
    X4
    X3
    U_X2              -0.016      0.043     -0.369      0.712

  Specific indirect 7
    Y6
    X5
    Y4
    Y3
    U_X2               0.000      0.001     -0.037      0.971

  Specific indirect 8
    Y6
    X5
    Y4
    X3
    U_X2               0.001      0.003      0.179      0.858

  Specific indirect 9
    Y6
    X5
    X4
    Y3
    U_X2               0.000      0.003     -0.038      0.970

  Specific indirect 10
    Y6
    X5
    X4
    X3
    U_X2              -0.039      0.116     -0.337      0.736

  Specific indirect 11
    Y6
    Y5
    Y4
    Y3
    X2
    U_X2               0.008      0.021      0.360      0.719

  Specific indirect 12
    Y6
    Y5
    Y4
    X3
    X2
    U_X2               0.019      0.046      0.414      0.679

  Specific indirect 13
    Y6
    Y5
    X4
    Y3
    X2
    U_X2              -0.001      0.003     -0.202      0.840

  Specific indirect 14
    Y6
    Y5
    X4
    X3
    X2
    U_X2               0.047      0.113      0.414      0.679

  Specific indirect 15
    Y6
    X5
    Y4
    Y3
    X2
    U_X2              -0.001      0.003     -0.202      0.840

  Specific indirect 16
    Y6
    X5
    Y4
    X3
    X2
    U_X2              -0.002      0.009     -0.184      0.854

  Specific indirect 17
    Y6
    X5
    X4
    Y3
    X2
    U_X2              -0.002      0.009     -0.184      0.854

  Specific indirect 18
    Y6
    X5
    X4
    X3
    X2
    U_X2               0.115      0.320      0.358      0.720


Effects from U_Y2 to Y6

  Total                0.017      0.127      0.131      0.896
  Total indirect       0.017      0.127      0.131      0.896

  Specific indirect 1
    Y6
    Y5
    Y4
    Y3
    U_Y2               0.011      0.014      0.820      0.412

  Specific indirect 2
    Y6
    Y5
    Y4
    X3
    U_Y2               0.002      0.004      0.376      0.707

  Specific indirect 3
    Y6
    Y5
    X4
    Y3
    U_Y2              -0.001      0.003     -0.308      0.758

  Specific indirect 4
    Y6
    Y5
    X4
    X3
    U_Y2               0.004      0.011      0.362      0.718

  Specific indirect 5
    Y6
    X5
    Y4
    Y3
    U_Y2              -0.001      0.003     -0.308      0.758

  Specific indirect 6
    Y6
    X5
    Y4
    X3
    U_Y2               0.000      0.001     -0.171      0.864

  Specific indirect 7
    Y6
    X5
    X4
    Y3
    U_Y2              -0.002      0.010     -0.248      0.804

  Specific indirect 8
    Y6
    X5
    X4
    X3
    U_Y2               0.010      0.030      0.314      0.753

  Specific indirect 9
    Y6
    Y5
    Y4
    Y3
    Y2
    U_Y2               0.023      0.085      0.271      0.786

  Specific indirect 10
    Y6
    Y5
    Y4
    X3
    Y2
    U_Y2              -0.002      0.005     -0.388      0.698

  Specific indirect 11
    Y6
    Y5
    X4
    Y3
    Y2
    U_Y2              -0.002      0.005     -0.388      0.698

  Specific indirect 12
    Y6
    Y5
    X4
    X3
    Y2
    U_Y2              -0.005      0.014     -0.367      0.713

  Specific indirect 13
    Y6
    X5
    Y4
    Y3
    Y2
    U_Y2              -0.002      0.005     -0.388      0.698

  Specific indirect 14
    Y6
    X5
    Y4
    X3
    Y2
    U_Y2               0.000      0.001      0.171      0.864

  Specific indirect 15
    Y6
    X5
    X4
    Y3
    Y2
    U_Y2              -0.005      0.014     -0.367      0.713

  Specific indirect 16
    Y6
    X5
    X4
    X3
    Y2
    U_Y2              -0.012      0.039     -0.315      0.753


Effects from U_X2 to Y5

  Total                0.137      0.291      0.473      0.636
  Total indirect       0.137      0.291      0.473      0.636

  Specific indirect 1
    Y5
    X4
    U_X2               0.007      0.020      0.358      0.721

  Specific indirect 2
    Y5
    Y4
    Y3
    U_X2               0.001      0.039      0.033      0.974

  Specific indirect 3
    Y5
    Y4
    X3
    U_X2              -0.017      0.043     -0.384      0.701

  Specific indirect 4
    Y5
    X4
    Y3
    U_X2               0.000      0.003     -0.038      0.970

  Specific indirect 5
    Y5
    X4
    X3
    U_X2              -0.041      0.116     -0.351      0.725

  Specific indirect 6
    Y5
    Y4
    Y3
    X2
    U_X2               0.020      0.046      0.431      0.667

  Specific indirect 7
    Y5
    Y4
    X3
    X2
    U_X2               0.049      0.112      0.435      0.663

  Specific indirect 8
    Y5
    X4
    Y3
    X2
    U_X2              -0.002      0.009     -0.188      0.851

  Specific indirect 9
    Y5
    X4
    X3
    X2
    U_X2               0.120      0.319      0.376      0.707


Effects from U_Y2 to Y5

  Total                0.076      0.190      0.401      0.689
  Total indirect       0.076      0.190      0.401      0.689

  Specific indirect 1
    Y5
    Y4
    Y3
    U_Y2               0.029      0.014      2.115      0.034

  Specific indirect 2
    Y5
    Y4
    X3
    U_Y2               0.004      0.011      0.378      0.705

  Specific indirect 3
    Y5
    X4
    Y3
    U_Y2              -0.003      0.010     -0.256      0.798

  Specific indirect 4
    Y5
    X4
    X3
    U_Y2               0.010      0.031      0.327      0.744

  Specific indirect 5
    Y5
    Y4
    Y3
    Y2
    U_Y2               0.059      0.164      0.361      0.718

  Specific indirect 6
    Y5
    Y4
    X3
    Y2
    U_Y2              -0.005      0.014     -0.385      0.700

  Specific indirect 7
    Y5
    X4
    Y3
    Y2
    U_Y2              -0.005      0.014     -0.385      0.700

  Specific indirect 8
    Y5
    X4
    X3
    Y2
    U_Y2              -0.013      0.039     -0.328      0.743


Effects from U_X2 to Y4

  Total                0.137      0.236      0.580      0.562
  Total indirect       0.137      0.236      0.580      0.562

  Specific indirect 1
    Y4
    Y3
    U_X2               0.003      0.099      0.034      0.973

  Specific indirect 2
    Y4
    X3
    U_X2              -0.043      0.116     -0.366      0.714

  Specific indirect 3
    Y4
    Y3
    X2
    U_X2               0.051      0.111      0.459      0.646

  Specific indirect 4
    Y4
    X3
    X2
    U_X2               0.125      0.317      0.394      0.693


Effects from U_Y2 to Y4

  Total                0.223      0.236      0.945      0.345
  Total indirect       0.223      0.236      0.945      0.345

  Specific indirect 1
    Y4
    Y3
    U_Y2               0.074      0.060      1.231      0.218

  Specific indirect 2
    Y4
    X3
    U_Y2               0.010      0.031      0.341      0.733

  Specific indirect 3
    Y4
    Y3
    Y2
    U_Y2               0.152      0.280      0.542      0.588

  Specific indirect 4
    Y4
    X3
    Y2
    U_Y2              -0.013      0.039     -0.342      0.733


Effects from U_X2 to Y3

  Total                0.139      0.164      0.849      0.396
  Total indirect       0.131      0.315      0.415      0.678

  Specific indirect 1
    Y3
    X2
    U_X2               0.131      0.315      0.415      0.678

  Direct
    Y3
    U_X2               0.009      0.249      0.034      0.973


Effects from U_Y2 to Y3

  Total                0.580      0.094      6.167      0.000
  Total indirect       0.390      0.359      1.084      0.278

  Specific indirect 1
    Y3
    Y2
    U_Y2               0.390      0.359      1.084      0.278

  Direct
    Y3
    U_Y2               0.191      0.319      0.598      0.550


STANDARDIZED TOTAL, TOTAL INDIRECT, SPECIFIC INDIRECT, AND DIRECT EFFECTS


STDYX Standardization

                                                    Two-Tailed
                    Estimate       S.E.  Est./S.E.    P-Value

Effects from U_X2 to X6

  Total                0.135      0.065      2.072      0.038
  Total indirect       0.135      0.065      2.072      0.038

  Specific indirect 1
    X6
    Y5
    X4
    U_X2               0.000      0.001     -0.309      0.758

  Specific indirect 2
    X6
    X5
    X4
    U_X2               0.012      0.019      0.638      0.523

  Specific indirect 3
    X6
    Y5
    Y4
    Y3
    U_X2               0.000      0.001     -0.034      0.973

  Specific indirect 4
    X6
    Y5
    Y4
    X3
    U_X2               0.000      0.001      0.333      0.739

  Specific indirect 5
    X6
    Y5
    X4
    Y3
    U_X2               0.000      0.000      0.038      0.970

  Specific indirect 6
    X6
    Y5
    X4
    X3
    U_X2               0.001      0.003      0.299      0.765

  Specific indirect 7
    X6
    X5
    Y4
    Y3
    U_X2               0.000      0.002     -0.034      0.973

  Specific indirect 8
    X6
    X5
    Y4
    X3
    U_X2               0.001      0.003      0.299      0.765

  Specific indirect 9
    X6
    X5
    X4
    Y3
    U_X2               0.000      0.006     -0.035      0.972

  Specific indirect 10
    X6
    X5
    X4
    X3
    U_X2              -0.069      0.057     -1.194      0.232

  Specific indirect 11
    X6
    Y5
    Y4
    Y3
    X2
    U_X2               0.000      0.001     -0.384      0.701

  Specific indirect 12
    X6
    Y5
    Y4
    X3
    X2
    U_X2              -0.001      0.003     -0.367      0.714

  Specific indirect 13
    X6
    Y5
    X4
    Y3
    X2
    U_X2               0.000      0.000      0.341      0.733

  Specific indirect 14
    X6
    Y5
    X4
    X3
    X2
    U_X2              -0.003      0.009     -0.327      0.743

  Specific indirect 15
    X6
    X5
    Y4
    Y3
    X2
    U_X2              -0.001      0.003     -0.367      0.714

  Specific indirect 16
    X6
    X5
    Y4
    X3
    X2
    U_X2              -0.003      0.009     -0.327      0.743

  Specific indirect 17
    X6
    X5
    X4
    Y3
    X2
    U_X2              -0.003      0.009     -0.327      0.743

  Specific indirect 18
    X6
    X5
    X4
    X3
    X2
    U_X2               0.201      0.037      5.377      0.000


Effects from U_Y2 to X6

  Total               -0.041      0.028     -1.466      0.143
  Total indirect      -0.041      0.028     -1.466      0.143

  Specific indirect 1
    X6
    Y5
    Y4
    Y3
    U_Y2              -0.001      0.001     -0.801      0.423

  Specific indirect 2
    X6
    Y5
    Y4
    X3
    U_Y2               0.000      0.001     -0.314      0.754

  Specific indirect 3
    X6
    Y5
    X4
    Y3
    U_Y2               0.000      0.000      0.256      0.798

  Specific indirect 4
    X6
    Y5
    X4
    X3
    U_Y2               0.000      0.001     -0.274      0.784

  Specific indirect 5
    X6
    X5
    Y4
    Y3
    U_Y2              -0.003      0.004     -0.758      0.448

  Specific indirect 6
    X6
    X5
    Y4
    X3
    U_Y2               0.000      0.001     -0.274      0.784

  Specific indirect 7
    X6
    X5
    X4
    Y3
    U_Y2              -0.007      0.015     -0.462      0.644

  Specific indirect 8
    X6
    X5
    X4
    X3
    U_Y2               0.028      0.028      1.006      0.314

  Specific indirect 9
    X6
    Y5
    Y4
    Y3
    Y2
    U_Y2              -0.002      0.002     -1.243      0.214

  Specific indirect 10
    X6
    Y5
    Y4
    X3
    Y2
    U_Y2               0.000      0.001      0.383      0.702

  Specific indirect 11
    X6
    Y5
    X4
    Y3
    Y2
    U_Y2               0.000      0.001      0.383      0.702

  Specific indirect 12
    X6
    Y5
    X4
    X3
    Y2
    U_Y2               0.001      0.002      0.327      0.743

  Specific indirect 13
    X6
    X5
    Y4
    Y3
    Y2
    U_Y2              -0.006      0.005     -1.196      0.232

  Specific indirect 14
    X6
    X5
    Y4
    X3
    Y2
    U_Y2               0.001      0.002      0.327      0.743

  Specific indirect 15
    X6
    X5
    X4
    Y3
    Y2
    U_Y2              -0.015      0.012     -1.196      0.232

  Specific indirect 16
    X6
    X5
    X4
    X3
    Y2
    U_Y2              -0.036      0.029     -1.233      0.218


Effects from U_X2 to X5

  Total                0.143      0.058      2.470      0.014
  Total indirect       0.143      0.058      2.470      0.014

  Specific indirect 1
    X5
    X4
    U_X2               0.012      0.020      0.636      0.525

  Specific indirect 2
    X5
    Y4
    Y3
    U_X2               0.000      0.002     -0.034      0.973

  Specific indirect 3
    X5
    Y4
    X3
    U_X2               0.001      0.003      0.310      0.756

  Specific indirect 4
    X5
    X4
    Y3
    U_X2               0.000      0.006     -0.035      0.972

  Specific indirect 5
    X5
    X4
    X3
    U_X2              -0.071      0.060     -1.188      0.235

  Specific indirect 6
    X5
    Y4
    Y3
    X2
    U_X2              -0.001      0.003     -0.385      0.700

  Specific indirect 7
    X5
    Y4
    X3
    X2
    U_X2              -0.003      0.009     -0.328      0.743

  Specific indirect 8
    X5
    X4
    Y3
    X2
    U_X2              -0.003      0.009     -0.328      0.743

  Specific indirect 9
    X5
    X4
    X3
    X2
    U_X2               0.208      0.038      5.516      0.000


Effects from U_Y2 to X5

  Total               -0.039      0.026     -1.514      0.130
  Total indirect      -0.039      0.026     -1.514      0.130

  Specific indirect 1
    X5
    Y4
    Y3
    U_Y2              -0.003      0.004     -0.806      0.420

  Specific indirect 2
    X5
    Y4
    X3
    U_Y2               0.000      0.001     -0.283      0.777

  Specific indirect 3
    X5
    X4
    Y3
    U_Y2              -0.007      0.016     -0.464      0.643

  Specific indirect 4
    X5
    X4
    X3
    U_Y2               0.029      0.028      1.012      0.311

  Specific indirect 5
    X5
    Y4
    Y3
    Y2
    U_Y2              -0.006      0.005     -1.239      0.215

  Specific indirect 6
    X5
    Y4
    X3
    Y2
    U_Y2               0.001      0.002      0.342      0.732

  Specific indirect 7
    X5
    X4
    Y3
    Y2
    U_Y2              -0.015      0.013     -1.194      0.232

  Specific indirect 8
    X5
    X4
    X3
    Y2
    U_Y2              -0.037      0.030     -1.245      0.213


Effects from U_X2 to X4

  Total                0.152      0.052      2.894      0.004
  Total indirect       0.139      0.067      2.074      0.038

  Specific indirect 1
    X4
    Y3
    U_X2               0.000      0.006     -0.035      0.972

  Specific indirect 2
    X4
    X3
    U_X2              -0.073      0.062     -1.190      0.234

  Specific indirect 3
    X4
    Y3
    X2
    U_X2              -0.003      0.009     -0.341      0.733

  Specific indirect 4
    X4
    X3
    X2
    U_X2               0.216      0.040      5.392      0.000

  Direct
    X4
    U_X2               0.013      0.020      0.630      0.529


Effects from U_Y2 to X4

  Total               -0.032      0.024     -1.332      0.183
  Total indirect      -0.032      0.024     -1.332      0.183

  Specific indirect 1
    X4
    Y3
    U_Y2              -0.008      0.016     -0.477      0.634

  Specific indirect 2
    X4
    X3
    U_Y2               0.030      0.029      1.010      0.312

  Specific indirect 3
    X4
    Y3
    Y2
    U_Y2              -0.016      0.013     -1.244      0.214

  Specific indirect 4
    X4
    X3
    Y2
    U_Y2              -0.038      0.031     -1.236      0.216


Effects from U_X2 to X3

  Total                0.147      0.062      2.370      0.018
  Total indirect       0.222      0.042      5.304      0.000

  Specific indirect 1
    X3
    X2
    U_X2               0.222      0.042      5.304      0.000

  Direct
    X3
    U_X2              -0.076      0.061     -1.240      0.215


Effects from U_Y2 to X3

  Total               -0.009      0.015     -0.570      0.569
  Total indirect      -0.039      0.028     -1.403      0.161

  Specific indirect 1
    X3
    Y2
    U_Y2              -0.039      0.028     -1.403      0.161

  Direct
    X3
    U_Y2               0.031      0.028      1.088      0.276


Effects from U_X2 to Y6

  Total                0.026      0.060      0.435      0.664
  Total indirect       0.026      0.060      0.435      0.664

  Specific indirect 1
    Y6
    Y5
    X4
    U_X2               0.001      0.002      0.353      0.724

  Specific indirect 2
    Y6
    X5
    X4
    U_X2               0.001      0.004      0.345      0.730

  Specific indirect 3
    Y6
    Y5
    Y4
    Y3
    U_X2               0.000      0.003      0.034      0.973

  Specific indirect 4
    Y6
    Y5
    Y4
    X3
    U_X2              -0.001      0.003     -0.384      0.701

  Specific indirect 5
    Y6
    Y5
    X4
    Y3
    U_X2               0.000      0.000     -0.037      0.971

  Specific indirect 6
    Y6
    Y5
    X4
    X3
    U_X2              -0.003      0.008     -0.369      0.712

  Specific indirect 7
    Y6
    X5
    Y4
    Y3
    U_X2               0.000      0.000     -0.037      0.971

  Specific indirect 8
    Y6
    X5
    Y4
    X3
    U_X2               0.000      0.000      0.310      0.756

  Specific indirect 9
    Y6
    X5
    X4
    Y3
    U_X2               0.000      0.001     -0.038      0.970

  Specific indirect 10
    Y6
    X5
    X4
    X3
    U_X2              -0.008      0.022     -0.351      0.725

  Specific indirect 11
    Y6
    Y5
    Y4
    Y3
    X2
    U_X2               0.002      0.003      0.460      0.645

  Specific indirect 12
    Y6
    Y5
    Y4
    X3
    X2
    U_X2               0.004      0.009      0.436      0.663

  Specific indirect 13
    Y6
    Y5
    X4
    Y3
    X2
    U_X2               0.000      0.000     -0.385      0.700

  Specific indirect 14
    Y6
    Y5
    X4
    X3
    X2
    U_X2               0.009      0.021      0.436      0.663

  Specific indirect 15
    Y6
    X5
    Y4
    Y3
    X2
    U_X2               0.000      0.000     -0.385      0.700

  Specific indirect 16
    Y6
    X5
    Y4
    X3
    X2
    U_X2               0.000      0.001     -0.328      0.743

  Specific indirect 17
    Y6
    X5
    X4
    Y3
    X2
    U_X2               0.000      0.001     -0.328      0.743

  Specific indirect 18
    Y6
    X5
    X4
    X3
    X2
    U_X2               0.023      0.057      0.396      0.692


Effects from U_Y2 to Y6

  Total                0.005      0.041      0.131      0.896
  Total indirect       0.005      0.041      0.131      0.896

  Specific indirect 1
    Y6
    Y5
    Y4
    Y3
    U_Y2               0.004      0.003      1.228      0.220

  Specific indirect 2
    Y6
    Y5
    Y4
    X3
    U_Y2               0.001      0.001      0.377      0.706

  Specific indirect 3
    Y6
    Y5
    X4
    Y3
    U_Y2               0.000      0.001     -0.309      0.758

  Specific indirect 4
    Y6
    Y5
    X4
    X3
    U_Y2               0.001      0.004      0.361      0.718

  Specific indirect 5
    Y6
    X5
    Y4
    Y3
    U_Y2               0.000      0.001     -0.309      0.758

  Specific indirect 6
    Y6
    X5
    Y4
    X3
    U_Y2               0.000      0.000     -0.283      0.777

  Specific indirect 7
    Y6
    X5
    X4
    Y3
    U_Y2              -0.001      0.003     -0.249      0.803

  Specific indirect 8
    Y6
    X5
    X4
    X3
    U_Y2               0.003      0.010      0.327      0.744

  Specific indirect 9
    Y6
    Y5
    Y4
    Y3
    Y2
    U_Y2               0.007      0.007      1.053      0.292

  Specific indirect 10
    Y6
    Y5
    Y4
    X3
    Y2
    U_Y2              -0.001      0.002     -0.384      0.701

  Specific indirect 11
    Y6
    Y5
    X4
    Y3
    Y2
    U_Y2              -0.001      0.002     -0.384      0.701

  Specific indirect 12
    Y6
    Y5
    X4
    X3
    Y2
    U_Y2              -0.002      0.004     -0.367      0.714

  Specific indirect 13
    Y6
    X5
    Y4
    Y3
    Y2
    U_Y2              -0.001      0.002     -0.384      0.701

  Specific indirect 14
    Y6
    X5
    Y4
    X3
    Y2
    U_Y2               0.000      0.000      0.342      0.732

  Specific indirect 15
    Y6
    X5
    X4
    Y3
    Y2
    U_Y2              -0.002      0.004     -0.367      0.714

  Specific indirect 16
    Y6
    X5
    X4
    X3
    Y2
    U_Y2              -0.004      0.012     -0.328      0.743


Effects from U_X2 to Y5

  Total                0.026      0.055      0.476      0.634
  Total indirect       0.026      0.055      0.476      0.634

  Specific indirect 1
    Y5
    X4
    U_X2               0.001      0.004      0.358      0.720

  Specific indirect 2
    Y5
    Y4
    Y3
    U_X2               0.000      0.007      0.034      0.973

  Specific indirect 3
    Y5
    Y4
    X3
    U_X2              -0.003      0.008     -0.385      0.700

  Specific indirect 4
    Y5
    X4
    Y3
    U_X2               0.000      0.001     -0.038      0.970

  Specific indirect 5
    Y5
    X4
    X3
    U_X2              -0.008      0.022     -0.352      0.725

  Specific indirect 6
    Y5
    Y4
    Y3
    X2
    U_X2               0.004      0.008      0.462      0.644

  Specific indirect 7
    Y5
    Y4
    X3
    X2
    U_X2               0.009      0.021      0.438      0.661

  Specific indirect 8
    Y5
    X4
    Y3
    X2
    U_X2               0.000      0.001     -0.343      0.732

  Specific indirect 9
    Y5
    X4
    X3
    X2
    U_X2               0.023      0.057      0.397      0.691


Effects from U_Y2 to Y5

  Total                0.024      0.061      0.396      0.692
  Total indirect       0.024      0.061      0.396      0.692

  Specific indirect 1
    Y5
    Y4
    Y3
    U_Y2               0.009      0.007      1.236      0.217

  Specific indirect 2
    Y5
    Y4
    X3
    U_Y2               0.001      0.003      0.378      0.705

  Specific indirect 3
    Y5
    X4
    Y3
    U_Y2              -0.001      0.003     -0.257      0.797

  Specific indirect 4
    Y5
    X4
    X3
    U_Y2               0.003      0.010      0.328      0.743

  Specific indirect 5
    Y5
    Y4
    Y3
    Y2
    U_Y2               0.019      0.018      1.049      0.294

  Specific indirect 6
    Y5
    Y4
    X3
    Y2
    U_Y2              -0.002      0.004     -0.385      0.700

  Specific indirect 7
    Y5
    X4
    Y3
    Y2
    U_Y2              -0.002      0.004     -0.385      0.700

  Specific indirect 8
    Y5
    X4
    X3
    Y2
    U_Y2              -0.004      0.012     -0.329      0.742


Effects from U_X2 to Y4

  Total                0.027      0.045      0.586      0.558
  Total indirect       0.027      0.045      0.586      0.558

  Specific indirect 1
    Y4
    Y3
    U_X2               0.001      0.019      0.034      0.973

  Specific indirect 2
    Y4
    X3
    U_X2              -0.008      0.022     -0.369      0.712

  Specific indirect 3
    Y4
    Y3
    X2
    U_X2               0.010      0.021      0.464      0.643

  Specific indirect 4
    Y4
    X3
    X2
    U_X2               0.024      0.061      0.399      0.690


Effects from U_Y2 to Y4

  Total                0.072      0.078      0.915      0.360
  Total indirect       0.072      0.078      0.915      0.360

  Specific indirect 1
    Y4
    Y3
    U_Y2               0.024      0.019      1.234      0.217

  Specific indirect 2
    Y4
    X3
    U_Y2               0.003      0.010      0.343      0.732

  Specific indirect 3
    Y4
    Y3
    Y2
    U_Y2               0.049      0.047      1.048      0.295

  Specific indirect 4
    Y4
    X3
    Y2
    U_Y2              -0.004      0.013     -0.344      0.731


Effects from U_X2 to Y3

  Total                0.027      0.033      0.819      0.413
  Total indirect       0.026      0.062      0.414      0.679

  Specific indirect 1
    Y3
    X2
    U_X2               0.026      0.062      0.414      0.679

  Direct
    Y3
    U_X2               0.002      0.049      0.034      0.973


Effects from U_Y2 to Y3

  Total                0.189      0.041      4.597      0.000
  Total indirect       0.127      0.120      1.055      0.291

  Specific indirect 1
    Y3
    Y2
    U_Y2               0.127      0.120      1.055      0.291

  Direct
    Y3
    U_Y2               0.062      0.103      0.601      0.548


     Beginning Time:  23:42:29
        Ending Time:  23:42:29
       Elapsed Time:  00:00:00


MUTHEN & MUTHEN
3463 Stoner Ave.
Los Angeles, CA  90066

Tel: (310) 391-9971
Fax: (310) 391-8971
Web: www.StatModel.com
Support: Support@StatModel.com

Copyright (c) 1998-2019 Muthen & Muthen
