# Supplementary material for: From Data to Causes III: Bayesian Priors for General Cross-Lagged Panel Models (GCLM)
Source: Front Psychol. 2021 Feb 15;12:612251. doi: 10.3389/fpsyg.2021.612251 (PMC7917264; doi:10.3389/fpsyg.2021.612251)
Supplement: Supplementary file 1 [file Data_Sheet_1.ZIP › Online Supplemental Material for Paper III/AR(1)MA(2) (Step 1, Full Model) Bayes.out]

Mplus VERSION 8.4 (Mac)
MUTHEN & MUTHEN
12/04/2020   9:11 AM

INPUT INSTRUCTIONS

  DATA: File is Gallup2011.dat;

  VARIABLE:
  NAMES ARE y0-y6 hap1-hap7 xx0-xx6 na1-na7 pa1-pa7 gdp1-gdp7;
  USEVARIABLES ARE
  Y6 Y5 Y4 Y3 Y2 Y1      ! Subjective Well-Being variable
  X6 X5 X4 X3 X2 X1 ;    ! Logged average income, multiplied by 2
  MISSING ARE ALL (-99);

  DEFINE:
  x0 = xx0*2; ! Multiply logged average income by 2 to help estimation stability
  x1 = xx1*2;
  x2 = xx2*2;
  x3 = xx3*2;
  x4 = xx4*2;
  x5 = xx5*2;
  x6 = xx6*2;

  ANALYSIS:
  Estimator = Bayes;
  FBiterations=10000;
  Thin=50;
  Processors=2;
  stvalues=ml;
  variance = .005;

  MODEL:
  ! Unit Effects, with first occasion effect fixed to 1 by default
  Eta1_X by X1 X2 X3 X4 X5 X6;
  Eta1_Y by Y1 Y2 Y3 Y4 Y5 Y6;

  ! Impulses
  u_X6 by X6; X6@0; u_X5 by X5; X5@0; u_X4 by X4; X4@0; u_X3 by X3;
  X3@0; u_X2 by X2; X2@0; u_X1 by X1; X1@0;
  u_Y6 by Y6; Y6@0; u_Y5 by Y5; Y5@0; u_Y4 by Y4; Y4@0; u_Y3 by Y3;
  Y3@0; u_Y2 by Y2; Y2@0; u_Y1 by Y1; Y1@0;

  ! AR Terms
  X6-X3 PON X5-X2 (AR1_X); X2 ON X1;
  Y6-Y2 PON Y5-Y1 (AR1_Y);

  ! MA Terms
  X6-X3 PON u_X5-u_X2 (MA1_X); X6-X3 PON u_X4-u_X1 (MA2_X);
  Y6-Y2 PON u_Y5-u_Y1 (MA1_Y);

  ! CL Terms
  X6-X3 PON Y5-Y2 (CL1_XY); X2 ON Y1;
  Y6-Y2 PON X5-X1 (CL1_YX);

  ! CLMA Terms
  X6-X3 PON u_Y5-u_Y2 (CLMA1_XY);
  Y6-Y2 PON u_X5-u_X1 (CLMA1_YX);

  ! Restrictions
  u_X6-u_X1 WITH Eta1_X@0 Eta1_Y@0;
  u_Y6-u_Y1 WITH Eta1_X@0 Eta1_Y@0;
  u_X6-u_X1 WITH u_X6-u_X1@0;
  u_Y6-u_Y1 WITH u_Y6-u_Y1@0; u_X6-u_X1 WITH u_Y6-u_Y1@0;

  ! Co-Movements
  u_X6 WITH u_Y6;
  u_X5 WITH u_Y5;
  u_X4 WITH u_Y4;
  u_X3 WITH u_Y3;
  u_X2 WITH u_Y2;
  u_X1 WITH u_Y1;

  ! Impulse Responses-users must fill in intervening occasions for each ellipses
  MODEL INDIRECT:
  X6 IND u_X2; X5 IND u_X2; X4 IND u_X2; X3 IND u_X2;
  X6 IND u_Y2; X5 IND u_Y2; X4 IND u_Y2; X3 IND u_Y2;
  Y6 IND u_X2; Y5 IND u_X2; Y4 IND u_X2; Y3 IND u_X2;
  Y6 IND u_Y2; Y5 IND u_Y2; Y4 IND u_Y2; Y3 IND u_Y2;

  ! Total AR, MA, AR+MA, CL, CLMA, and CL+CLMA effects
  MODEL CONSTRAINT:
  New (AR_X MA_X ARMA_X CL_XY CLMA_XY CLCL_XY );
  New (AR_Y MA_Y ARMA_Y CL_YX CLMA_YX CLCL_YX );

  AR_X=AR1_X; MA_X=MA1_X+MA2_X; ARMA_X=AR1_X+MA1_X+MA2_X;
  CL_XY=CL1_XY; CLMA_XY=CLMA1_XY; CLCL_XY=CL1_XY+CLMA1_XY;
  AR_Y=AR1_Y; MA_Y=MA1_Y; ARMA_Y=AR1_Y+MA1_Y; CL_YX=CL1_YX;
  CLMA_YX=CLMA1_YX; CLCL_YX=CL1_YX+CLMA1_YX;

  OUTPUT: STDYX sampstat TECH8;


*** WARNING in OUTPUT command
  SAMPSTAT option is not available for ESTIMATOR=BAYES.  Use TYPE=BASIC.
  Request for SAMPSTAT is ignored.
   1 WARNING(S) FOUND IN THE INPUT INSTRUCTIONS


SUMMARY OF ANALYSIS

Number of groups                                                 1
Number of observations                                         135

Number of dependent variables                                   12
Number of independent variables                                  0
Number of continuous latent variables                           14

Observed dependent variables

  Continuous
   Y6          Y5          Y4          Y3          Y2          Y1
   X6          X5          X4          X3          X2          X1

Continuous latent variables
   ETA1_X      ETA1_Y      U_X6        U_X5        U_X4        U_X3
   U_X2        U_X1        U_Y6        U_Y5        U_Y4        U_Y3
   U_Y2        U_Y1


Estimator                                                    BAYES
Specifications for Bayesian Estimation
  Point estimate                                            MEDIAN
  Number of Markov chain Monte Carlo (MCMC) chains               2
  Random seed for the first chain                                0
  Starting value information                                    ML
  Algorithm used for Markov chain Monte Carlo           GIBBS(PX1)
  Fixed number of iterations                                 10000
  K-th iteration used for thinning                              50
Integration Specifications
  Type                                                    STANDARD
  Number of integration points                                  15
  Dimensions of numerical integration                            0
  Adaptive quadrature                                           ON
Cholesky                                                       OFF

Input data file(s)
  Gallup2011.dat
Input data format  FREE


SUMMARY OF DATA


COVARIANCE COVERAGE OF DATA

Minimum covariance coverage value   0.100

     Number of missing data patterns            41


     PROPORTION OF DATA PRESENT


           Covariance Coverage
              Y6            Y5            Y4            Y3            Y2
              ________      ________      ________      ________      ________
 Y6             0.881
 Y5             0.800         0.911
 Y4             0.733         0.785         0.830
 Y3             0.696         0.726         0.659         0.807
 Y2             0.637         0.681         0.637         0.622         0.733
 Y1             0.533         0.563         0.526         0.593         0.467
 X6             0.852         0.770         0.711         0.681         0.607
 X5             0.793         0.904         0.778         0.726         0.681
 X4             0.733         0.785         0.830         0.659         0.637
 X3             0.719         0.748         0.681         0.785         0.659
 X2             0.615         0.659         0.615         0.607         0.711
 X1             0.215         0.215         0.207         0.237         0.193


           Covariance Coverage
              Y1            X6            X5            X4            X3
              ________      ________      ________      ________      ________
 Y1             0.637
 X6             0.519         0.852
 X5             0.563         0.763         0.904
 X4             0.526         0.711         0.778         0.830
 X3             0.585         0.696         0.748         0.681         0.830
 X2             0.452         0.585         0.659         0.615         0.652
 X1             0.252         0.200         0.215         0.207         0.230


           Covariance Coverage
              X2            X1
              ________      ________
 X2             0.711
 X1             0.185         0.252


UNIVARIATE SAMPLE STATISTICS


     UNIVARIATE HIGHER-ORDER MOMENT DESCRIPTIVE STATISTICS

         Variable/         Mean/     Skewness/   Minimum/ % with                Percentiles
        Sample Size      Variance    Kurtosis    Maximum  Min/Max      20%/60%    40%/80%    Median

     Y6                    5.431       0.347       2.940    0.84%       4.430      4.970      5.220
             119.000       1.170      -0.740       7.790    0.84%       5.430      6.590
     Y5                    5.514       0.224       3.230    0.81%       4.460      5.030      5.460
             123.000       1.233      -0.961       7.770    0.81%       5.780      6.640
     Y4                    5.449       0.261       3.410    0.89%       4.500      5.150      5.360
             112.000       0.993      -0.631       7.680    0.89%       5.520      6.330
     Y3                    5.378       0.389       2.810    0.92%       4.460      5.010      5.150
             109.000       1.269      -0.384       7.970    0.92%       5.430      6.520
     Y2                    5.420       0.453       3.280    1.01%       4.550      5.030      5.220
              99.000       1.087      -0.496       7.830    1.01%       5.420      6.330
     Y1                    5.106       0.388       3.200    1.16%       4.010      4.710      4.990
              86.000       1.109      -0.520       7.670    1.16%       5.290      6.020
     X6                    7.826      -0.115       5.640    0.87%       6.940      7.500      7.820
             115.000       0.809      -0.834       9.460    0.87%       8.040      8.800
     X5                    7.837       0.092       5.920    0.82%       7.080      7.540      7.800
             122.000       0.714      -0.906       9.460    0.82%       7.940      8.720
     X4                    7.736       0.040       5.800    0.89%       6.940      7.480      7.720
             112.000       0.727      -0.712       9.420    0.89%       7.900      8.560
     X3                    7.674      -0.044       5.520    0.89%       6.800      7.440      7.660
             112.000       0.830      -0.612       9.300    0.89%       7.820      8.620
     X2                    7.628       0.070       5.300    1.04%       6.820      7.440      7.640
              96.000       0.695      -0.258       9.340    1.04%       7.800      8.240
     X1                    7.464       0.320       5.680    2.94%       6.800      7.140      7.340
              34.000       0.638      -0.143       9.260    2.94%       7.400      7.980

     WARNING: A VARIABLE HAS A FREE MEAN AND VARIANCE FIXED TO ZERO.
     THIS MAY LEAD TO POOR CONVERGENCE AND MIXING. TO AVOID THIS RESPECIFY THE MODEL.


THE MODEL ESTIMATION TERMINATED NORMALLY

     USE THE FBITERATIONS OPTION TO INCREASE THE NUMBER OF ITERATIONS BY A FACTOR
     OF AT LEAST TWO TO CHECK CONVERGENCE AND THAT THE PSR VALUE DOES NOT INCREASE.


MODEL FIT INFORMATION

Number of Free Parameters                              54

Bayesian Posterior Predictive Checking using Chi-Square

          95% Confidence Interval for the Difference Between
          the Observed and the Replicated Chi-Square Values

                                 -5.914            85.473

          Posterior Predictive P-Value              0.046

Information Criteria

          Deviance (DIC)                        -1265.729
          Estimated Number of Parameters (pD)   -2106.400
          Bayesian (BIC)                         1020.036

RMSEA (Root Mean Square Error Of Approximation)

          Estimate                           0.001
          90 Percent C.I.                    0.000  0.009
          Probability RMSEA <= .05           0.985

CFI/TLI

          CFI                                1.000
          90 Percent C.I.                    0.991  1.000

          TLI                                1.000
          90 Percent C.I.                    1.000  1.000


MODEL RESULTS

                                Posterior  One-Tailed         95% C.I.
                    Estimate       S.D.      P-Value   Lower 2.5%  Upper 2.5%  Significance

 ETA1_X   BY
    X1                 1.000       0.000      0.000       1.000       1.000
    X2                 6.551   43009.375      0.470  **********  105758.805
    X3                -1.432   35922.938      0.492  -91082.703   83612.172
    X4                -2.417   35228.098      0.487  -86561.055   85355.094
    X5                 8.861   42902.770      0.475  **********  110950.672
    X6                -0.156   21270.703      0.498  -50522.410   51024.957

 ETA1_Y   BY
    Y1                 1.000       0.000      0.000       1.000       1.000
    Y2             *********   45753.738      0.106  **********   33312.156
    Y3             *********   47819.848      0.012  **********   -1712.832      *
    Y4             *********  109806.250      0.000   38603.668  464995.688      *
    Y5             *********   34460.453      0.278  -91199.875   52425.699
    Y6             *********   73536.414      0.000  **********  -18962.734      *

 U_X6     BY
    X6                 1.000       0.000      0.000       1.000       1.000

 U_X5     BY
    X5                 1.000       0.000      0.000       1.000       1.000

 U_X4     BY
    X4                 1.000       0.000      0.000       1.000       1.000

 U_X3     BY
    X3                 1.000       0.000      0.000       1.000       1.000

 U_X2     BY
    X2                 1.000       0.000      0.000       1.000       1.000

 U_X1     BY
    X1                 1.000       0.000      0.000       1.000       1.000

 U_Y6     BY
    Y6                 1.000       0.000      0.000       1.000       1.000

 U_Y5     BY
    Y5                 1.000       0.000      0.000       1.000       1.000

 U_Y4     BY
    Y4                 1.000       0.000      0.000       1.000       1.000

 U_Y3     BY
    Y3                 1.000       0.000      0.000       1.000       1.000

 U_Y2     BY
    Y2                 1.000       0.000      0.000       1.000       1.000

 U_Y1     BY
    Y1                 1.000       0.000      0.000       1.000       1.000

 X6         ON
    U_X5              -0.320       0.110      0.001      -0.531      -0.133      *
    U_X4               0.025       0.033      0.222      -0.041       0.091
    U_Y5               0.033       0.050      0.253      -0.065       0.128

 X5         ON
    U_X4              -0.320       0.110      0.001      -0.531      -0.133      *
    U_X3               0.025       0.033      0.222      -0.041       0.091
    U_Y4               0.033       0.050      0.253      -0.065       0.128

 X4         ON
    U_X3              -0.320       0.110      0.001      -0.531      -0.133      *
    U_X2               0.025       0.033      0.222      -0.041       0.091
    U_Y3               0.033       0.050      0.253      -0.065       0.128

 X3         ON
    U_X2              -0.320       0.110      0.001      -0.531      -0.133      *
    U_X1               0.025       0.033      0.222      -0.041       0.091
    U_Y2               0.033       0.050      0.253      -0.065       0.128

 Y6         ON
    U_Y5              -0.208       0.075      0.004      -0.352      -0.059      *
    U_X5               0.186       0.105      0.040      -0.024       0.389

 Y5         ON
    U_Y4              -0.208       0.075      0.004      -0.352      -0.059      *
    U_X4               0.186       0.105      0.040      -0.024       0.389

 Y4         ON
    U_Y3              -0.208       0.075      0.004      -0.352      -0.059      *
    U_X3               0.186       0.105      0.040      -0.024       0.389

 Y3         ON
    U_Y2              -0.208       0.075      0.004      -0.352      -0.059      *
    U_X2               0.186       0.105      0.040      -0.024       0.389

 Y2         ON
    U_Y1              -0.208       0.075      0.004      -0.352      -0.059      *
    U_X1               0.186       0.105      0.040      -0.024       0.389

 X2         ON
    X1                 0.915       0.081      0.000       0.752       1.073      *
    Y1                 0.095       0.067      0.077      -0.039       0.227

 X6         ON
    X5                 0.971       0.018      0.000       0.935       1.008      *
    Y5                 0.009       0.015      0.259      -0.020       0.038

 X5         ON
    X4                 0.971       0.018      0.000       0.935       1.008      *
    Y4                 0.009       0.015      0.259      -0.020       0.038

 X4         ON
    X3                 0.971       0.018      0.000       0.935       1.008      *
    Y3                 0.009       0.015      0.259      -0.020       0.038

 X3         ON
    X2                 0.971       0.018      0.000       0.935       1.008      *
    Y2                 0.009       0.015      0.259      -0.020       0.038

 Y6         ON
    Y5                 0.973       0.030      0.000       0.914       1.029      *
    X5                 0.013       0.034      0.353      -0.052       0.083

 Y5         ON
    Y4                 0.973       0.030      0.000       0.914       1.029      *
    X4                 0.013       0.034      0.353      -0.052       0.083

 Y4         ON
    Y3                 0.973       0.030      0.000       0.914       1.029      *
    X3                 0.013       0.034      0.353      -0.052       0.083

 Y3         ON
    Y2                 0.973       0.030      0.000       0.914       1.029      *
    X2                 0.013       0.034      0.353      -0.052       0.083

 Y2         ON
    Y1                 0.973       0.030      0.000       0.914       1.029      *
    X1                 0.013       0.034      0.353      -0.052       0.083

 U_X6     WITH
    ETA1_X             0.000       0.000      1.000       0.000       0.000
    ETA1_Y             0.000       0.000      1.000       0.000       0.000
    U_X5               0.000       0.000      1.000       0.000       0.000
    U_X4               0.000       0.000      1.000       0.000       0.000
    U_X3               0.000       0.000      1.000       0.000       0.000
    U_X2               0.000       0.000      1.000       0.000       0.000
    U_X1               0.000       0.000      1.000       0.000       0.000
    U_Y6               0.008       0.006      0.099      -0.004       0.021
    U_Y5               0.000       0.000      1.000       0.000       0.000
    U_Y4               0.000       0.000      1.000       0.000       0.000
    U_Y3               0.000       0.000      1.000       0.000       0.000
    U_Y2               0.000       0.000      1.000       0.000       0.000
    U_Y1               0.000       0.000      1.000       0.000       0.000

 U_X5     WITH
    ETA1_X             0.000       0.000      1.000       0.000       0.000
    ETA1_Y             0.000       0.000      1.000       0.000       0.000
    U_X4               0.000       0.000      1.000       0.000       0.000
    U_X3               0.000       0.000      1.000       0.000       0.000
    U_X2               0.000       0.000      1.000       0.000       0.000
    U_X1               0.000       0.000      1.000       0.000       0.000
    U_Y6               0.000       0.000      1.000       0.000       0.000
    U_Y5               0.021       0.006      0.000       0.010       0.033      *
    U_Y4               0.000       0.000      1.000       0.000       0.000
    U_Y3               0.000       0.000      1.000       0.000       0.000
    U_Y2               0.000       0.000      1.000       0.000       0.000
    U_Y1               0.000       0.000      1.000       0.000       0.000

 U_X4     WITH
    ETA1_X             0.000       0.000      1.000       0.000       0.000
    ETA1_Y             0.000       0.000      1.000       0.000       0.000
    U_X3               0.000       0.000      1.000       0.000       0.000
    U_X2               0.000       0.000      1.000       0.000       0.000
    U_X1               0.000       0.000      1.000       0.000       0.000
    U_Y6               0.000       0.000      1.000       0.000       0.000
    U_Y5               0.000       0.000      1.000       0.000       0.000
    U_Y4               0.002       0.010      0.437      -0.020       0.021
    U_Y3               0.000       0.000      1.000       0.000       0.000
    U_Y2               0.000       0.000      1.000       0.000       0.000
    U_Y1               0.000       0.000      1.000       0.000       0.000

 U_X3     WITH
    ETA1_X             0.000       0.000      1.000       0.000       0.000
    ETA1_Y             0.000       0.000      1.000       0.000       0.000
    U_X2               0.000       0.000      1.000       0.000       0.000
    U_X1               0.000       0.000      1.000       0.000       0.000
    U_Y6               0.000       0.000      1.000       0.000       0.000
    U_Y5               0.000       0.000      1.000       0.000       0.000
    U_Y4               0.000       0.000      1.000       0.000       0.000
    U_Y3              -0.002       0.009      0.418      -0.020       0.016
    U_Y2               0.000       0.000      1.000       0.000       0.000
    U_Y1               0.000       0.000      1.000       0.000       0.000

 U_X2     WITH
    ETA1_X             0.000       0.000      1.000       0.000       0.000
    ETA1_Y             0.000       0.000      1.000       0.000       0.000
    U_X1               0.000       0.000      1.000       0.000       0.000
    U_Y6               0.000       0.000      1.000       0.000       0.000
    U_Y5               0.000       0.000      1.000       0.000       0.000
    U_Y4               0.000       0.000      1.000       0.000       0.000
    U_Y3               0.000       0.000      1.000       0.000       0.000
    U_Y2               0.026       0.018      0.058      -0.007       0.065
    U_Y1               0.000       0.000      1.000       0.000       0.000

 U_X1     WITH
    ETA1_X             0.000       0.000      1.000       0.000       0.000
    ETA1_Y             0.000       0.000      1.000       0.000       0.000
    U_Y6               0.000       0.000      1.000       0.000       0.000
    U_Y5               0.000       0.000      1.000       0.000       0.000
    U_Y4               0.000       0.000      1.000       0.000       0.000
    U_Y3               0.000       0.000      1.000       0.000       0.000
    U_Y2               0.000       0.000      1.000       0.000       0.000
    U_Y1               0.807       0.133      0.000       0.592       1.114      *

 U_Y6     WITH
    ETA1_X             0.000       0.000      1.000       0.000       0.000
    ETA1_Y             0.000       0.000      1.000       0.000       0.000
    U_Y5               0.000       0.000      1.000       0.000       0.000
    U_Y4               0.000       0.000      1.000       0.000       0.000
    U_Y3               0.000       0.000      1.000       0.000       0.000
    U_Y2               0.000       0.000      1.000       0.000       0.000
    U_Y1               0.000       0.000      1.000       0.000       0.000

 U_Y5     WITH
    ETA1_X             0.000       0.000      1.000       0.000       0.000
    ETA1_Y             0.000       0.000      1.000       0.000       0.000
    U_Y4               0.000       0.000      1.000       0.000       0.000
    U_Y3               0.000       0.000      1.000       0.000       0.000
    U_Y2               0.000       0.000      1.000       0.000       0.000
    U_Y1               0.000       0.000      1.000       0.000       0.000

 U_Y4     WITH
    ETA1_X             0.000       0.000      1.000       0.000       0.000
    ETA1_Y             0.000       0.000      1.000       0.000       0.000
    U_Y3               0.000       0.000      1.000       0.000       0.000
    U_Y2               0.000       0.000      1.000       0.000       0.000
    U_Y1               0.000       0.000      1.000       0.000       0.000

 U_Y3     WITH
    ETA1_X             0.000       0.000      1.000       0.000       0.000
    ETA1_Y             0.000       0.000      1.000       0.000       0.000
    U_Y2               0.000       0.000      1.000       0.000       0.000
    U_Y1               0.000       0.000      1.000       0.000       0.000

 U_Y2     WITH
    ETA1_X             0.000       0.000      1.000       0.000       0.000
    ETA1_Y             0.000       0.000      1.000       0.000       0.000
    U_Y1               0.000       0.000      1.000       0.000       0.000

 U_Y1     WITH
    ETA1_X             0.000       0.000      1.000       0.000       0.000
    ETA1_Y             0.000       0.000      1.000       0.000       0.000

 ETA1_Y   WITH
    ETA1_X             0.000       0.000      0.497       0.000       0.000

 Intercepts
    Y6                 0.053       0.150      0.362      -0.253       0.337
    Y5                 0.053       0.146      0.361      -0.243       0.332
    Y4                 0.069       0.150      0.326      -0.234       0.351
    Y3                 0.030       0.144      0.419      -0.262       0.304
    Y2                 0.189       0.156      0.117      -0.124       0.488
    Y1                 5.272       0.103      0.000       5.075       5.480      *
    X6                 0.169       0.086      0.025       0.000       0.341
    X5                 0.191       0.085      0.011       0.026       0.360      *
    X4                 0.175       0.085      0.021       0.006       0.345      *
    X3                 0.231       0.085      0.004       0.064       0.402      *
    X2                 0.149       0.411      0.357      -0.640       0.963
    X1                 7.672       0.087      0.000       7.503       7.849      *

 Variances
    ETA1_X             0.000       0.000      0.000       0.000       0.000      *
    ETA1_Y             0.000       0.000      0.000       0.000       0.000      *
    U_X6               0.015       0.004      0.000       0.006       0.024      *
    U_X5               0.020       0.006      0.000       0.008       0.032      *
    U_X4               0.021       0.007      0.000       0.005       0.035      *
    U_X3               0.042       0.012      0.000       0.014       0.064      *
    U_X2               0.047       0.017      0.000       0.019       0.090      *
    U_X1               0.785       0.129      0.000       0.581       1.087      *
    U_Y6               0.130       0.029      0.000       0.069       0.187      *
    U_Y5               0.080       0.013      0.000       0.058       0.109      *
    U_Y4               0.100       0.051      0.000       0.012       0.200      *
    U_Y3               0.099       0.018      0.000       0.069       0.140      *
    U_Y2               0.141       0.029      0.000       0.097       0.210      *
    U_Y1               1.268       0.179      0.000       0.980       1.686      *

 Residual Variances
    Y6                 0.005       0.000      0.000       0.005       0.005
    Y5                 0.005       0.000      0.000       0.005       0.005
    Y4                 0.005       0.000      0.000       0.005       0.005
    Y3                 0.005       0.000      0.000       0.005       0.005
    Y2                 0.005       0.000      0.000       0.005       0.005
    Y1                 0.005       0.000      0.000       0.005       0.005
    X6                 0.005       0.000      0.000       0.005       0.005
    X5                 0.005       0.000      0.000       0.005       0.005
    X4                 0.005       0.000      0.000       0.005       0.005
    X3                 0.005       0.000      0.000       0.005       0.005
    X2                 0.005       0.000      0.000       0.005       0.005
    X1                 0.005       0.000      0.000       0.005       0.005

New/Additional Parameters
    AR_X               0.971       0.018      0.000       0.935       1.008      *
    MA_X              -0.294       0.113      0.001      -0.513      -0.106      *
    ARMA_X             0.678       0.107      0.002       0.472       0.853      *
    CL_XY              0.009       0.015      0.259      -0.020       0.038
    CLMA_XY            0.033       0.050      0.253      -0.065       0.128
    CLCL_XY            0.043       0.043      0.160      -0.042       0.125
    AR_Y               0.973       0.030      0.000       0.914       1.029      *
    MA_Y              -0.208       0.075      0.004      -0.352      -0.059      *
    ARMA_Y             0.764       0.057      0.000       0.655       0.878      *
    CL_YX              0.013       0.034      0.353      -0.052       0.083
    CLMA_YX            0.186       0.105      0.040      -0.024       0.389
    CLCL_YX            0.199       0.085      0.012       0.032       0.364      *


STANDARDIZED MODEL RESULTS


STDYX Standardization

                                Posterior  One-Tailed         95% C.I.
                    Estimate       S.D.      P-Value   Lower 2.5%  Upper 2.5%  Significance
 ETA1_X   BY
    X1                 0.000       0.003      0.000       0.000       0.009      *
    X2                 0.007       0.121      0.470      -0.202       0.194
    X3                -0.001       0.412      0.492      -0.173       0.166
    X4                -0.003       0.110      0.487      -0.152       0.150
    X5                 0.009       0.574      0.475      -0.164       0.169
    X6                 0.000       0.063      0.498      -0.096       0.098

 ETA1_Y   BY
    Y1                 0.000       0.001      0.000       0.000       0.000      *
    Y2                -0.070       0.120      0.106      -0.192       0.048
    Y3                -0.103       0.084      0.012      -0.227      -0.015      *
    Y4                 0.348       1.262      0.000       0.193       0.502      *
    Y5                -0.025       0.214      0.278      -0.112       0.066
    Y6                -0.195       3.110      0.000      -0.337      -0.087      *

 U_X6     BY
    X6                 0.135       0.026      0.000       0.068       0.173      *

 U_X5     BY
    X5                 0.153       0.029      0.000       0.088       0.198      *

 U_X4     BY
    X4                 0.155       0.035      0.000       0.058       0.203      *

 U_X3     BY
    X3                 0.215       0.040      0.000       0.108       0.272      *

 U_X2     BY
    X2                 0.232       0.047      0.000       0.137       0.324      *

 U_X1     BY
    X1                 0.997       0.001      0.000       0.996       0.998      *

 U_Y6     BY
    Y6                 0.314       0.053      0.000       0.206       0.385      *

 U_Y5     BY
    Y5                 0.250       0.038      0.000       0.199       0.303      *

 U_Y4     BY
    Y4                 0.279       0.083      0.000       0.075       0.394      *

 U_Y3     BY
    Y3                 0.283       0.043      0.000       0.222       0.343      *

 U_Y2     BY
    Y2                 0.345       0.055      0.000       0.267       0.428      *

 U_Y1     BY
    Y1                 0.998       0.000      0.000       0.997       0.999      *

 X6         ON
    U_X5              -0.048       0.017      0.001      -0.082      -0.016      *
    U_X4               0.004       0.005      0.222      -0.006       0.016
    U_Y5               0.010       0.015      0.253      -0.020       0.040

 X5         ON
    U_X4              -0.049       0.021      0.001      -0.094      -0.011      *
    U_X3               0.005       0.007      0.222      -0.009       0.020
    U_Y4               0.010       0.017      0.253      -0.018       0.050

 X4         ON
    U_X3              -0.068       0.024      0.001      -0.118      -0.021      *
    U_X2               0.005       0.008      0.222      -0.010       0.022
    U_Y3               0.011       0.017      0.253      -0.022       0.044

 X3         ON
    U_X2              -0.071       0.029      0.001      -0.137      -0.023      *
    U_X1               0.023       0.030      0.222      -0.039       0.081
    U_Y2               0.013       0.020      0.253      -0.026       0.052

 Y6         ON
    U_Y5              -0.051       0.019      0.004      -0.088      -0.009      *
    U_X5               0.022       0.014      0.040      -0.003       0.052

 Y5         ON
    U_Y4              -0.054       0.028      0.004      -0.113      -0.006      *
    U_X4               0.023       0.015      0.040      -0.002       0.055

 Y4         ON
    U_Y3              -0.057       0.023      0.004      -0.104      -0.010      *
    U_X3               0.032       0.020      0.040      -0.004       0.073

 Y3         ON
    U_Y2              -0.069       0.030      0.004      -0.131      -0.012      *
    U_X2               0.035       0.022      0.040      -0.005       0.081

 Y2         ON
    U_Y1              -0.215       0.083      0.004      -0.374      -0.038      *
    U_X1               0.149       0.085      0.040      -0.019       0.311

 X2         ON
    X1                 0.869       0.090      0.000       0.720       1.002      *
    Y1                 0.114       0.082      0.077      -0.048       0.276

 X6         ON
    X5                 0.982       0.176      0.000       0.944       1.015      *
    Y5                 0.012       0.211      0.259      -0.025       0.050

 X5         ON
    X4                 0.982       0.632      0.000       0.946       1.023      *
    Y4                 0.011       0.348      0.259      -0.025       0.050

 X4         ON
    X3                 0.987       0.109      0.000       0.949       1.023      *
    Y3                 0.011       0.101      0.259      -0.024       0.049

 X3         ON
    X2                 0.954       0.401      0.000       0.884       1.024      *
    Y2                 0.011       0.086      0.259      -0.024       0.046

 Y6         ON
    Y5                 0.956       3.076      0.000       0.894       1.017      *
    X5                 0.010       0.028      0.353      -0.042       0.067

 Y5         ON
    Y4                 0.976       0.211      0.000       0.916       1.035      *
    X4                 0.010       0.028      0.353      -0.043       0.068

 Y4         ON
    Y3                 0.958       1.240      0.000       0.883       1.030      *
    X3                 0.010       0.029      0.353      -0.044       0.069

 Y3         ON
    Y2                 0.952       0.074      0.000       0.881       1.013      *
    X2                 0.010       0.029      0.353      -0.044       0.069

 Y2         ON
    Y1                 1.009       0.125      0.000       0.892       1.117      *
    X1                 0.010       0.028      0.353      -0.042       0.069

 U_X6     WITH
    ETA1_X             0.000       0.000      1.000       0.000       0.000
    ETA1_Y             0.000       0.000      1.000       0.000       0.000
    U_X5               0.000       0.000      1.000       0.000       0.000
    U_X4               0.000       0.000      1.000       0.000       0.000
    U_X3               0.000       0.000      1.000       0.000       0.000
    U_X2               0.000       0.000      1.000       0.000       0.000
    U_X1               0.000       0.000      1.000       0.000       0.000
    U_Y6               0.182       0.143      0.099      -0.101       0.460
    U_Y5               0.000       0.000      1.000       0.000       0.000
    U_Y4               0.000       0.000      1.000       0.000       0.000
    U_Y3               0.000       0.000      1.000       0.000       0.000
    U_Y2               0.000       0.000      1.000       0.000       0.000
    U_Y1               0.000       0.000      1.000       0.000       0.000

 U_X5     WITH
    ETA1_X             0.000       0.000      1.000       0.000       0.000
    ETA1_Y             0.000       0.000      1.000       0.000       0.000
    U_X4               0.000       0.000      1.000       0.000       0.000
    U_X3               0.000       0.000      1.000       0.000       0.000
    U_X2               0.000       0.000      1.000       0.000       0.000
    U_X1               0.000       0.000      1.000       0.000       0.000
    U_Y6               0.000       0.000      1.000       0.000       0.000
    U_Y5               0.529       0.146      0.000       0.264       0.865      *
    U_Y4               0.000       0.000      1.000       0.000       0.000
    U_Y3               0.000       0.000      1.000       0.000       0.000
    U_Y2               0.000       0.000      1.000       0.000       0.000
    U_Y1               0.000       0.000      1.000       0.000       0.000

 U_X4     WITH
    ETA1_X             0.000       0.000      1.000       0.000       0.000
    ETA1_Y             0.000       0.000      1.000       0.000       0.000
    U_X3               0.000       0.000      1.000       0.000       0.000
    U_X2               0.000       0.000      1.000       0.000       0.000
    U_X1               0.000       0.000      1.000       0.000       0.000
    U_Y6               0.000       0.000      1.000       0.000       0.000
    U_Y5               0.000       0.000      1.000       0.000       0.000
    U_Y4               0.037       0.286      0.437      -0.577       0.653
    U_Y3               0.000       0.000      1.000       0.000       0.000
    U_Y2               0.000       0.000      1.000       0.000       0.000
    U_Y1               0.000       0.000      1.000       0.000       0.000

 U_X3     WITH
    ETA1_X             0.000       0.000      1.000       0.000       0.000
    ETA1_Y             0.000       0.000      1.000       0.000       0.000
    U_X2               0.000       0.000      1.000       0.000       0.000
    U_X1               0.000       0.000      1.000       0.000       0.000
    U_Y6               0.000       0.000      1.000       0.000       0.000
    U_Y5               0.000       0.000      1.000       0.000       0.000
    U_Y4               0.000       0.000      1.000       0.000       0.000
    U_Y3              -0.030       0.144      0.418      -0.310       0.251
    U_Y2               0.000       0.000      1.000       0.000       0.000
    U_Y1               0.000       0.000      1.000       0.000       0.000

 U_X2     WITH
    ETA1_X             0.000       0.000      1.000       0.000       0.000
    ETA1_Y             0.000       0.000      1.000       0.000       0.000
    U_X1               0.000       0.000      1.000       0.000       0.000
    U_Y6               0.000       0.000      1.000       0.000       0.000
    U_Y5               0.000       0.000      1.000       0.000       0.000
    U_Y4               0.000       0.000      1.000       0.000       0.000
    U_Y3               0.000       0.000      1.000       0.000       0.000
    U_Y2               0.333       0.202      0.058      -0.081       0.688
    U_Y1               0.000       0.000      1.000       0.000       0.000

 U_X1     WITH
    ETA1_X             0.000       0.000      1.000       0.000       0.000
    ETA1_Y             0.000       0.000      1.000       0.000       0.000
    U_Y6               0.000       0.000      1.000       0.000       0.000
    U_Y5               0.000       0.000      1.000       0.000       0.000
    U_Y4               0.000       0.000      1.000       0.000       0.000
    U_Y3               0.000       0.000      1.000       0.000       0.000
    U_Y2               0.000       0.000      1.000       0.000       0.000
    U_Y1               0.814       0.043      0.000       0.715       0.881      *

 U_Y6     WITH
    ETA1_X             0.000       0.000      1.000       0.000       0.000
    ETA1_Y             0.000       0.000      1.000       0.000       0.000
    U_Y5               0.000       0.000      1.000       0.000       0.000
    U_Y4               0.000       0.000      1.000       0.000       0.000
    U_Y3               0.000       0.000      1.000       0.000       0.000
    U_Y2               0.000       0.000      1.000       0.000       0.000
    U_Y1               0.000       0.000      1.000       0.000       0.000

 U_Y5     WITH
    ETA1_X             0.000       0.000      1.000       0.000       0.000
    ETA1_Y             0.000       0.000      1.000       0.000       0.000
    U_Y4               0.000       0.000      1.000       0.000       0.000
    U_Y3               0.000       0.000      1.000       0.000       0.000
    U_Y2               0.000       0.000      1.000       0.000       0.000
    U_Y1               0.000       0.000      1.000       0.000       0.000

 U_Y4     WITH
    ETA1_X             0.000       0.000      1.000       0.000       0.000
    ETA1_Y             0.000       0.000      1.000       0.000       0.000
    U_Y3               0.000       0.000      1.000       0.000       0.000
    U_Y2               0.000       0.000      1.000       0.000       0.000
    U_Y1               0.000       0.000      1.000       0.000       0.000

 U_Y3     WITH
    ETA1_X             0.000       0.000      1.000       0.000       0.000
    ETA1_Y             0.000       0.000      1.000       0.000       0.000
    U_Y2               0.000       0.000      1.000       0.000       0.000
    U_Y1               0.000       0.000      1.000       0.000       0.000

 U_Y2     WITH
    ETA1_X             0.000       0.000      1.000       0.000       0.000
    ETA1_Y             0.000       0.000      1.000       0.000       0.000
    U_Y1               0.000       0.000      1.000       0.000       0.000

 U_Y1     WITH
    ETA1_X             0.000       0.000      1.000       0.000       0.000
    ETA1_Y             0.000       0.000      1.000       0.000       0.000

 ETA1_Y   WITH
    ETA1_X            -0.002       0.284      0.497      -0.565       0.567

 Intercepts
    Y6                 0.045       0.131      0.362      -0.214       0.306
    Y5                 0.045       0.130      0.361      -0.208       0.303
    Y4                 0.059       0.133      0.326      -0.204       0.317
    Y3                 0.025       0.129      0.419      -0.235       0.276
    Y2                 0.171       0.144      0.117      -0.113       0.447
    Y1                 4.680       0.326      0.000       4.033       5.314      *
    X6                 0.183       0.099      0.025       0.000       0.386
    X5                 0.204       0.096      0.011       0.016       0.403      *
    X4                 0.184       0.094      0.021       0.002       0.377      *
    X3                 0.241       0.093      0.004       0.051       0.428      *
    X2                 0.159       0.444      0.357      -0.678       1.077
    X1                 8.631       0.680      0.000       7.346      10.024      *

 Variances
    ETA1_X             1.000       0.000      0.000       1.000       1.000
    ETA1_Y             1.000       0.000      0.000       1.000       1.000
    U_X6               1.000       0.000      0.000       1.000       1.000
    U_X5               1.000       0.000      0.000       1.000       1.000
    U_X4               1.000       0.000      0.000       1.000       1.000
    U_X3               1.000       0.000      0.000       1.000       1.000
    U_X2               1.000       0.000      0.000       1.000       1.000
    U_X1               1.000       0.000      0.000       1.000       1.000
    U_Y6               1.000       0.000      0.000       1.000       1.000
    U_Y5               1.000       0.000      0.000       1.000       1.000
    U_Y4               1.000       0.000      0.000       1.000       1.000
    U_Y3               1.000       0.000      0.000       1.000       1.000
    U_Y2               1.000       0.000      0.000       1.000       1.000
    U_Y1               1.000       0.000      0.000       1.000       1.000

 Residual Variances
    Y6                 0.004       0.001      0.000       0.003       0.005      *
    Y5                 0.004       0.001      0.000       0.003       0.005      *
    Y4                 0.004       0.001      0.000       0.003       0.005      *
    Y3                 0.004       0.001      0.000       0.003       0.005      *
    Y2                 0.004       0.001      0.000       0.003       0.005      *
    Y1                 0.004       0.001      0.000       0.003       0.005      *
    X6                 0.006       0.001      0.000       0.004       0.008      *
    X5                 0.006       0.001      0.000       0.004       0.007      *
    X4                 0.006       0.001      0.000       0.004       0.007      *
    X3                 0.006       0.001      0.000       0.004       0.007      *
    X2                 0.006       0.001      0.000       0.004       0.007      *
    X1                 0.006       0.001      0.000       0.005       0.009      *


R-SQUARE

                                Posterior  One-Tailed         95% C.I.
    Variable        Estimate       S.D.      P-Value   Lower 2.5%  Upper 2.5%

    Y6                 0.996       0.001      0.000       0.995       0.997
    Y5                 0.996       0.001      0.000       0.995       0.997
    Y4                 0.996       0.001      0.000       0.995       0.997
    Y3                 0.996       0.001      0.000       0.995       0.997
    Y2                 0.996       0.001      0.000       0.995       0.997
    Y1                 0.996       0.001      0.000       0.995       0.997
    X6                 0.994       0.001      0.000       0.992       0.996
    X5                 0.994       0.001      0.000       0.993       0.996
    X4                 0.994       0.001      0.000       0.993       0.996
    X3                 0.994       0.001      0.000       0.993       0.996
    X2                 0.994       0.001      0.000       0.993       0.996
    X1                 0.994       0.001      0.000       0.991       0.995


TOTAL, TOTAL INDIRECT, SPECIFIC INDIRECT, AND DIRECT EFFECTS


                                Posterior  One-Tailed         95% C.I.
                    Estimate       S.D.      P-Value   Lower 2.5%  Upper 2.5%  Significance

Effects from U_X2 to X6

    Total              0.627       0.095      0.003       0.446       0.779      *
    Total indirect     0.627       0.095      0.003       0.446       0.779      *

  Specific indirect 1
    X6
    Y5
    X4
    U_X2               0.000       0.000      0.482       0.000       0.000

  Specific indirect 2
    X6
    X5
    X4
    U_X2               0.023       0.031      0.223      -0.039       0.084

  Specific indirect 3
    X6
    Y5
    Y4
    Y3
    U_X2               0.001       0.003      0.274      -0.004       0.010

  Specific indirect 4
    X6
    Y5
    Y4
    X3
    U_X2               0.000       0.000      0.477       0.000       0.000

  Specific indirect 5
    X6
    Y5
    X4
    Y3
    U_X2               0.000       0.000      0.392       0.000       0.000

  Specific indirect 6
    X6
    Y5
    X4
    X3
    U_X2               0.000       0.000      0.477       0.000       0.000

  Specific indirect 7
    X6
    X5
    Y4
    Y3
    U_X2               0.001       0.003      0.274      -0.004       0.010

  Specific indirect 8
    X6
    X5
    Y4
    X3
    U_X2               0.000       0.000      0.477       0.000       0.000

  Specific indirect 9
    X6
    X5
    X4
    Y3
    U_X2               0.001       0.003      0.274      -0.004       0.009

  Specific indirect 10
    X6
    X5
    X4
    X3
    U_X2              -0.292       0.109      0.001      -0.513      -0.117      *

  Specific indirect 11
    X6
    Y5
    Y4
    Y3
    X2
    U_X2               0.000       0.001      0.477      -0.001       0.001

  Specific indirect 12
    X6
    Y5
    Y4
    X3
    X2
    U_X2               0.000       0.001      0.477      -0.001       0.001

  Specific indirect 13
    X6
    Y5
    X4
    Y3
    X2
    U_X2               0.000       0.000      0.000       0.000       0.000      *

  Specific indirect 14
    X6
    Y5
    X4
    X3
    X2
    U_X2               0.000       0.001      0.477      -0.001       0.001

  Specific indirect 15
    X6
    X5
    Y4
    Y3
    X2
    U_X2               0.000       0.001      0.477      -0.001       0.001

  Specific indirect 16
    X6
    X5
    Y4
    X3
    X2
    U_X2               0.000       0.001      0.477      -0.001       0.001

  Specific indirect 17
    X6
    X5
    X4
    Y3
    X2
    U_X2               0.000       0.001      0.477      -0.001       0.001

  Specific indirect 18
    X6
    X5
    X4
    X3
    X2
    U_X2               0.890       0.068      0.000       0.763       1.030      *


Effects from U_Y2 to X6

    Total              0.059       0.041      0.075      -0.023       0.141
    Total indirect     0.059       0.041      0.075      -0.023       0.141

  Specific indirect 1
    X6
    Y5
    Y4
    Y3
    U_Y2              -0.002       0.003      0.260      -0.010       0.004

  Specific indirect 2
    X6
    Y5
    Y4
    X3
    U_Y2               0.000       0.000      0.475       0.000       0.000

  Specific indirect 3
    X6
    Y5
    X4
    Y3
    U_Y2               0.000       0.000      0.357       0.000       0.000

  Specific indirect 4
    X6
    Y5
    X4
    X3
    U_Y2               0.000       0.000      0.475       0.000       0.000

  Specific indirect 5
    X6
    X5
    Y4
    Y3
    U_Y2              -0.002       0.003      0.260      -0.009       0.004

  Specific indirect 6
    X6
    X5
    Y4
    X3
    U_Y2               0.000       0.000      0.475       0.000       0.000

  Specific indirect 7
    X6
    X5
    X4
    Y3
    U_Y2              -0.002       0.003      0.260      -0.009       0.004

  Specific indirect 8
    X6
    X5
    X4
    X3
    U_Y2               0.030       0.047      0.253      -0.057       0.124

  Specific indirect 9
    X6
    Y5
    Y4
    Y3
    Y2
    U_Y2               0.008       0.014      0.259      -0.018       0.037

  Specific indirect 10
    X6
    Y5
    Y4
    X3
    Y2
    U_Y2               0.000       0.000      0.353       0.000       0.000

  Specific indirect 11
    X6
    Y5
    X4
    Y3
    Y2
    U_Y2               0.000       0.000      0.353       0.000       0.000

  Specific indirect 12
    X6
    Y5
    X4
    X3
    Y2
    U_Y2               0.000       0.000      0.353       0.000       0.000

  Specific indirect 13
    X6
    X5
    Y4
    Y3
    Y2
    U_Y2               0.009       0.014      0.259      -0.018       0.035

  Specific indirect 14
    X6
    X5
    Y4
    X3
    Y2
    U_Y2               0.000       0.000      0.353       0.000       0.000

  Specific indirect 15
    X6
    X5
    X4
    Y3
    Y2
    U_Y2               0.008       0.013      0.259      -0.019       0.034

  Specific indirect 16
    X6
    X5
    X4
    X3
    Y2
    U_Y2               0.008       0.013      0.259      -0.020       0.032


Effects from U_X2 to X5

    Total              0.643       0.098      0.003       0.456       0.799      *
    Total indirect     0.643       0.098      0.003       0.456       0.799      *

  Specific indirect 1
    X5
    X4
    U_X2               0.024       0.032      0.223      -0.040       0.087

  Specific indirect 2
    X5
    Y4
    Y3
    U_X2               0.001       0.003      0.274      -0.004       0.010

  Specific indirect 3
    X5
    Y4
    X3
    U_X2               0.000       0.000      0.477       0.000       0.000

  Specific indirect 4
    X5
    X4
    Y3
    U_X2               0.001       0.003      0.274      -0.004       0.010

  Specific indirect 5
    X5
    X4
    X3
    U_X2              -0.302       0.109      0.001      -0.517      -0.122      *

  Specific indirect 6
    X5
    Y4
    Y3
    X2
    U_X2               0.000       0.001      0.477      -0.001       0.001

  Specific indirect 7
    X5
    Y4
    X3
    X2
    U_X2               0.000       0.001      0.477      -0.001       0.001

  Specific indirect 8
    X5
    X4
    Y3
    X2
    U_X2               0.000       0.001      0.477      -0.001       0.001

  Specific indirect 9
    X5
    X4
    X3
    X2
    U_X2               0.916       0.052      0.000       0.816       1.023      *


Effects from U_Y2 to X5

    Total              0.054       0.039      0.082      -0.024       0.131
    Total indirect     0.054       0.039      0.082      -0.024       0.131

  Specific indirect 1
    X5
    Y4
    Y3
    U_Y2              -0.002       0.003      0.260      -0.010       0.004

  Specific indirect 2
    X5
    Y4
    X3
    U_Y2               0.000       0.000      0.475       0.000       0.000

  Specific indirect 3
    X5
    X4
    Y3
    U_Y2              -0.002       0.003      0.260      -0.009       0.004

  Specific indirect 4
    X5
    X4
    X3
    U_Y2               0.031       0.048      0.253      -0.060       0.126

  Specific indirect 5
    X5
    Y4
    Y3
    Y2
    U_Y2               0.009       0.014      0.259      -0.018       0.038

  Specific indirect 6
    X5
    Y4
    X3
    Y2
    U_Y2               0.000       0.000      0.353       0.000       0.000

  Specific indirect 7
    X5
    X4
    Y3
    Y2
    U_Y2               0.009       0.014      0.259      -0.019       0.036

  Specific indirect 8
    X5
    X4
    X3
    Y2
    U_Y2               0.009       0.014      0.259      -0.020       0.034


Effects from U_X2 to X4

    Total              0.661       0.102      0.002       0.464       0.826      *
    Total indirect     0.634       0.102      0.003       0.442       0.803      *

  Specific indirect 1
    X4
    Y3
    U_X2               0.001       0.003      0.274      -0.004       0.010

  Specific indirect 2
    X4
    X3
    U_X2              -0.311       0.110      0.001      -0.523      -0.128      *

  Specific indirect 3
    X4
    Y3
    X2
    U_X2               0.000       0.001      0.477      -0.001       0.001

  Specific indirect 4
    X4
    X3
    X2
    U_X2               0.944       0.036      0.000       0.874       1.015      *

  Direct
    X4
    U_X2               0.025       0.033      0.223      -0.041       0.091


Effects from U_Y2 to X4

    Total              0.049       0.040      0.111      -0.030       0.125
    Total indirect     0.049       0.040      0.111      -0.030       0.125

  Specific indirect 1
    X4
    Y3
    U_Y2              -0.002       0.003      0.260      -0.010       0.004

  Specific indirect 2
    X4
    X3
    U_Y2               0.032       0.049      0.253      -0.062       0.127

  Specific indirect 3
    X4
    Y3
    Y2
    U_Y2               0.009       0.014      0.259      -0.019       0.038

  Specific indirect 4
    X4
    X3
    Y2
    U_Y2               0.009       0.014      0.259      -0.020       0.036


Effects from U_X2 to X3

    Total              0.651       0.106      0.003       0.452       0.827      *
    Total indirect     0.971       0.018      0.000       0.935       1.008      *

  Specific indirect 1
    X3
    X2
    U_X2               0.971       0.018      0.000       0.935       1.008      *

  Direct
    X3
    U_X2              -0.320       0.110      0.001      -0.531      -0.133      *


Effects from U_Y2 to X3

    Total              0.043       0.043      0.160      -0.042       0.125
    Total indirect     0.009       0.015      0.259      -0.020       0.038

  Specific indirect 1
    X3
    Y2
    U_Y2               0.009       0.015      0.259      -0.020       0.038

  Direct
    X3
    U_Y2               0.033       0.050      0.253      -0.065       0.128


Effects from U_X2 to Y6

    Total              0.210       0.073      0.003       0.060       0.348      *
    Total indirect     0.210       0.073      0.003       0.060       0.348      *

  Specific indirect 1
    Y6
    Y5
    X4
    U_X2               0.000       0.001      0.429      -0.003       0.003

  Specific indirect 2
    Y6
    X5
    X4
    U_X2               0.000       0.001      0.429      -0.003       0.004

  Specific indirect 3
    Y6
    Y5
    Y4
    Y3
    U_X2               0.170       0.107      0.040      -0.020       0.403

  Specific indirect 4
    Y6
    Y5
    Y4
    X3
    U_X2              -0.003       0.011      0.354      -0.025       0.018

  Specific indirect 5
    Y6
    Y5
    X4
    Y3
    U_X2               0.000       0.000      0.491       0.000       0.000

  Specific indirect 6
    Y6
    Y5
    X4
    X3
    U_X2              -0.003       0.011      0.354      -0.027       0.017

  Specific indirect 7
    Y6
    X5
    Y4
    Y3
    U_X2               0.000       0.000      0.491       0.000       0.000

  Specific indirect 8
    Y6
    X5
    Y4
    X3
    U_X2               0.000       0.000      0.259       0.000       0.000

  Specific indirect 9
    Y6
    X5
    X4
    Y3
    U_X2               0.000       0.000      0.491       0.000       0.000

  Specific indirect 10
    Y6
    X5
    X4
    X3
    U_X2              -0.003       0.011      0.354      -0.028       0.016

  Specific indirect 11
    Y6
    Y5
    Y4
    Y3
    X2
    U_X2               0.012       0.031      0.353      -0.056       0.064

  Specific indirect 12
    Y6
    Y5
    Y4
    X3
    X2
    U_X2               0.011       0.031      0.353      -0.053       0.068

  Specific indirect 13
    Y6
    Y5
    X4
    Y3
    X2
    U_X2               0.000       0.000      0.259       0.000       0.000

  Specific indirect 14
    Y6
    Y5
    X4
    X3
    X2
    U_X2               0.011       0.031      0.353      -0.050       0.073

  Specific indirect 15
    Y6
    X5
    Y4
    Y3
    X2
    U_X2               0.000       0.000      0.259       0.000       0.000

  Specific indirect 16
    Y6
    X5
    Y4
    X3
    X2
    U_X2               0.000       0.000      0.259       0.000       0.000

  Specific indirect 17
    Y6
    X5
    X4
    Y3
    X2
    U_X2               0.000       0.000      0.259       0.000       0.000

  Specific indirect 18
    Y6
    X5
    X4
    X3
    X2
    U_X2               0.011       0.032      0.353      -0.047       0.078


Effects from U_Y2 to Y6

    Total              0.703       0.060      0.000       0.592       0.829      *
    Total indirect     0.703       0.060      0.000       0.592       0.829      *

  Specific indirect 1
    Y6
    Y5
    Y4
    Y3
    U_Y2              -0.192       0.083      0.004      -0.373      -0.047      *

  Specific indirect 2
    Y6
    Y5
    Y4
    X3
    U_Y2               0.000       0.002      0.412      -0.003       0.005

  Specific indirect 3
    Y6
    Y5
    X4
    Y3
    U_Y2               0.000       0.000      0.478       0.000       0.000

  Specific indirect 4
    Y6
    Y5
    X4
    X3
    U_Y2               0.000       0.002      0.412      -0.003       0.005

  Specific indirect 5
    Y6
    X5
    Y4
    Y3
    U_Y2               0.000       0.000      0.478       0.000       0.000

  Specific indirect 6
    Y6
    X5
    Y4
    X3
    U_Y2               0.000       0.000      0.488       0.000       0.000

  Specific indirect 7
    Y6
    X5
    X4
    Y3
    U_Y2               0.000       0.000      0.478       0.000       0.000

  Specific indirect 8
    Y6
    X5
    X4
    X3
    U_Y2               0.000       0.002      0.412      -0.003       0.006

  Specific indirect 9
    Y6
    Y5
    Y4
    Y3
    Y2
    U_Y2               0.897       0.109      0.000       0.697       1.121      *

  Specific indirect 10
    Y6
    Y5
    Y4
    X3
    Y2
    U_Y2               0.000       0.001      0.477      -0.001       0.001

  Specific indirect 11
    Y6
    Y5
    X4
    Y3
    Y2
    U_Y2               0.000       0.001      0.477      -0.001       0.001

  Specific indirect 12
    Y6
    Y5
    X4
    X3
    Y2
    U_Y2               0.000       0.001      0.477      -0.001       0.001

  Specific indirect 13
    Y6
    X5
    Y4
    Y3
    Y2
    U_Y2               0.000       0.001      0.477      -0.001       0.001

  Specific indirect 14
    Y6
    X5
    Y4
    X3
    Y2
    U_Y2               0.000       0.000      0.000       0.000       0.000      *

  Specific indirect 15
    Y6
    X5
    X4
    Y3
    Y2
    U_Y2               0.000       0.001      0.477      -0.001       0.001

  Specific indirect 16
    Y6
    X5
    X4
    X3
    Y2
    U_Y2               0.000       0.001      0.477      -0.001       0.001


Effects from U_X2 to Y5

    Total              0.207       0.073      0.002       0.061       0.346      *
    Total indirect     0.207       0.073      0.002       0.061       0.346      *

  Specific indirect 1
    Y5
    X4
    U_X2               0.000       0.001      0.429      -0.003       0.004

  Specific indirect 2
    Y5
    Y4
    Y3
    U_X2               0.175       0.106      0.040      -0.021       0.398

  Specific indirect 3
    Y5
    Y4
    X3
    U_X2              -0.004       0.011      0.354      -0.027       0.018

  Specific indirect 4
    Y5
    X4
    Y3
    U_X2               0.000       0.000      0.491       0.000       0.000

  Specific indirect 5
    Y5
    X4
    X3
    U_X2              -0.004       0.011      0.354      -0.029       0.017

  Specific indirect 6
    Y5
    Y4
    Y3
    X2
    U_X2               0.012       0.032      0.353      -0.055       0.070

  Specific indirect 7
    Y5
    Y4
    X3
    X2
    U_X2               0.012       0.032      0.353      -0.052       0.075

  Specific indirect 8
    Y5
    X4
    Y3
    X2
    U_X2               0.000       0.000      0.259       0.000       0.000

  Specific indirect 9
    Y5
    X4
    X3
    X2
    U_X2               0.012       0.033      0.353      -0.049       0.079


Effects from U_Y2 to Y5

    Total              0.722       0.051      0.000       0.626       0.830      *
    Total indirect     0.722       0.051      0.000       0.626       0.830      *

  Specific indirect 1
    Y5
    Y4
    Y3
    U_Y2              -0.197       0.080      0.004      -0.364      -0.052      *

  Specific indirect 2
    Y5
    Y4
    X3
    U_Y2               0.000       0.002      0.412      -0.003       0.006

  Specific indirect 3
    Y5
    X4
    Y3
    U_Y2               0.000       0.000      0.478       0.000       0.000

  Specific indirect 4
    Y5
    X4
    X3
    U_Y2               0.000       0.002      0.412      -0.003       0.006

  Specific indirect 5
    Y5
    Y4
    Y3
    Y2
    U_Y2               0.922       0.084      0.000       0.763       1.090      *

  Specific indirect 6
    Y5
    Y4
    X3
    Y2
    U_Y2               0.000       0.001      0.477      -0.001       0.001

  Specific indirect 7
    Y5
    X4
    Y3
    Y2
    U_Y2               0.000       0.001      0.477      -0.001       0.001

  Specific indirect 8
    Y5
    X4
    X3
    Y2
    U_Y2               0.000       0.001      0.477      -0.001       0.001


Effects from U_X2 to Y4

    Total              0.204       0.077      0.004       0.052       0.353      *
    Total indirect     0.204       0.077      0.004       0.052       0.353      *

  Specific indirect 1
    Y4
    Y3
    U_X2               0.181       0.105      0.040      -0.022       0.392

  Specific indirect 2
    Y4
    X3
    U_X2              -0.004       0.012      0.354      -0.029       0.017

  Specific indirect 3
    Y4
    Y3
    X2
    U_X2               0.012       0.033      0.353      -0.054       0.076

  Specific indirect 4
    Y4
    X3
    X2
    U_X2               0.012       0.033      0.353      -0.050       0.081


Effects from U_Y2 to Y4

    Total              0.742       0.050      0.000       0.648       0.845      *
    Total indirect     0.742       0.050      0.000       0.648       0.845      *

  Specific indirect 1
    Y4
    Y3
    U_Y2              -0.203       0.078      0.004      -0.358      -0.055      *

  Specific indirect 2
    Y4
    X3
    U_Y2               0.000       0.002      0.412      -0.003       0.006

  Specific indirect 3
    Y4
    Y3
    Y2
    U_Y2               0.947       0.058      0.000       0.835       1.059      *

  Specific indirect 4
    Y4
    X3
    Y2
    U_Y2               0.000       0.001      0.477      -0.001       0.001


Effects from U_X2 to Y3

    Total              0.199       0.085      0.012       0.032       0.364      *
    Total indirect     0.013       0.034      0.353      -0.052       0.083

  Specific indirect 1
    Y3
    X2
    U_X2               0.013       0.034      0.353      -0.052       0.083

  Direct
    Y3
    U_X2               0.186       0.105      0.040      -0.024       0.389


Effects from U_Y2 to Y3

    Total              0.764       0.057      0.000       0.655       0.878      *
    Total indirect     0.973       0.030      0.000       0.914       1.029      *

  Specific indirect 1
    Y3
    Y2
    U_Y2               0.973       0.030      0.000       0.914       1.029      *

  Direct
    Y3
    U_Y2              -0.208       0.075      0.004      -0.352      -0.059      *


STANDARDIZED TOTAL, TOTAL INDIRECT, SPECIFIC INDIRECT, AND DIRECT EFFECTS


STDYX Standardization

                                Posterior  One-Tailed         95% C.I.
                    Estimate       S.D.      P-Value   Lower 2.5%  Upper 2.5%  Significance

Effects from U_X2 to X6

    Total              0.146       0.039      0.003       0.066       0.223      *
    Total indirect     0.146       0.039      0.003       0.066       0.223      *

  Specific indirect 1
    X6
    Y5
    X4
    U_X2               0.000       0.000      0.482       0.000       0.000

  Specific indirect 2
    X6
    X5
    X4
    U_X2               0.005       0.008      0.223      -0.009       0.021

  Specific indirect 3
    X6
    Y5
    Y4
    Y3
    U_X2               0.000       0.001      0.274      -0.001       0.002

  Specific indirect 4
    X6
    Y5
    Y4
    X3
    U_X2               0.000       0.000      0.477       0.000       0.000

  Specific indirect 5
    X6
    Y5
    X4
    Y3
    U_X2               0.000       0.000      0.392       0.000       0.000

  Specific indirect 6
    X6
    Y5
    X4
    X3
    U_X2               0.000       0.000      0.477       0.000       0.000

  Specific indirect 7
    X6
    X5
    Y4
    Y3
    U_X2               0.000       0.001      0.274      -0.001       0.002

  Specific indirect 8
    X6
    X5
    Y4
    X3
    U_X2               0.000       0.000      0.477       0.000       0.000

  Specific indirect 9
    X6
    X5
    X4
    Y3
    U_X2               0.000       0.001      0.274      -0.001       0.002

  Specific indirect 10
    X6
    X5
    X4
    X3
    U_X2              -0.068       0.030      0.001      -0.138      -0.020      *

  Specific indirect 11
    X6
    Y5
    Y4
    Y3
    X2
    U_X2               0.000       0.000      0.477       0.000       0.000

  Specific indirect 12
    X6
    Y5
    Y4
    X3
    X2
    U_X2               0.000       0.000      0.477       0.000       0.000

  Specific indirect 13
    X6
    Y5
    X4
    Y3
    X2
    U_X2               0.000       0.000      0.000       0.000       0.000      *

  Specific indirect 14
    X6
    Y5
    X4
    X3
    X2
    U_X2               0.000       0.000      0.477       0.000       0.000

  Specific indirect 15
    X6
    X5
    Y4
    Y3
    X2
    U_X2               0.000       0.000      0.477       0.000       0.000

  Specific indirect 16
    X6
    X5
    Y4
    X3
    X2
    U_X2               0.000       0.000      0.477       0.000       0.000

  Specific indirect 17
    X6
    X5
    X4
    Y3
    X2
    U_X2               0.000       0.000      0.477       0.000       0.000

  Specific indirect 18
    X6
    X5
    X4
    X3
    X2
    U_X2               0.210       0.050      0.000       0.109       0.307      *


Effects from U_Y2 to X6

    Total              0.024       0.018      0.075      -0.009       0.060
    Total indirect     0.024       0.018      0.075      -0.009       0.060

  Specific indirect 1
    X6
    Y5
    Y4
    Y3
    U_Y2              -0.001       0.001      0.260      -0.004       0.002

  Specific indirect 2
    X6
    Y5
    Y4
    X3
    U_Y2               0.000       0.000      0.475       0.000       0.000

  Specific indirect 3
    X6
    Y5
    X4
    Y3
    U_Y2               0.000       0.000      0.357       0.000       0.000

  Specific indirect 4
    X6
    Y5
    X4
    X3
    U_Y2               0.000       0.000      0.475       0.000       0.000

  Specific indirect 5
    X6
    X5
    Y4
    Y3
    U_Y2              -0.001       0.001      0.260      -0.004       0.002

  Specific indirect 6
    X6
    X5
    Y4
    X3
    U_Y2               0.000       0.000      0.475       0.000       0.000

  Specific indirect 7
    X6
    X5
    X4
    Y3
    U_Y2              -0.001       0.001      0.260      -0.004       0.002

  Specific indirect 8
    X6
    X5
    X4
    X3
    U_Y2               0.012       0.019      0.253      -0.023       0.052

  Specific indirect 9
    X6
    Y5
    Y4
    Y3
    Y2
    U_Y2               0.003       0.006      0.259      -0.007       0.016

  Specific indirect 10
    X6
    Y5
    Y4
    X3
    Y2
    U_Y2               0.000       0.000      0.353       0.000       0.000

  Specific indirect 11
    X6
    Y5
    X4
    Y3
    Y2
    U_Y2               0.000       0.000      0.353       0.000       0.000

  Specific indirect 12
    X6
    Y5
    X4
    X3
    Y2
    U_Y2               0.000       0.000      0.353       0.000       0.000

  Specific indirect 13
    X6
    X5
    Y4
    Y3
    Y2
    U_Y2               0.003       0.006      0.259      -0.008       0.015

  Specific indirect 14
    X6
    X5
    Y4
    X3
    Y2
    U_Y2               0.000       0.000      0.353       0.000       0.000

  Specific indirect 15
    X6
    X5
    X4
    Y3
    Y2
    U_Y2               0.003       0.006      0.259      -0.008       0.014

  Specific indirect 16
    X6
    X5
    X4
    X3
    Y2
    U_Y2               0.003       0.005      0.259      -0.008       0.013


Effects from U_X2 to X5

    Total              0.148       0.040      0.003       0.067       0.226      *
    Total indirect     0.148       0.040      0.003       0.067       0.226      *

  Specific indirect 1
    X5
    X4
    U_X2               0.005       0.008      0.223      -0.010       0.022

  Specific indirect 2
    X5
    Y4
    Y3
    U_X2               0.000       0.001      0.274      -0.001       0.002

  Specific indirect 3
    X5
    Y4
    X3
    U_X2               0.000       0.000      0.477       0.000       0.000

  Specific indirect 4
    X5
    X4
    Y3
    U_X2               0.000       0.001      0.274      -0.001       0.002

  Specific indirect 5
    X5
    X4
    X3
    U_X2              -0.069       0.030      0.001      -0.138      -0.021      *

  Specific indirect 6
    X5
    Y4
    Y3
    X2
    U_X2               0.000       0.000      0.477       0.000       0.000

  Specific indirect 7
    X5
    Y4
    X3
    X2
    U_X2               0.000       0.000      0.477       0.000       0.000

  Specific indirect 8
    X5
    X4
    Y3
    X2
    U_X2               0.000       0.000      0.477       0.000       0.000

  Specific indirect 9
    X5
    X4
    X3
    X2
    U_X2               0.214       0.049      0.000       0.113       0.309      *


Effects from U_Y2 to X5

    Total              0.022       0.017      0.082      -0.009       0.055
    Total indirect     0.022       0.017      0.082      -0.009       0.055

  Specific indirect 1
    X5
    Y4
    Y3
    U_Y2              -0.001       0.001      0.260      -0.004       0.002

  Specific indirect 2
    X5
    Y4
    X3
    U_Y2               0.000       0.000      0.475       0.000       0.000

  Specific indirect 3
    X5
    X4
    Y3
    U_Y2              -0.001       0.001      0.260      -0.004       0.002

  Specific indirect 4
    X5
    X4
    X3
    U_Y2               0.012       0.020      0.253      -0.024       0.053

  Specific indirect 5
    X5
    Y4
    Y3
    Y2
    U_Y2               0.003       0.006      0.259      -0.007       0.016

  Specific indirect 6
    X5
    Y4
    X3
    Y2
    U_Y2               0.000       0.000      0.353       0.000       0.000

  Specific indirect 7
    X5
    X4
    Y3
    Y2
    U_Y2               0.003       0.006      0.259      -0.008       0.015

  Specific indirect 8
    X5
    X4
    X3
    Y2
    U_Y2               0.003       0.006      0.259      -0.008       0.014


Effects from U_X2 to X4

    Total              0.151       0.041      0.002       0.068       0.230      *
    Total indirect     0.145       0.040      0.003       0.064       0.221      *

  Specific indirect 1
    X4
    Y3
    U_X2               0.000       0.001      0.274      -0.001       0.002

  Specific indirect 2
    X4
    X3
    U_X2              -0.070       0.030      0.001      -0.138      -0.021      *

  Specific indirect 3
    X4
    Y3
    X2
    U_X2               0.000       0.000      0.477       0.000       0.000

  Specific indirect 4
    X4
    X3
    X2
    U_X2               0.218       0.050      0.000       0.115       0.312      *

  Direct
    X4
    U_X2               0.005       0.008      0.223      -0.010       0.022


Effects from U_Y2 to X4

    Total              0.019       0.017      0.111      -0.012       0.053
    Total indirect     0.019       0.017      0.111      -0.012       0.053

  Specific indirect 1
    X4
    Y3
    U_Y2              -0.001       0.001      0.260      -0.004       0.002

  Specific indirect 2
    X4
    X3
    U_Y2               0.013       0.020      0.253      -0.025       0.053

  Specific indirect 3
    X4
    Y3
    Y2
    U_Y2               0.004       0.006      0.259      -0.008       0.016

  Specific indirect 4
    X4
    X3
    Y2
    U_Y2               0.004       0.006      0.259      -0.008       0.015


Effects from U_X2 to X3

    Total              0.146       0.040      0.003       0.067       0.225      *
    Total indirect     0.221       0.049      0.000       0.119       0.315      *

  Specific indirect 1
    X3
    X2
    U_X2               0.221       0.049      0.000       0.119       0.315      *

  Direct
    X3
    U_X2              -0.071       0.029      0.001      -0.137      -0.023      *


Effects from U_Y2 to X3

    Total              0.017       0.017      0.160      -0.017       0.051
    Total indirect     0.004       0.006      0.259      -0.008       0.015

  Specific indirect 1
    X3
    Y2
    U_Y2               0.004       0.006      0.259      -0.008       0.015

  Direct
    X3
    U_Y2               0.013       0.020      0.253      -0.026       0.052


Effects from U_X2 to Y6

    Total              0.039       0.016      0.003       0.007       0.072      *
    Total indirect     0.039       0.016      0.003       0.007       0.072      *

  Specific indirect 1
    Y6
    Y5
    X4
    U_X2               0.000       0.000      0.429      -0.001       0.001

  Specific indirect 2
    Y6
    X5
    X4
    U_X2               0.000       0.000      0.429      -0.001       0.001

  Specific indirect 3
    Y6
    Y5
    Y4
    Y3
    U_X2               0.031       0.022      0.040      -0.004       0.081

  Specific indirect 4
    Y6
    Y5
    Y4
    X3
    U_X2              -0.001       0.002      0.354      -0.005       0.004

  Specific indirect 5
    Y6
    Y5
    X4
    Y3
    U_X2               0.000       0.000      0.491       0.000       0.000

  Specific indirect 6
    Y6
    Y5
    X4
    X3
    U_X2              -0.001       0.002      0.354      -0.005       0.003

  Specific indirect 7
    Y6
    X5
    Y4
    Y3
    U_X2               0.000       0.000      0.491       0.000       0.000

  Specific indirect 8
    Y6
    X5
    Y4
    X3
    U_X2               0.000       0.000      0.259       0.000       0.000

  Specific indirect 9
    Y6
    X5
    X4
    Y3
    U_X2               0.000       0.000      0.491       0.000       0.000

  Specific indirect 10
    Y6
    X5
    X4
    X3
    U_X2              -0.001       0.002      0.354      -0.006       0.003

  Specific indirect 11
    Y6
    Y5
    Y4
    Y3
    X2
    U_X2               0.002       0.006      0.353      -0.011       0.013

  Specific indirect 12
    Y6
    Y5
    Y4
    X3
    X2
    U_X2               0.002       0.006      0.353      -0.010       0.013

  Specific indirect 13
    Y6
    Y5
    X4
    Y3
    X2
    U_X2               0.000       0.000      0.259       0.000       0.000

  Specific indirect 14
    Y6
    Y5
    X4
    X3
    X2
    U_X2               0.002       0.006      0.353      -0.010       0.014

  Specific indirect 15
    Y6
    X5
    Y4
    Y3
    X2
    U_X2               0.000       0.000      0.259       0.000       0.000

  Specific indirect 16
    Y6
    X5
    Y4
    X3
    X2
    U_X2               0.000       0.000      0.259       0.000       0.000

  Specific indirect 17
    Y6
    X5
    X4
    Y3
    X2
    U_X2               0.000       0.000      0.259       0.000       0.000

  Specific indirect 18
    Y6
    X5
    X4
    X3
    X2
    U_X2               0.002       0.006      0.353      -0.009       0.015


Effects from U_Y2 to Y6

    Total              0.230       0.038      0.000       0.174       0.292      *
    Total indirect     0.230       0.038      0.000       0.174       0.292      *

  Specific indirect 1
    Y6
    Y5
    Y4
    Y3
    U_Y2              -0.062       0.031      0.004      -0.131      -0.009      *

  Specific indirect 2
    Y6
    Y5
    Y4
    X3
    U_Y2               0.000       0.001      0.412      -0.001       0.002

  Specific indirect 3
    Y6
    Y5
    X4
    Y3
    U_Y2               0.000       0.000      0.478       0.000       0.000

  Specific indirect 4
    Y6
    Y5
    X4
    X3
    U_Y2               0.000       0.001      0.412      -0.001       0.002

  Specific indirect 5
    Y6
    X5
    Y4
    Y3
    U_Y2               0.000       0.000      0.478       0.000       0.000

  Specific indirect 6
    Y6
    X5
    Y4
    X3
    U_Y2               0.000       0.000      0.488       0.000       0.000

  Specific indirect 7
    Y6
    X5
    X4
    Y3
    U_Y2               0.000       0.000      0.478       0.000       0.000

  Specific indirect 8
    Y6
    X5
    X4
    X3
    U_Y2               0.000       0.001      0.412      -0.001       0.002

  Specific indirect 9
    Y6
    Y5
    Y4
    Y3
    Y2
    U_Y2               0.293       0.059      0.000       0.200       0.402      *

  Specific indirect 10
    Y6
    Y5
    Y4
    X3
    Y2
    U_Y2               0.000       0.000      0.477       0.000       0.000

  Specific indirect 11
    Y6
    Y5
    X4
    Y3
    Y2
    U_Y2               0.000       0.000      0.477       0.000       0.000

  Specific indirect 12
    Y6
    Y5
    X4
    X3
    Y2
    U_Y2               0.000       0.000      0.477       0.000       0.000

  Specific indirect 13
    Y6
    X5
    Y4
    Y3
    Y2
    U_Y2               0.000       0.000      0.477       0.000       0.000

  Specific indirect 14
    Y6
    X5
    Y4
    X3
    Y2
    U_Y2               0.000       0.000      0.000       0.000       0.000      *

  Specific indirect 15
    Y6
    X5
    X4
    Y3
    Y2
    U_Y2               0.000       0.000      0.477       0.000       0.000

  Specific indirect 16
    Y6
    X5
    X4
    X3
    Y2
    U_Y2               0.000       0.000      0.477       0.000       0.000


Effects from U_X2 to Y5

    Total              0.039       0.016      0.002       0.007       0.073      *
    Total indirect     0.039       0.016      0.002       0.007       0.073      *

  Specific indirect 1
    Y5
    X4
    U_X2               0.000       0.000      0.429      -0.001       0.001

  Specific indirect 2
    Y5
    Y4
    Y3
    U_X2               0.032       0.022      0.040      -0.004       0.082

  Specific indirect 3
    Y5
    Y4
    X3
    U_X2              -0.001       0.002      0.354      -0.005       0.004

  Specific indirect 4
    Y5
    X4
    Y3
    U_X2               0.000       0.000      0.491       0.000       0.000

  Specific indirect 5
    Y5
    X4
    X3
    U_X2              -0.001       0.002      0.354      -0.006       0.003

  Specific indirect 6
    Y5
    Y4
    Y3
    X2
    U_X2               0.002       0.006      0.353      -0.011       0.014

  Specific indirect 7
    Y5
    Y4
    X3
    X2
    U_X2               0.002       0.006      0.353      -0.010       0.015

  Specific indirect 8
    Y5
    X4
    Y3
    X2
    U_X2               0.000       0.000      0.259       0.000       0.000

  Specific indirect 9
    Y5
    X4
    X3
    X2
    U_X2               0.002       0.006      0.353      -0.010       0.016


Effects from U_Y2 to Y5

    Total              0.241       0.039      0.000       0.186       0.302      *
    Total indirect     0.241       0.039      0.000       0.186       0.302      *

  Specific indirect 1
    Y5
    Y4
    Y3
    U_Y2              -0.065       0.031      0.004      -0.132      -0.010      *

  Specific indirect 2
    Y5
    Y4
    X3
    U_Y2               0.000       0.001      0.412      -0.001       0.002

  Specific indirect 3
    Y5
    X4
    Y3
    U_Y2               0.000       0.000      0.478       0.000       0.000

  Specific indirect 4
    Y5
    X4
    X3
    U_Y2               0.000       0.001      0.412      -0.001       0.002

  Specific indirect 5
    Y5
    Y4
    Y3
    Y2
    U_Y2               0.306       0.057      0.000       0.219       0.408      *

  Specific indirect 6
    Y5
    Y4
    X3
    Y2
    U_Y2               0.000       0.000      0.477       0.000       0.000

  Specific indirect 7
    Y5
    X4
    Y3
    Y2
    U_Y2               0.000       0.000      0.477       0.000       0.000

  Specific indirect 8
    Y5
    X4
    X3
    Y2
    U_Y2               0.000       0.000      0.477       0.000       0.000


Effects from U_X2 to Y4

    Total              0.038       0.017      0.004       0.005       0.073      *
    Total indirect     0.038       0.017      0.004       0.005       0.073      *

  Specific indirect 1
    Y4
    Y3
    U_X2               0.033       0.022      0.040      -0.004       0.081

  Specific indirect 2
    Y4
    X3
    U_X2              -0.001       0.002      0.354      -0.006       0.004

  Specific indirect 3
    Y4
    Y3
    X2
    U_X2               0.002       0.006      0.353      -0.011       0.015

  Specific indirect 4
    Y4
    X3
    X2
    U_X2               0.002       0.007      0.353      -0.010       0.016


Effects from U_Y2 to Y4

    Total              0.247       0.040      0.000       0.191       0.310      *
    Total indirect     0.247       0.040      0.000       0.191       0.310      *

  Specific indirect 1
    Y4
    Y3
    U_Y2              -0.067       0.030      0.004      -0.129      -0.011      *

  Specific indirect 2
    Y4
    X3
    U_Y2               0.000       0.001      0.412      -0.001       0.002

  Specific indirect 3
    Y4
    Y3
    Y2
    U_Y2               0.314       0.055      0.000       0.234       0.407      *

  Specific indirect 4
    Y4
    X3
    Y2
    U_Y2               0.000       0.000      0.477       0.000       0.000


Effects from U_X2 to Y3

    Total              0.038       0.019      0.012       0.000       0.077      *
    Total indirect     0.002       0.007      0.353      -0.011       0.017

  Specific indirect 1
    Y3
    X2
    U_X2               0.002       0.007      0.353      -0.011       0.017

  Direct
    Y3
    U_X2               0.035       0.022      0.040      -0.005       0.081


Effects from U_Y2 to Y3

    Total              0.258       0.042      0.000       0.198       0.325      *
    Total indirect     0.328       0.055      0.000       0.251       0.417      *

  Specific indirect 1
    Y3
    Y2
    U_Y2               0.328       0.055      0.000       0.251       0.417      *

  Direct
    Y3
    U_Y2              -0.069       0.030      0.004      -0.131      -0.012      *


TECHNICAL 1 OUTPUT


     PARAMETER SPECIFICATION


           NU
              Y6            Y5            Y4            Y3            Y2
              ________      ________      ________      ________      ________
                    0             0             0             0             0


           NU
              Y1            X6            X5            X4            X3
              ________      ________      ________      ________      ________
                    0             0             0             0             0


           NU
              X2            X1
              ________      ________
                    0             0


           LAMBDA
              ETA1_X        ETA1_Y        U_X6          U_X5          U_X4
              ________      ________      ________      ________      ________
 Y6                 0             0             0             0             0
 Y5                 0             0             0             0             0
 Y4                 0             0             0             0             0
 Y3                 0             0             0             0             0
 Y2                 0             0             0             0             0
 Y1                 0             0             0             0             0
 X6                 0             0             0             0             0
 X5                 0             0             0             0             0
 X4                 0             0             0             0             0
 X3                 0             0             0             0             0
 X2                 0             0             0             0             0
 X1                 0             0             0             0             0


           LAMBDA
              U_X3          U_X2          U_X1          U_Y6          U_Y5
              ________      ________      ________      ________      ________
 Y6                 0             0             0             0             0
 Y5                 0             0             0             0             0
 Y4                 0             0             0             0             0
 Y3                 0             0             0             0             0
 Y2                 0             0             0             0             0
 Y1                 0             0             0             0             0
 X6                 0             0             0             0             0
 X5                 0             0             0             0             0
 X4                 0             0             0             0             0
 X3                 0             0             0             0             0
 X2                 0             0             0             0             0
 X1                 0             0             0             0             0


           LAMBDA
              U_Y4          U_Y3          U_Y2          U_Y1          Y6
              ________      ________      ________      ________      ________
 Y6                 0             0             0             0             0
 Y5                 0             0             0             0             0
 Y4                 0             0             0             0             0
 Y3                 0             0             0             0             0
 Y2                 0             0             0             0             0
 Y1                 0             0             0             0             0
 X6                 0             0             0             0             0
 X5                 0             0             0             0             0
 X4                 0             0             0             0             0
 X3                 0             0             0             0             0
 X2                 0             0             0             0             0
 X1                 0             0             0             0             0


           LAMBDA
              Y5            Y4            Y3            Y2            Y1
              ________      ________      ________      ________      ________
 Y6                 0             0             0             0             0
 Y5                 0             0             0             0             0
 Y4                 0             0             0             0             0
 Y3                 0             0             0             0             0
 Y2                 0             0             0             0             0
 Y1                 0             0             0             0             0
 X6                 0             0             0             0             0
 X5                 0             0             0             0             0
 X4                 0             0             0             0             0
 X3                 0             0             0             0             0
 X2                 0             0             0             0             0
 X1                 0             0             0             0             0


           LAMBDA
              X6            X5            X4            X3            X2
              ________      ________      ________      ________      ________
 Y6                 0             0             0             0             0
 Y5                 0             0             0             0             0
 Y4                 0             0             0             0             0
 Y3                 0             0             0             0             0
 Y2                 0             0             0             0             0
 Y1                 0             0             0             0             0
 X6                 0             0             0             0             0
 X5                 0             0             0             0             0
 X4                 0             0             0             0             0
 X3                 0             0             0             0             0
 X2                 0             0             0             0             0
 X1                 0             0             0             0             0


           LAMBDA
              X1
              ________
 Y6                 0
 Y5                 0
 Y4                 0
 Y3                 0
 Y2                 0
 Y1                 0
 X6                 0
 X5                 0
 X4                 0
 X3                 0
 X2                 0
 X1                 0


           THETA
              Y6            Y5            Y4            Y3            Y2
              ________      ________      ________      ________      ________
 Y6                 0
 Y5                 0             0
 Y4                 0             0             0
 Y3                 0             0             0             0
 Y2                 0             0             0             0             0
 Y1                 0             0             0             0             0
 X6                 0             0             0             0             0
 X5                 0             0             0             0             0
 X4                 0             0             0             0             0
 X3                 0             0             0             0             0
 X2                 0             0             0             0             0
 X1                 0             0             0             0             0


           THETA
              Y1            X6            X5            X4            X3
              ________      ________      ________      ________      ________
 Y1                 0
 X6                 0             0
 X5                 0             0             0
 X4                 0             0             0             0
 X3                 0             0             0             0             0
 X2                 0             0             0             0             0
 X1                 0             0             0             0             0


           THETA
              X2            X1
              ________      ________
 X2                 0
 X1                 0             0


           ALPHA
              ETA1_X        ETA1_Y        U_X6          U_X5          U_X4
              ________      ________      ________      ________      ________
                    0             0             0             0             0


           ALPHA
              U_X3          U_X2          U_X1          U_Y6          U_Y5
              ________      ________      ________      ________      ________
                    0             0             0             0             0


           ALPHA
              U_Y4          U_Y3          U_Y2          U_Y1          Y6
              ________      ________      ________      ________      ________
                    0             0             0             0             1


           ALPHA
              Y5            Y4            Y3            Y2            Y1
              ________      ________      ________      ________      ________
                    2             3             4             5             6


           ALPHA
              X6            X5            X4            X3            X2
              ________      ________      ________      ________      ________
                    7             8             9            10            11


           ALPHA
              X1
              ________
                   12


           BETA
              ETA1_X        ETA1_Y        U_X6          U_X5          U_X4
              ________      ________      ________      ________      ________
 ETA1_X             0             0             0             0             0
 ETA1_Y             0             0             0             0             0
 U_X6               0             0             0             0             0
 U_X5               0             0             0             0             0
 U_X4               0             0             0             0             0
 U_X3               0             0             0             0             0
 U_X2               0             0             0             0             0
 U_X1               0             0             0             0             0
 U_Y6               0             0             0             0             0
 U_Y5               0             0             0             0             0
 U_Y4               0             0             0             0             0
 U_Y3               0             0             0             0             0
 U_Y2               0             0             0             0             0
 U_Y1               0             0             0             0             0
 Y6                 0            13             0            14             0
 Y5                 0            18             0             0            14
 Y4                 0            19             0             0             0
 Y3                 0            20             0             0             0
 Y2                 0            21             0             0             0
 Y1                 0             0             0             0             0
 X6                22             0             0            23            24
 X5                28             0             0             0            23
 X4                29             0             0             0             0
 X3                30             0             0             0             0
 X2                31             0             0             0             0
 X1                 0             0             0             0             0


           BETA
              U_X3          U_X2          U_X1          U_Y6          U_Y5
              ________      ________      ________      ________      ________
 ETA1_X             0             0             0             0             0
 ETA1_Y             0             0             0             0             0
 U_X6               0             0             0             0             0
 U_X5               0             0             0             0             0
 U_X4               0             0             0             0             0
 U_X3               0             0             0             0             0
 U_X2               0             0             0             0             0
 U_X1               0             0             0             0             0
 U_Y6               0             0             0             0             0
 U_Y5               0             0             0             0             0
 U_Y4               0             0             0             0             0
 U_Y3               0             0             0             0             0
 U_Y2               0             0             0             0             0
 U_Y1               0             0             0             0             0
 Y6                 0             0             0             0            15
 Y5                 0             0             0             0             0
 Y4                14             0             0             0             0
 Y3                 0            14             0             0             0
 Y2                 0             0            14             0             0
 Y1                 0             0             0             0             0
 X6                 0             0             0             0            25
 X5                24             0             0             0             0
 X4                23            24             0             0             0
 X3                 0            23            24             0             0
 X2                 0             0             0             0             0
 X1                 0             0             0             0             0


           BETA
              U_Y4          U_Y3          U_Y2          U_Y1          Y6
              ________      ________      ________      ________      ________
 ETA1_X             0             0             0             0             0
 ETA1_Y             0             0             0             0             0
 U_X6               0             0             0             0             0
 U_X5               0             0             0             0             0
 U_X4               0             0             0             0             0
 U_X3               0             0             0             0             0
 U_X2               0             0             0             0             0
 U_X1               0             0             0             0             0
 U_Y6               0             0             0             0             0
 U_Y5               0             0             0             0             0
 U_Y4               0             0             0             0             0
 U_Y3               0             0             0             0             0
 U_Y2               0             0             0             0             0
 U_Y1               0             0             0             0             0
 Y6                 0             0             0             0             0
 Y5                15             0             0             0             0
 Y4                 0            15             0             0             0
 Y3                 0             0            15             0             0
 Y2                 0             0             0            15             0
 Y1                 0             0             0             0             0
 X6                 0             0             0             0             0
 X5                25             0             0             0             0
 X4                 0            25             0             0             0
 X3                 0             0            25             0             0
 X2                 0             0             0             0             0
 X1                 0             0             0             0             0


           BETA
              Y5            Y4            Y3            Y2            Y1
              ________      ________      ________      ________      ________
 ETA1_X             0             0             0             0             0
 ETA1_Y             0             0             0             0             0
 U_X6               0             0             0             0             0
 U_X5               0             0             0             0             0
 U_X4               0             0             0             0             0
 U_X3               0             0             0             0             0
 U_X2               0             0             0             0             0
 U_X1               0             0             0             0             0
 U_Y6               0             0             0             0             0
 U_Y5               0             0             0             0             0
 U_Y4               0             0             0             0             0
 U_Y3               0             0             0             0             0
 U_Y2               0             0             0             0             0
 U_Y1               0             0             0             0             0
 Y6                16             0             0             0             0
 Y5                 0            16             0             0             0
 Y4                 0             0            16             0             0
 Y3                 0             0             0            16             0
 Y2                 0             0             0             0            16
 Y1                 0             0             0             0             0
 X6                26             0             0             0             0
 X5                 0            26             0             0             0
 X4                 0             0            26             0             0
 X3                 0             0             0            26             0
 X2                 0             0             0             0            32
 X1                 0             0             0             0             0


           BETA
              X6            X5            X4            X3            X2
              ________      ________      ________      ________      ________
 ETA1_X             0             0             0             0             0
 ETA1_Y             0             0             0             0             0
 U_X6               0             0             0             0             0
 U_X5               0             0             0             0             0
 U_X4               0             0             0             0             0
 U_X3               0             0             0             0             0
 U_X2               0             0             0             0             0
 U_X1               0             0             0             0             0
 U_Y6               0             0             0             0             0
 U_Y5               0             0             0             0             0
 U_Y4               0             0             0             0             0
 U_Y3               0             0             0             0             0
 U_Y2               0             0             0             0             0
 U_Y1               0             0             0             0             0
 Y6                 0            17             0             0             0
 Y5                 0             0            17             0             0
 Y4                 0             0             0            17             0
 Y3                 0             0             0             0            17
 Y2                 0             0             0             0             0
 Y1                 0             0             0             0             0
 X6                 0            27             0             0             0
 X5                 0             0            27             0             0
 X4                 0             0             0            27             0
 X3                 0             0             0             0            27
 X2                 0             0             0             0             0
 X1                 0             0             0             0             0


           BETA
              X1
              ________
 ETA1_X             0
 ETA1_Y             0
 U_X6               0
 U_X5               0
 U_X4               0
 U_X3               0
 U_X2               0
 U_X1               0
 U_Y6               0
 U_Y5               0
 U_Y4               0
 U_Y3               0
 U_Y2               0
 U_Y1               0
 Y6                 0
 Y5                 0
 Y4                 0
 Y3                 0
 Y2                17
 Y1                 0
 X6                 0
 X5                 0
 X4                 0
 X3                 0
 X2                33
 X1                 0


           PSI
              ETA1_X        ETA1_Y        U_X6          U_X5          U_X4
              ________      ________      ________      ________      ________
 ETA1_X            34
 ETA1_Y            35            36
 U_X6               0             0            37
 U_X5               0             0             0            38
 U_X4               0             0             0             0            39
 U_X3               0             0             0             0             0
 U_X2               0             0             0             0             0
 U_X1               0             0             0             0             0
 U_Y6               0             0            43             0             0
 U_Y5               0             0             0            45             0
 U_Y4               0             0             0             0            47
 U_Y3               0             0             0             0             0
 U_Y2               0             0             0             0             0
 U_Y1               0             0             0             0             0
 Y6                 0             0             0             0             0
 Y5                 0             0             0             0             0
 Y4                 0             0             0             0             0
 Y3                 0             0             0             0             0
 Y2                 0             0             0             0             0
 Y1                 0             0             0             0             0
 X6                 0             0             0             0             0
 X5                 0             0             0             0             0
 X4                 0             0             0             0             0
 X3                 0             0             0             0             0
 X2                 0             0             0             0             0
 X1                 0             0             0             0             0


           PSI
              U_X3          U_X2          U_X1          U_Y6          U_Y5
              ________      ________      ________      ________      ________
 U_X3              40
 U_X2               0            41
 U_X1               0             0            42
 U_Y6               0             0             0            44
 U_Y5               0             0             0             0            46
 U_Y4               0             0             0             0             0
 U_Y3              49             0             0             0             0
 U_Y2               0            51             0             0             0
 U_Y1               0             0            53             0             0
 Y6                 0             0             0             0             0
 Y5                 0             0             0             0             0
 Y4                 0             0             0             0             0
 Y3                 0             0             0             0             0
 Y2                 0             0             0             0             0
 Y1                 0             0             0             0             0
 X6                 0             0             0             0             0
 X5                 0             0             0             0             0
 X4                 0             0             0             0             0
 X3                 0             0             0             0             0
 X2                 0             0             0             0             0
 X1                 0             0             0             0             0


           PSI
              U_Y4          U_Y3          U_Y2          U_Y1          Y6
              ________      ________      ________      ________      ________
 U_Y4              48
 U_Y3               0            50
 U_Y2               0             0            52
 U_Y1               0             0             0            54
 Y6                 0             0             0             0             0
 Y5                 0             0             0             0             0
 Y4                 0             0             0             0             0
 Y3                 0             0             0             0             0
 Y2                 0             0             0             0             0
 Y1                 0             0             0             0             0
 X6                 0             0             0             0             0
 X5                 0             0             0             0             0
 X4                 0             0             0             0             0
 X3                 0             0             0             0             0
 X2                 0             0             0             0             0
 X1                 0             0             0             0             0


           PSI
              Y5            Y4            Y3            Y2            Y1
              ________      ________      ________      ________      ________
 Y5                 0
 Y4                 0             0
 Y3                 0             0             0
 Y2                 0             0             0             0
 Y1                 0             0             0             0             0
 X6                 0             0             0             0             0
 X5                 0             0             0             0             0
 X4                 0             0             0             0             0
 X3                 0             0             0             0             0
 X2                 0             0             0             0             0
 X1                 0             0             0             0             0


           PSI
              X6            X5            X4            X3            X2
              ________      ________      ________      ________      ________
 X6                 0
 X5                 0             0
 X4                 0             0             0
 X3                 0             0             0             0
 X2                 0             0             0             0             0
 X1                 0             0             0             0             0


           PSI
              X1
              ________
 X1                 0


     PARAMETER SPECIFICATION FOR THE ADDITIONAL PARAMETERS


           NEW/ADDITIONAL PARAMETERS
              AR_X          MA_X          ARMA_X        CL_XY         CLMA_XY
              ________      ________      ________      ________      ________
                   55            56            57            58            59


           NEW/ADDITIONAL PARAMETERS
              CLCL_XY       AR_Y          MA_Y          ARMA_Y        CL_YX
              ________      ________      ________      ________      ________
                   60            61            62            63            64


           NEW/ADDITIONAL PARAMETERS
              CLMA_YX       CLCL_YX
              ________      ________
                   65            66


     STARTING VALUES


           NU
              Y6            Y5            Y4            Y3            Y2
              ________      ________      ________      ________      ________
                0.000         0.000         0.000         0.000         0.000


           NU
              Y1            X6            X5            X4            X3
              ________      ________      ________      ________      ________
                0.000         0.000         0.000         0.000         0.000


           NU
              X2            X1
              ________      ________
                0.000         0.000


           LAMBDA
              ETA1_X        ETA1_Y        U_X6          U_X5          U_X4
              ________      ________      ________      ________      ________
 Y6             0.000         0.000         0.000         0.000         0.000
 Y5             0.000         0.000         0.000         0.000         0.000
 Y4             0.000         0.000         0.000         0.000         0.000
 Y3             0.000         0.000         0.000         0.000         0.000
 Y2             0.000         0.000         0.000         0.000         0.000
 Y1             0.000         0.000         0.000         0.000         0.000
 X6             0.000         0.000         0.000         0.000         0.000
 X5             0.000         0.000         0.000         0.000         0.000
 X4             0.000         0.000         0.000         0.000         0.000
 X3             0.000         0.000         0.000         0.000         0.000
 X2             0.000         0.000         0.000         0.000         0.000
 X1             0.000         0.000         0.000         0.000         0.000


           LAMBDA
              U_X3          U_X2          U_X1          U_Y6          U_Y5
              ________      ________      ________      ________      ________
 Y6             0.000         0.000         0.000         0.000         0.000
 Y5             0.000         0.000         0.000         0.000         0.000
 Y4             0.000         0.000         0.000         0.000         0.000
 Y3             0.000         0.000         0.000         0.000         0.000
 Y2             0.000         0.000         0.000         0.000         0.000
 Y1             0.000         0.000         0.000         0.000         0.000
 X6             0.000         0.000         0.000         0.000         0.000
 X5             0.000         0.000         0.000         0.000         0.000
 X4             0.000         0.000         0.000         0.000         0.000
 X3             0.000         0.000         0.000         0.000         0.000
 X2             0.000         0.000         0.000         0.000         0.000
 X1             0.000         0.000         0.000         0.000         0.000


           LAMBDA
              U_Y4          U_Y3          U_Y2          U_Y1          Y6
              ________      ________      ________      ________      ________
 Y6             0.000         0.000         0.000         0.000         1.000
 Y5             0.000         0.000         0.000         0.000         0.000
 Y4             0.000         0.000         0.000         0.000         0.000
 Y3             0.000         0.000         0.000         0.000         0.000
 Y2             0.000         0.000         0.000         0.000         0.000
 Y1             0.000         0.000         0.000         0.000         0.000
 X6             0.000         0.000         0.000         0.000         0.000
 X5             0.000         0.000         0.000         0.000         0.000
 X4             0.000         0.000         0.000         0.000         0.000
 X3             0.000         0.000         0.000         0.000         0.000
 X2             0.000         0.000         0.000         0.000         0.000
 X1             0.000         0.000         0.000         0.000         0.000


           LAMBDA
              Y5            Y4            Y3            Y2            Y1
              ________      ________      ________      ________      ________
 Y6             0.000         0.000         0.000         0.000         0.000
 Y5             1.000         0.000         0.000         0.000         0.000
 Y4             0.000         1.000         0.000         0.000         0.000
 Y3             0.000         0.000         1.000         0.000         0.000
 Y2             0.000         0.000         0.000         1.000         0.000
 Y1             0.000         0.000         0.000         0.000         1.000
 X6             0.000         0.000         0.000         0.000         0.000
 X5             0.000         0.000         0.000         0.000         0.000
 X4             0.000         0.000         0.000         0.000         0.000
 X3             0.000         0.000         0.000         0.000         0.000
 X2             0.000         0.000         0.000         0.000         0.000
 X1             0.000         0.000         0.000         0.000         0.000


           LAMBDA
              X6            X5            X4            X3            X2
              ________      ________      ________      ________      ________
 Y6             0.000         0.000         0.000         0.000         0.000
 Y5             0.000         0.000         0.000         0.000         0.000
 Y4             0.000         0.000         0.000         0.000         0.000
 Y3             0.000         0.000         0.000         0.000         0.000
 Y2             0.000         0.000         0.000         0.000         0.000
 Y1             0.000         0.000         0.000         0.000         0.000
 X6             1.000         0.000         0.000         0.000         0.000
 X5             0.000         1.000         0.000         0.000         0.000
 X4             0.000         0.000         1.000         0.000         0.000
 X3             0.000         0.000         0.000         1.000         0.000
 X2             0.000         0.000         0.000         0.000         1.000
 X1             0.000         0.000         0.000         0.000         0.000


           LAMBDA
              X1
              ________
 Y6             0.000
 Y5             0.000
 Y4             0.000
 Y3             0.000
 Y2             0.000
 Y1             0.000
 X6             0.000
 X5             0.000
 X4             0.000
 X3             0.000
 X2             0.000
 X1             1.000


           THETA
              Y6            Y5            Y4            Y3            Y2
              ________      ________      ________      ________      ________
 Y6             0.000
 Y5             0.000         0.000
 Y4             0.000         0.000         0.000
 Y3             0.000         0.000         0.000         0.000
 Y2             0.000         0.000         0.000         0.000         0.000
 Y1             0.000         0.000         0.000         0.000         0.000
 X6             0.000         0.000         0.000         0.000         0.000
 X5             0.000         0.000         0.000         0.000         0.000
 X4             0.000         0.000         0.000         0.000         0.000
 X3             0.000         0.000         0.000         0.000         0.000
 X2             0.000         0.000         0.000         0.000         0.000
 X1             0.000         0.000         0.000         0.000         0.000


           THETA
              Y1            X6            X5            X4            X3
              ________      ________      ________      ________      ________
 Y1             0.000
 X6             0.000         0.000
 X5             0.000         0.000         0.000
 X4             0.000         0.000         0.000         0.000
 X3             0.000         0.000         0.000         0.000         0.000
 X2             0.000         0.000         0.000         0.000         0.000
 X1             0.000         0.000         0.000         0.000         0.000


           THETA
              X2            X1
              ________      ________
 X2             0.000
 X1             0.000         0.000


           ALPHA
              ETA1_X        ETA1_Y        U_X6          U_X5          U_X4
              ________      ________      ________      ________      ________
                0.000         0.000         0.000         0.000         0.000


           ALPHA
              U_X3          U_X2          U_X1          U_Y6          U_Y5
              ________      ________      ________      ________      ________
                0.000         0.000         0.000         0.000         0.000


           ALPHA
              U_Y4          U_Y3          U_Y2          U_Y1          Y6
              ________      ________      ________      ________      ________
                0.000         0.000         0.000         0.000         5.431


           ALPHA
              Y5            Y4            Y3            Y2            Y1
              ________      ________      ________      ________      ________
                5.514         5.449         5.378         5.420         5.106


           ALPHA
              X6            X5            X4            X3            X2
              ________      ________      ________      ________      ________
                7.826         7.837         7.736         7.674         7.628


           ALPHA
              X1
              ________
                7.464


           BETA
              ETA1_X        ETA1_Y        U_X6          U_X5          U_X4
              ________      ________      ________      ________      ________
 ETA1_X         0.000         0.000         0.000         0.000         0.000
 ETA1_Y         0.000         0.000         0.000         0.000         0.000
 U_X6           0.000         0.000         0.000         0.000         0.000
 U_X5           0.000         0.000         0.000         0.000         0.000
 U_X4           0.000         0.000         0.000         0.000         0.000
 U_X3           0.000         0.000         0.000         0.000         0.000
 U_X2           0.000         0.000         0.000         0.000         0.000
 U_X1           0.000         0.000         0.000         0.000         0.000
 U_Y6           0.000         0.000         0.000         0.000         0.000
 U_Y5           0.000         0.000         0.000         0.000         0.000
 U_Y4           0.000         0.000         0.000         0.000         0.000
 U_Y3           0.000         0.000         0.000         0.000         0.000
 U_Y2           0.000         0.000         0.000         0.000         0.000
 U_Y1           0.000         0.000         0.000         0.000         0.000
 Y6             0.000         1.000         0.000         0.000         0.000
 Y5             0.000         1.000         0.000         0.000         0.000
 Y4             0.000         1.000         0.000         0.000         0.000
 Y3             0.000         1.000         0.000         0.000         0.000
 Y2             0.000         1.000         0.000         0.000         0.000
 Y1             0.000         1.000         0.000         0.000         0.000
 X6             1.000         0.000         1.000         0.000         0.000
 X5             1.000         0.000         0.000         1.000         0.000
 X4             1.000         0.000         0.000         0.000         1.000
 X3             1.000         0.000         0.000         0.000         0.000
 X2             1.000         0.000         0.000         0.000         0.000
 X1             1.000         0.000         0.000         0.000         0.000


           BETA
              U_X3          U_X2          U_X1          U_Y6          U_Y5
              ________      ________      ________      ________      ________
 ETA1_X         0.000         0.000         0.000         0.000         0.000
 ETA1_Y         0.000         0.000         0.000         0.000         0.000
 U_X6           0.000         0.000         0.000         0.000         0.000
 U_X5           0.000         0.000         0.000         0.000         0.000
 U_X4           0.000         0.000         0.000         0.000         0.000
 U_X3           0.000         0.000         0.000         0.000         0.000
 U_X2           0.000         0.000         0.000         0.000         0.000
 U_X1           0.000         0.000         0.000         0.000         0.000
 U_Y6           0.000         0.000         0.000         0.000         0.000
 U_Y5           0.000         0.000         0.000         0.000         0.000
 U_Y4           0.000         0.000         0.000         0.000         0.000
 U_Y3           0.000         0.000         0.000         0.000         0.000
 U_Y2           0.000         0.000         0.000         0.000         0.000
 U_Y1           0.000         0.000         0.000         0.000         0.000
 Y6             0.000         0.000         0.000         1.000         0.000
 Y5             0.000         0.000         0.000         0.000         1.000
 Y4             0.000         0.000         0.000         0.000         0.000
 Y3             0.000         0.000         0.000         0.000         0.000
 Y2             0.000         0.000         0.000         0.000         0.000
 Y1             0.000         0.000         0.000         0.000         0.000
 X6             0.000         0.000         0.000         0.000         0.000
 X5             0.000         0.000         0.000         0.000         0.000
 X4             0.000         0.000         0.000         0.000         0.000
 X3             1.000         0.000         0.000         0.000         0.000
 X2             0.000         1.000         0.000         0.000         0.000
 X1             0.000         0.000         1.000         0.000         0.000


           BETA
              U_Y4          U_Y3          U_Y2          U_Y1          Y6
              ________      ________      ________      ________      ________
 ETA1_X         0.000         0.000         0.000         0.000         0.000
 ETA1_Y         0.000         0.000         0.000         0.000         0.000
 U_X6           0.000         0.000         0.000         0.000         0.000
 U_X5           0.000         0.000         0.000         0.000         0.000
 U_X4           0.000         0.000         0.000         0.000         0.000
 U_X3           0.000         0.000         0.000         0.000         0.000
 U_X2           0.000         0.000         0.000         0.000         0.000
 U_X1           0.000         0.000         0.000         0.000         0.000
 U_Y6           0.000         0.000         0.000         0.000         0.000
 U_Y5           0.000         0.000         0.000         0.000         0.000
 U_Y4           0.000         0.000         0.000         0.000         0.000
 U_Y3           0.000         0.000         0.000         0.000         0.000
 U_Y2           0.000         0.000         0.000         0.000         0.000
 U_Y1           0.000         0.000         0.000         0.000         0.000
 Y6             0.000         0.000         0.000         0.000         0.000
 Y5             0.000         0.000         0.000         0.000         0.000
 Y4             1.000         0.000         0.000         0.000         0.000
 Y3             0.000         1.000         0.000         0.000         0.000
 Y2             0.000         0.000         1.000         0.000         0.000
 Y1             0.000         0.000         0.000         1.000         0.000
 X6             0.000         0.000         0.000         0.000         0.000
 X5             0.000         0.000         0.000         0.000         0.000
 X4             0.000         0.000         0.000         0.000         0.000
 X3             0.000         0.000         0.000         0.000         0.000
 X2             0.000         0.000         0.000         0.000         0.000
 X1             0.000         0.000         0.000         0.000         0.000


           BETA
              Y5            Y4            Y3            Y2            Y1
              ________      ________      ________      ________      ________
 ETA1_X         0.000         0.000         0.000         0.000         0.000
 ETA1_Y         0.000         0.000         0.000         0.000         0.000
 U_X6           0.000         0.000         0.000         0.000         0.000
 U_X5           0.000         0.000         0.000         0.000         0.000
 U_X4           0.000         0.000         0.000         0.000         0.000
 U_X3           0.000         0.000         0.000         0.000         0.000
 U_X2           0.000         0.000         0.000         0.000         0.000
 U_X1           0.000         0.000         0.000         0.000         0.000
 U_Y6           0.000         0.000         0.000         0.000         0.000
 U_Y5           0.000         0.000         0.000         0.000         0.000
 U_Y4           0.000         0.000         0.000         0.000         0.000
 U_Y3           0.000         0.000         0.000         0.000         0.000
 U_Y2           0.000         0.000         0.000         0.000         0.000
 U_Y1           0.000         0.000         0.000         0.000         0.000
 Y6             0.000         0.000         0.000         0.000         0.000
 Y5             0.000         0.000         0.000         0.000         0.000
 Y4             0.000         0.000         0.000         0.000         0.000
 Y3             0.000         0.000         0.000         0.000         0.000
 Y2             0.000         0.000         0.000         0.000         0.000
 Y1             0.000         0.000         0.000         0.000         0.000
 X6             0.000         0.000         0.000         0.000         0.000
 X5             0.000         0.000         0.000         0.000         0.000
 X4             0.000         0.000         0.000         0.000         0.000
 X3             0.000         0.000         0.000         0.000         0.000
 X2             0.000         0.000         0.000         0.000         0.000
 X1             0.000         0.000         0.000         0.000         0.000


           BETA
              X6            X5            X4            X3            X2
              ________      ________      ________      ________      ________
 ETA1_X         0.000         0.000         0.000         0.000         0.000
 ETA1_Y         0.000         0.000         0.000         0.000         0.000
 U_X6           0.000         0.000         0.000         0.000         0.000
 U_X5           0.000         0.000         0.000         0.000         0.000
 U_X4           0.000         0.000         0.000         0.000         0.000
 U_X3           0.000         0.000         0.000         0.000         0.000
 U_X2           0.000         0.000         0.000         0.000         0.000
 U_X1           0.000         0.000         0.000         0.000         0.000
 U_Y6           0.000         0.000         0.000         0.000         0.000
 U_Y5           0.000         0.000         0.000         0.000         0.000
 U_Y4           0.000         0.000         0.000         0.000         0.000
 U_Y3           0.000         0.000         0.000         0.000         0.000
 U_Y2           0.000         0.000         0.000         0.000         0.000
 U_Y1           0.000         0.000         0.000         0.000         0.000
 Y6             0.000         0.000         0.000         0.000         0.000
 Y5             0.000         0.000         0.000         0.000         0.000
 Y4             0.000         0.000         0.000         0.000         0.000
 Y3             0.000         0.000         0.000         0.000         0.000
 Y2             0.000         0.000         0.000         0.000         0.000
 Y1             0.000         0.000         0.000         0.000         0.000
 X6             0.000         0.000         0.000         0.000         0.000
 X5             0.000         0.000         0.000         0.000         0.000
 X4             0.000         0.000         0.000         0.000         0.000
 X3             0.000         0.000         0.000         0.000         0.000
 X2             0.000         0.000         0.000         0.000         0.000
 X1             0.000         0.000         0.000         0.000         0.000


           BETA
              X1
              ________
 ETA1_X         0.000
 ETA1_Y         0.000
 U_X6           0.000
 U_X5           0.000
 U_X4           0.000
 U_X3           0.000
 U_X2           0.000
 U_X1           0.000
 U_Y6           0.000
 U_Y5           0.000
 U_Y4           0.000
 U_Y3           0.000
 U_Y2           0.000
 U_Y1           0.000
 Y6             0.000
 Y5             0.000
 Y4             0.000
 Y3             0.000
 Y2             0.000
 Y1             0.000
 X6             0.000
 X5             0.000
 X4             0.000
 X3             0.000
 X2             0.000
 X1             0.000


           PSI
              ETA1_X        ETA1_Y        U_X6          U_X5          U_X4
              ________      ________      ________      ________      ________
 ETA1_X         1.000
 ETA1_Y         0.000         1.000
 U_X6           0.000         0.000         1.000
 U_X5           0.000         0.000         0.000         1.000
 U_X4           0.000         0.000         0.000         0.000         1.000
 U_X3           0.000         0.000         0.000         0.000         0.000
 U_X2           0.000         0.000         0.000         0.000         0.000
 U_X1           0.000         0.000         0.000         0.000         0.000
 U_Y6           0.000         0.000         0.000         0.000         0.000
 U_Y5           0.000         0.000         0.000         0.000         0.000
 U_Y4           0.000         0.000         0.000         0.000         0.000
 U_Y3           0.000         0.000         0.000         0.000         0.000
 U_Y2           0.000         0.000         0.000         0.000         0.000
 U_Y1           0.000         0.000         0.000         0.000         0.000
 Y6             0.000         0.000         0.000         0.000         0.000
 Y5             0.000         0.000         0.000         0.000         0.000
 Y4             0.000         0.000         0.000         0.000         0.000
 Y3             0.000         0.000         0.000         0.000         0.000
 Y2             0.000         0.000         0.000         0.000         0.000
 Y1             0.000         0.000         0.000         0.000         0.000
 X6             0.000         0.000         0.000         0.000         0.000
 X5             0.000         0.000         0.000         0.000         0.000
 X4             0.000         0.000         0.000         0.000         0.000
 X3             0.000         0.000         0.000         0.000         0.000
 X2             0.000         0.000         0.000         0.000         0.000
 X1             0.000         0.000         0.000         0.000         0.000


           PSI
              U_X3          U_X2          U_X1          U_Y6          U_Y5
              ________      ________      ________      ________      ________
 U_X3           1.000
 U_X2           0.000         1.000
 U_X1           0.000         0.000         1.000
 U_Y6           0.000         0.000         0.000         1.000
 U_Y5           0.000         0.000         0.000         0.000         1.000
 U_Y4           0.000         0.000         0.000         0.000         0.000
 U_Y3           0.000         0.000         0.000         0.000         0.000
 U_Y2           0.000         0.000         0.000         0.000         0.000
 U_Y1           0.000         0.000         0.000         0.000         0.000
 Y6             0.000         0.000         0.000         0.000         0.000
 Y5             0.000         0.000         0.000         0.000         0.000
 Y4             0.000         0.000         0.000         0.000         0.000
 Y3             0.000         0.000         0.000         0.000         0.000
 Y2             0.000         0.000         0.000         0.000         0.000
 Y1             0.000         0.000         0.000         0.000         0.000
 X6             0.000         0.000         0.000         0.000         0.000
 X5             0.000         0.000         0.000         0.000         0.000
 X4             0.000         0.000         0.000         0.000         0.000
 X3             0.000         0.000         0.000         0.000         0.000
 X2             0.000         0.000         0.000         0.000         0.000
 X1             0.000         0.000         0.000         0.000         0.000


           PSI
              U_Y4          U_Y3          U_Y2          U_Y1          Y6
              ________      ________      ________      ________      ________
 U_Y4           1.000
 U_Y3           0.000         1.000
 U_Y2           0.000         0.000         1.000
 U_Y1           0.000         0.000         0.000         1.000
 Y6             0.000         0.000         0.000         0.000         0.000
 Y5             0.000         0.000         0.000         0.000         0.000
 Y4             0.000         0.000         0.000         0.000         0.000
 Y3             0.000         0.000         0.000         0.000         0.000
 Y2             0.000         0.000         0.000         0.000         0.000
 Y1             0.000         0.000         0.000         0.000         0.000
 X6             0.000         0.000         0.000         0.000         0.000
 X5             0.000         0.000         0.000         0.000         0.000
 X4             0.000         0.000         0.000         0.000         0.000
 X3             0.000         0.000         0.000         0.000         0.000
 X2             0.000         0.000         0.000         0.000         0.000
 X1             0.000         0.000         0.000         0.000         0.000


           PSI
              Y5            Y4            Y3            Y2            Y1
              ________      ________      ________      ________      ________
 Y5             0.000
 Y4             0.000         0.000
 Y3             0.000         0.000         0.000
 Y2             0.000         0.000         0.000         0.000
 Y1             0.000         0.000         0.000         0.000         0.000
 X6             0.000         0.000         0.000         0.000         0.000
 X5             0.000         0.000         0.000         0.000         0.000
 X4             0.000         0.000         0.000         0.000         0.000
 X3             0.000         0.000         0.000         0.000         0.000
 X2             0.000         0.000         0.000         0.000         0.000
 X1             0.000         0.000         0.000         0.000         0.000


           PSI
              X6            X5            X4            X3            X2
              ________      ________      ________      ________      ________
 X6             0.000
 X5             0.000         0.000
 X4             0.000         0.000         0.000
 X3             0.000         0.000         0.000         0.000
 X2             0.000         0.000         0.000         0.000         0.000
 X1             0.000         0.000         0.000         0.000         0.000


           PSI
              X1
              ________
 X1             0.000


     STARTING VALUES FOR THE ADDITIONAL PARAMETERS


           NEW/ADDITIONAL PARAMETERS
              AR_X          MA_X          ARMA_X        CL_XY         CLMA_XY
              ________      ________      ________      ________      ________
                0.500         0.500         0.500         0.500         0.500


           NEW/ADDITIONAL PARAMETERS
              CLCL_XY       AR_Y          MA_Y          ARMA_Y        CL_YX
              ________      ________      ________      ________      ________
                0.500         0.500         0.500         0.500         0.500


           NEW/ADDITIONAL PARAMETERS
              CLMA_YX       CLCL_YX
              ________      ________
                0.500         0.500


     PRIORS FOR ALL PARAMETERS            PRIOR MEAN      PRIOR VARIANCE     PRIOR STD. DEV.

     Parameter 1~N(0.000,infinity)           0.0000            infinity            infinity
     Parameter 2~N(0.000,infinity)           0.0000            infinity            infinity
     Parameter 3~N(0.000,infinity)           0.0000            infinity            infinity
     Parameter 4~N(0.000,infinity)           0.0000            infinity            infinity
     Parameter 5~N(0.000,infinity)           0.0000            infinity            infinity
     Parameter 6~N(0.000,infinity)           0.0000            infinity            infinity
     Parameter 7~N(0.000,infinity)           0.0000            infinity            infinity
     Parameter 8~N(0.000,infinity)           0.0000            infinity            infinity
     Parameter 9~N(0.000,infinity)           0.0000            infinity            infinity
     Parameter 10~N(0.000,infinity)          0.0000            infinity            infinity
     Parameter 11~N(0.000,infinity)          0.0000            infinity            infinity
     Parameter 12~N(0.000,infinity)          0.0000            infinity            infinity
     Parameter 13~N(0.000,infinity)          0.0000            infinity            infinity
     Parameter 14~N(0.000,infinity)          0.0000            infinity            infinity
     Parameter 15~N(0.000,infinity)          0.0000            infinity            infinity
     Parameter 16~N(0.000,infinity)          0.0000            infinity            infinity
     Parameter 17~N(0.000,infinity)          0.0000            infinity            infinity
     Parameter 18~N(0.000,infinity)          0.0000            infinity            infinity
     Parameter 19~N(0.000,infinity)          0.0000            infinity            infinity
     Parameter 20~N(0.000,infinity)          0.0000            infinity            infinity
     Parameter 21~N(0.000,infinity)          0.0000            infinity            infinity
     Parameter 22~N(0.000,infinity)          0.0000            infinity            infinity
     Parameter 23~N(0.000,infinity)          0.0000            infinity            infinity
     Parameter 24~N(0.000,infinity)          0.0000            infinity            infinity
     Parameter 25~N(0.000,infinity)          0.0000            infinity            infinity
     Parameter 26~N(0.000,infinity)          0.0000            infinity            infinity
     Parameter 27~N(0.000,infinity)          0.0000            infinity            infinity
     Parameter 28~N(0.000,infinity)          0.0000            infinity            infinity
     Parameter 29~N(0.000,infinity)          0.0000            infinity            infinity
     Parameter 30~N(0.000,infinity)          0.0000            infinity            infinity
     Parameter 31~N(0.000,infinity)          0.0000            infinity            infinity
     Parameter 32~N(0.000,infinity)          0.0000            infinity            infinity
     Parameter 33~N(0.000,infinity)          0.0000            infinity            infinity
     Parameter 34~IW(0.000,-3)             infinity            infinity            infinity
     Parameter 35~IW(0.000,-3)             infinity            infinity            infinity
     Parameter 36~IW(0.000,-3)             infinity            infinity            infinity
     Parameter 37~IW(0.000,-3)             infinity            infinity            infinity
     Parameter 38~IW(0.000,-3)             infinity            infinity            infinity
     Parameter 39~IW(0.000,-3)             infinity            infinity            infinity
     Parameter 40~IW(0.000,-3)             infinity            infinity            infinity
     Parameter 41~IW(0.000,-3)             infinity            infinity            infinity
     Parameter 42~IW(0.000,-3)             infinity            infinity            infinity
     Parameter 43~IW(0.000,-3)             infinity            infinity            infinity
     Parameter 44~IW(0.000,-3)             infinity            infinity            infinity
     Parameter 45~IW(0.000,-3)             infinity            infinity            infinity
     Parameter 46~IW(0.000,-3)             infinity            infinity            infinity
     Parameter 47~IW(0.000,-3)             infinity            infinity            infinity
     Parameter 48~IW(0.000,-3)             infinity            infinity            infinity
     Parameter 49~IW(0.000,-3)             infinity            infinity            infinity
     Parameter 50~IW(0.000,-3)             infinity            infinity            infinity
     Parameter 51~IW(0.000,-3)             infinity            infinity            infinity
     Parameter 52~IW(0.000,-3)             infinity            infinity            infinity
     Parameter 53~IW(0.000,-3)             infinity            infinity            infinity
     Parameter 54~IW(0.000,-3)             infinity            infinity            infinity


TECHNICAL 8 OUTPUT


   E STEP  ITER  LOGLIKELIHOOD    ABS CHANGE   REL CHANGE  ALGORITHM
              1 -0.15070772D+04    0.0000000    0.0000000  EM
              2 -0.36896929D+03 1138.1079530    0.7551756  EM
              3 -0.36896929D+03    0.0000000    0.0000000  EM


   TECHNICAL 8 OUTPUT FOR BAYES ESTIMATION

     CHAIN    BSEED
     1        0
     2        285380

                     POTENTIAL       PARAMETER WITH
     ITERATION    SCALE REDUCTION      HIGHEST PSR
     100              8.158               36
     200              7.497               36
     300              5.844               36
     400              2.780               16
     500              1.715               16
     600              1.410               36
     700              1.424               19
     800              1.624               19
     900              2.023               19
     1000             2.543               19
     1100             2.652               19
     1200             1.720               19
     1300             1.433               19
     1400             1.240               13
     1500             1.250               13
     1600             1.133               13
     1700             1.093               13
     1800             1.074               13
     1900             1.062               13
     2000             1.045               13
     2100             1.046               13
     2200             1.052               13
     2300             1.057               13
     2400             1.050               13
     2500             1.085               13
     2600             1.084               13
     2700             1.080               13
     2800             1.072               13
     2900             1.062               13
     3000             1.044               13
     3100             1.059               13
     3200             1.068               13
     3300             1.062               13
     3400             1.039               19
     3500             1.034               19
     3600             1.041               19
     3700             1.044               19
     3800             1.049               19
     3900             1.044               19
     4000             1.032               19
     4100             1.030               19
     4200             1.032               29
     4300             1.025               29
     4400             1.023               29
     4500             1.016               29
     4600             1.010               29
     4700             1.009               29
     4800             1.005               29
     4900             1.004               22
     5000             1.005               48
     5100             1.004               48
     5200             1.003               48
     5300             1.004               6
     5400             1.004               48
     5500             1.003               48
     5600             1.003               11
     5700             1.003               11
     5800             1.003               11
     5900             1.003               25
     6000             1.003               25
     6100             1.003               25
     6200             1.003               25
     6300             1.003               25
     6400             1.003               25
     6500             1.002               11
     6600             1.003               11
     6700             1.005               11
     6800             1.004               14
     6900             1.003               14
     7000             1.006               29
     7100             1.005               29
     7200             1.006               29
     7300             1.008               29
     7400             1.009               29
     7500             1.007               29
     7600             1.009               29
     7700             1.011               29
     7800             1.010               29
     7900             1.007               31
     8000             1.007               29
     8100             1.006               29
     8200             1.007               29
     8300             1.007               29
     8400             1.007               29
     8500             1.005               29
     8600             1.007               20
     8700             1.010               20
     8800             1.011               20
     8900             1.014               20
     9000             1.015               20
     9100             1.017               20
     9200             1.015               20
     9300             1.018               19
     9400             1.021               19
     9500             1.017               20
     9600             1.016               20
     9700             1.016               20
     9800             1.016               20
     9900             1.017               20
     10000            1.017               20


     Beginning Time:  09:11:21
        Ending Time:  09:16:30
       Elapsed Time:  00:05:09


MUTHEN & MUTHEN
3463 Stoner Ave.
Los Angeles, CA  90066

Tel: (310) 391-9971
Fax: (310) 391-8971
Web: www.StatModel.com
Support: Support@StatModel.com

Copyright (c) 1998-2019 Muthen & Muthen
