# Supplementary material for: From Data to Causes III: Bayesian Priors for General Cross-Lagged Panel Models (GCLM)
Source: Front Psychol. 2021 Feb 15;12:612251. doi: 10.3389/fpsyg.2021.612251 (PMC7917264; doi:10.3389/fpsyg.2021.612251)
Supplement: Supplementary file 1 [file Data_Sheet_1.ZIP › Online Supplemental Material for Paper III/AR(1)MA(2) (Step 1, Full Model, Time-varying parameters) Bayes.out]

Mplus VERSION 8.4 (Mac)
MUTHEN & MUTHEN
09/20/2020   9:06 PM

INPUT INSTRUCTIONS

  DATA: File is Gallup2011.dat;

  VARIABLE:
  NAMES ARE y0-y6 hap1-hap7 xx0-xx6 na1-na7 pa1-pa7 gdp1-gdp7;
  USEVARIABLES ARE
  Y6 Y5 Y4 Y3 Y2 Y1      ! Subjective Well-Being variable
  X6 X5 X4 X3 X2 X1 ;    ! Logged average income, multiplied by 2
  MISSING ARE ALL (-99);

  DEFINE:
  x0 = xx0*2; ! Multiply logged average income by 2 to help estimation stability
  x1 = xx1*2;
  x2 = xx2*2;
  x3 = xx3*2;
  x4 = xx4*2;
  x5 = xx5*2;
  x6 = xx6*2;

  ANALYSIS:
  Estimator = Bayes;
  FBiterations=10000;
  Thin=50;
  Processors=2;

  MODEL:
  ! Unit Effects
  Eta1_X by X1
  X2 (LX2)
  X3 (LX3)
  X4 (LX4)
  X5 (LX5)
  X6 (LX6);
  Eta1_Y by Y1
  Y2 (LY2)
  Y3 (LY3)
  Y4 (LY4)
  Y5 (LY5)
  Y6 (LY6);

  ! Impulses: Setting variances to small values substantially improves chain mixing (i.e., c
  u_X6 by X6; X6@0.005; u_X5 by X5; X5@0.005; u_X4 by X4; X4@0.005; u_X3 by X3;
  X3@0.005; u_X2 by X2; X2@0.005; u_X1 by X1; X1@0.005;
  u_Y6 by Y6; Y6@0.005; u_Y5 by Y5; Y5@0.005; u_Y4 by Y4; Y4@0.005; u_Y3 by Y3;
  Y3@0.005; u_Y2 by Y2; Y2@0.005; u_Y1 by Y1; Y1@0.005;


  ! AR Terms
  X2 ON X1;
  X3 PON X2 (AR1_X3);
  X4 PON X3 (AR1_X4);
  X5 PON X4 (AR1_X5);
  X6 PON X5 (AR1_X6);

  Y2 PON Y1 (AR1_Y2);
  Y3 PON Y2 (AR1_Y3);
  Y4 PON Y3 (AR1_Y4);
  Y5 PON Y4 (AR1_Y5);
  Y6 PON Y5 (AR1_Y6);

  ! MA Terms
  X3 PON u_X2 (MA1_X3);
  X4 PON u_X3 (MA1_X4);
  X5 PON u_X4 (MA1_X5);
  X6 PON u_X5 (MA1_X6);

  X3 PON u_X1 (MA2_X3);
  X4 PON u_X2 (MA2_X4);
  X5 PON u_X3 (MA2_X5);
  X6 PON u_X4 (MA2_X6);

  Y2 PON u_Y1 (MA1_Y2);
  Y3 PON u_Y2 (MA1_Y3);
  Y4 PON u_Y3 (MA1_Y4);
  Y5 PON u_Y4 (MA1_Y5);
  Y6 PON u_Y5 (MA1_Y6);

  ! CL Terms
  X2 ON Y1;
  X3 PON Y2 (CL1_XY3);
  X4 PON Y3 (CL1_XY4);
  X5 PON Y4 (CL1_XY5);
  X6 PON Y5 (CL1_XY6);

  Y2 PON X1 (CL1_YX2);
  Y3 PON X2 (CL1_YX3);
  Y4 PON X3 (CL1_YX4);
  Y5 PON X4 (CL1_YX5);
  Y6 PON X5 (CL1_YX6);

  ! CLMA Terms
  X3 PON u_Y2 (CLMA1_XY3);
  X4 PON u_Y3 (CLMA1_XY4);
  X5 PON u_Y4 (CLMA1_XY5);
  X6 PON u_Y5 (CLMA1_XY6);

  Y2 PON u_X1 (CLMA1_YX2);
  Y3 PON u_X2 (CLMA1_YX3);
  Y4 PON u_X3 (CLMA1_YX4);
  Y5 PON u_X4 (CLMA1_YX5);
  Y6 PON u_X5 (CLMA1_YX6);

  ! Restrictions
  u_X6-u_X1 WITH Eta1_X@0 Eta1_Y@0;
  u_Y6-u_Y1 WITH Eta1_X@0 Eta1_Y@0;
  u_X6-u_X1 WITH u_X6-u_X1@0;
  u_Y6-u_Y1 WITH u_Y6-u_Y1@0; u_X6-u_X1 WITH u_Y6-u_Y1@0;

  ! Co-Movements
  u_X6 WITH u_Y6;
  u_X5 WITH u_Y5;
  u_X4 WITH u_Y4;
  u_X3 WITH u_Y3;
  u_X2 WITH u_Y2;
  u_X1 WITH u_Y1;

  ! Impulse Responses-users must fill in intervening occasions for each ellipses
  MODEL INDIRECT:
  X6 IND u_X2; X5 IND u_X2; X4 IND u_X2; X3 IND u_X2;
  X6 IND u_Y2; X5 IND u_Y2; X4 IND u_Y2; X3 IND u_Y2;
  Y6 IND u_X2; Y5 IND u_X2; Y4 IND u_X2; Y3 IND u_X2;
  Y6 IND u_Y2; Y5 IND u_Y2; Y4 IND u_Y2; Y3 IND u_Y2;

  ! Total AR, MA, AR+MA, CL, CLMA, and CL+CLMA effects
  MODEL CONSTRAINT:
  New (AR_X MA1_X MA2_X MA_X ARMA_X CL_XY CLMA_XY CLCL_XY);
  New (AR_Y MA_Y ARMA_Y CL_YX CLMA_YX CLCL_YX);
  NEW (MA_X3 MA_X4 MA_X5 MA_X6 ARMA_X3 ARMA_X4 ARMA_X5 ARMA_X6);
  NEW (CLCL_XY3 CLCL_XY4 CLCL_XY5 CLCL_XY6);
  NEW (CLCL_YX2 CLCL_YX3 CLCL_YX4 CLCL_YX5 CLCL_YX6);

  MA_X3 = MA1_X3+MA2_X3;
  MA_X4 = MA1_X4+MA2_X4;
  MA_X5 = MA1_X5+MA2_X5;
  MA_X6 = MA1_X6+MA2_X6;
  ARMA_X3 = AR1_X3+MA1_X3+MA2_X3;
  ARMA_X4 = AR1_X4+MA1_X4+MA2_X4;
  ARMA_X5 = AR1_X5+MA1_X5+MA2_X5;
  ARMA_X6 = AR1_X6+MA1_X6+MA2_X6;
  CLCL_XY3 = CL1_XY3+CLMA1_XY3;
  CLCL_XY4 = CL1_XY4+CLMA1_XY4;
  CLCL_XY5 = CL1_XY5+CLMA1_XY5;
  CLCL_XY6 = CL1_XY6+CLMA1_XY6;
  CLCL_YX2 = CL1_YX2+CLMA1_YX2;
  CLCL_YX3 = CL1_YX3+CLMA1_YX3;
  CLCL_YX4 = CL1_YX4+CLMA1_YX4;
  CLCL_YX5 = CL1_YX5+CLMA1_YX5;
  CLCL_YX6 = CL1_YX6+CLMA1_YX6;

  AR_X=(AR1_X3+AR1_X4+AR1_X5+AR1_X6)/4;
  MA1_X=(MA1_X3+MA1_X4+MA1_X5+MA1_X6)/4;
  MA2_X=(MA2_X3+MA2_X4+MA2_X5+MA2_X6)/4;
  MA_X=MA1_X+MA2_X;
  ARMA_X=AR_X+MA1_X+MA2_X;
  CL_XY=(CL1_XY3+CL1_XY4+CL1_XY5+CL1_XY6)/4;
  CLMA_XY=(CLMA1_XY3+CLMA1_XY4+CLMA1_XY5+CLMA1_XY6)/4;
  CLCL_XY=CL_XY+CLMA_XY;
  AR_Y=(AR1_Y2+AR1_Y3+AR1_Y4+AR1_Y5+AR1_Y6)/5;
  MA_Y=(MA1_Y2+MA1_Y3+MA1_Y4+MA1_Y5+MA1_Y6)/5;
  ARMA_Y=AR_Y+MA_Y;
  CL_YX=(CL1_YX2+CL1_YX3+CL1_YX4+CL1_YX5+CL1_YX6)/5;
  CLMA_YX=(CLMA1_YX2+CLMA1_YX3+CLMA1_YX4+CLMA1_YX5+CLMA1_YX6)/5;
  CLCL_YX=CL_YX+CLMA_YX;

  MODEL PRIORS:
  LX2-LX6~N(0,.01);
  DIFF(LY2-LY6)~N(0,.01);
  DIFF(AR1_X3-AR1_X6)~N(0,.01);
  DIFF(AR1_Y2-AR1_Y6)~N(0,.01);
  DIFF(MA1_X3-MA1_X6)~N(0,.01);
  DIFF(MA2_X3-MA2_X6)~N(0,.01);
  DIFF(MA1_Y2-MA1_Y6)~N(0,.01);
  DIFF(CL1_XY3-CL1_XY6)~N(0,.01);
  DIFF(CL1_YX2-CL1_YX6)~N(0,.01);
  DIFF(CLMA1_XY3-CLMA1_XY6)~N(0,.01);
  DIFF(CLMA1_YX2-CLMA1_YX6)~N(0,.01);

  OUTPUT: STDYX TECH8 Cinterval(hpd);


*** WARNING
  Input line exceeded 90 characters. Some input may be truncated.
  ! Impulses: Setting variances to small values substantially improves chain mixing (i.e., co
   1 WARNING(S) FOUND IN THE INPUT INSTRUCTIONS


SUMMARY OF ANALYSIS

Number of groups                                                 1
Number of observations                                         135

Number of dependent variables                                   12
Number of independent variables                                  0
Number of continuous latent variables                           14

Observed dependent variables

  Continuous
   Y6          Y5          Y4          Y3          Y2          Y1
   X6          X5          X4          X3          X2          X1

Continuous latent variables
   ETA1_X      ETA1_Y      U_X6        U_X5        U_X4        U_X3
   U_X2        U_X1        U_Y6        U_Y5        U_Y4        U_Y3
   U_Y2        U_Y1


Estimator                                                    BAYES
Specifications for Bayesian Estimation
  Point estimate                                            MEDIAN
  Number of Markov chain Monte Carlo (MCMC) chains               2
  Random seed for the first chain                                0
  Starting value information                           UNPERTURBED
  Algorithm used for Markov chain Monte Carlo           GIBBS(PX1)
  Fixed number of iterations                                 10000
  K-th iteration used for thinning                              50

Input data file(s)
  Gallup2011.dat
Input data format  FREE


SUMMARY OF DATA


COVARIANCE COVERAGE OF DATA

Minimum covariance coverage value   0.100

     Number of missing data patterns            41


     PROPORTION OF DATA PRESENT


           Covariance Coverage
              Y6            Y5            Y4            Y3            Y2
              ________      ________      ________      ________      ________
 Y6             0.881
 Y5             0.800         0.911
 Y4             0.733         0.785         0.830
 Y3             0.696         0.726         0.659         0.807
 Y2             0.637         0.681         0.637         0.622         0.733
 Y1             0.533         0.563         0.526         0.593         0.467
 X6             0.852         0.770         0.711         0.681         0.607
 X5             0.793         0.904         0.778         0.726         0.681
 X4             0.733         0.785         0.830         0.659         0.637
 X3             0.719         0.748         0.681         0.785         0.659
 X2             0.615         0.659         0.615         0.607         0.711
 X1             0.215         0.215         0.207         0.237         0.193


           Covariance Coverage
              Y1            X6            X5            X4            X3
              ________      ________      ________      ________      ________
 Y1             0.637
 X6             0.519         0.852
 X5             0.563         0.763         0.904
 X4             0.526         0.711         0.778         0.830
 X3             0.585         0.696         0.748         0.681         0.830
 X2             0.452         0.585         0.659         0.615         0.652
 X1             0.252         0.200         0.215         0.207         0.230


           Covariance Coverage
              X2            X1
              ________      ________
 X2             0.711
 X1             0.185         0.252


UNIVARIATE SAMPLE STATISTICS


     UNIVARIATE HIGHER-ORDER MOMENT DESCRIPTIVE STATISTICS

         Variable/         Mean/     Skewness/   Minimum/ % with                Percentiles
        Sample Size      Variance    Kurtosis    Maximum  Min/Max      20%/60%    40%/80%    Median

     Y6                    5.431       0.347       2.940    0.84%       4.430      4.970      5.220
             119.000       1.170      -0.740       7.790    0.84%       5.430      6.590
     Y5                    5.514       0.224       3.230    0.81%       4.460      5.030      5.460
             123.000       1.233      -0.961       7.770    0.81%       5.780      6.640
     Y4                    5.449       0.261       3.410    0.89%       4.500      5.150      5.360
             112.000       0.993      -0.631       7.680    0.89%       5.520      6.330
     Y3                    5.378       0.389       2.810    0.92%       4.460      5.010      5.150
             109.000       1.269      -0.384       7.970    0.92%       5.430      6.520
     Y2                    5.420       0.453       3.280    1.01%       4.550      5.030      5.220
              99.000       1.087      -0.496       7.830    1.01%       5.420      6.330
     Y1                    5.106       0.388       3.200    1.16%       4.010      4.710      4.990
              86.000       1.109      -0.520       7.670    1.16%       5.290      6.020
     X6                    7.826      -0.115       5.640    0.87%       6.940      7.500      7.820
             115.000       0.809      -0.834       9.460    0.87%       8.040      8.800
     X5                    7.837       0.092       5.920    0.82%       7.080      7.540      7.800
             122.000       0.714      -0.906       9.460    0.82%       7.940      8.720
     X4                    7.736       0.040       5.800    0.89%       6.940      7.480      7.720
             112.000       0.727      -0.712       9.420    0.89%       7.900      8.560
     X3                    7.674      -0.044       5.520    0.89%       6.800      7.440      7.660
             112.000       0.830      -0.612       9.300    0.89%       7.820      8.620
     X2                    7.628       0.070       5.300    1.04%       6.820      7.440      7.640
              96.000       0.695      -0.258       9.340    1.04%       7.800      8.240
     X1                    7.464       0.320       5.680    2.94%       6.800      7.140      7.340
              34.000       0.638      -0.143       9.260    2.94%       7.400      7.980


THE MODEL ESTIMATION TERMINATED NORMALLY

     USE THE FBITERATIONS OPTION TO INCREASE THE NUMBER OF ITERATIONS BY A FACTOR
     OF AT LEAST TWO TO CHECK CONVERGENCE AND THAT THE PSR VALUE DOES NOT INCREASE.


MODEL FIT INFORMATION

Number of Free Parameters                              85

Bayesian Posterior Predictive Checking using Chi-Square

          95% Confidence Interval for the Difference Between
          the Observed and the Replicated Chi-Square Values

                                -27.200            58.935

          Posterior Predictive P-Value              0.250

          Prior Posterior Predictive P-Value        0.369

Information Criteria

          Deviance (DIC)                          832.023
          Estimated Number of Parameters (pD)      51.493
          Bayesian (BIC)                         1190.370

RMSEA (Root Mean Square Error Of Approximation)

          Estimate                           0.000
          90 Percent C.I.                    0.000  0.030
          Probability RMSEA <= .05           0.985

CFI/TLI

          CFI                                1.000
          90 Percent C.I.                    0.999  1.000

          TLI                                1.000
          90 Percent C.I.                    0.999  1.000


MODEL RESULTS

                                Posterior  One-Tailed         95% C.I.
                    Estimate       S.D.      P-Value   Lower 2.5%  Upper 2.5%  Significance

 ETA1_X   BY
    X1                 1.000       0.000      0.000       1.000       1.000
    X2                -0.025       0.093      0.396      -0.202       0.158
    X3                -0.027       0.087      0.384      -0.201       0.138
    X4                 0.029       0.085      0.367      -0.141       0.189
    X5                 0.019       0.087      0.411      -0.150       0.194
    X6                -0.009       0.081      0.456      -0.164       0.152

 ETA1_Y   BY
    Y1                 1.000       0.000      0.000       1.000       1.000
    Y2                 0.556       0.187      0.000       0.169       0.904      *
    Y3                 0.526       0.175      0.000       0.179       0.857      *
    Y4                 0.597       0.181      0.000       0.260       0.962      *
    Y5                 0.551       0.181      0.000       0.221       0.923      *
    Y6                 0.528       0.183      0.000       0.182       0.895      *

 U_X6     BY
    X6                 1.000       0.000      0.000       1.000       1.000

 U_X5     BY
    X5                 1.000       0.000      0.000       1.000       1.000

 U_X4     BY
    X4                 1.000       0.000      0.000       1.000       1.000

 U_X3     BY
    X3                 1.000       0.000      0.000       1.000       1.000

 U_X2     BY
    X2                 1.000       0.000      0.000       1.000       1.000

 U_X1     BY
    X1                 1.000       0.000      0.000       1.000       1.000

 U_Y6     BY
    Y6                 1.000       0.000      0.000       1.000       1.000

 U_Y5     BY
    Y5                 1.000       0.000      0.000       1.000       1.000

 U_Y4     BY
    Y4                 1.000       0.000      0.000       1.000       1.000

 U_Y3     BY
    Y3                 1.000       0.000      0.000       1.000       1.000

 U_Y2     BY
    Y2                 1.000       0.000      0.000       1.000       1.000

 U_Y1     BY
    Y1                 1.000       0.000      0.000       1.000       1.000

 X3         ON
    U_X2              -0.309       0.108      0.001      -0.530      -0.108      *
    U_X1               0.041       0.077      0.283      -0.109       0.194
    U_Y2              -0.023       0.074      0.376      -0.164       0.124

 X4         ON
    U_X3              -0.311       0.099      0.000      -0.514      -0.127      *
    U_X2              -0.022       0.084      0.398      -0.182       0.148
    U_Y3              -0.036       0.067      0.295      -0.165       0.100

 X5         ON
    U_X4              -0.341       0.107      0.001      -0.560      -0.141      *
    U_X3              -0.003       0.088      0.484      -0.177       0.167
    U_Y4              -0.014       0.060      0.402      -0.130       0.103

 X6         ON
    U_X5              -0.256       0.103      0.002      -0.461      -0.059      *
    U_X4               0.081       0.086      0.175      -0.091       0.248
    U_Y5               0.021       0.070      0.383      -0.114       0.158

 Y2         ON
    U_Y1               0.191       0.209      0.180      -0.229       0.588
    U_X1              -0.073       0.199      0.350      -0.454       0.335

 Y3         ON
    U_Y2               0.192       0.203      0.175      -0.209       0.585
    U_X2              -0.091       0.216      0.333      -0.500       0.350

 Y4         ON
    U_Y3               0.119       0.202      0.278      -0.287       0.506
    U_X3              -0.116       0.209      0.286      -0.507       0.315

 Y5         ON
    U_Y4               0.260       0.195      0.096      -0.107       0.650
    U_X4              -0.047       0.212      0.413      -0.466       0.369

 Y6         ON
    U_Y5               0.203       0.210      0.169      -0.214       0.602
    U_X5              -0.055       0.211      0.396      -0.470       0.360

 X2         ON
    X1                 0.859       0.082      0.000       0.700       1.015      *
    Y1                 0.156       0.069      0.010       0.024       0.295      *

 X3         ON
    X2                 0.972       0.066      0.000       0.849       1.107      *
    Y2                 0.019       0.047      0.340      -0.076       0.109

 X4         ON
    X3                 0.971       0.039      0.000       0.895       1.050      *
    Y3                 0.004       0.041      0.462      -0.082       0.081

 X5         ON
    X4                 0.933       0.037      0.000       0.858       1.004      *
    Y4                 0.030       0.040      0.215      -0.053       0.104

 X6         ON
    X5                 0.998       0.033      0.000       0.937       1.067      *
    Y5                -0.002       0.035      0.475      -0.072       0.070

 Y2         ON
    Y1                 0.319       0.206      0.062      -0.085       0.718
    X1                 0.287       0.211      0.076      -0.120       0.700

 Y3         ON
    Y2                 0.319       0.210      0.063      -0.084       0.732
    X2                 0.309       0.205      0.052      -0.048       0.736

 Y4         ON
    Y3                 0.269       0.206      0.096      -0.119       0.680
    X3                 0.242       0.205      0.109      -0.113       0.671

 Y5         ON
    Y4                 0.362       0.209      0.041      -0.037       0.770
    X4                 0.282       0.190      0.051      -0.052       0.673

 Y6         ON
    Y5                 0.302       0.199      0.067      -0.076       0.696
    X5                 0.294       0.194      0.046      -0.053       0.695

 U_X6     WITH
    ETA1_X             0.000       0.000      1.000       0.000       0.000
    ETA1_Y             0.000       0.000      1.000       0.000       0.000
    U_X5               0.000       0.000      1.000       0.000       0.000
    U_X4               0.000       0.000      1.000       0.000       0.000
    U_X3               0.000       0.000      1.000       0.000       0.000
    U_X2               0.000       0.000      1.000       0.000       0.000
    U_X1               0.000       0.000      1.000       0.000       0.000
    U_Y6               0.007       0.006      0.120      -0.005       0.020
    U_Y5               0.000       0.000      1.000       0.000       0.000
    U_Y4               0.000       0.000      1.000       0.000       0.000
    U_Y3               0.000       0.000      1.000       0.000       0.000
    U_Y2               0.000       0.000      1.000       0.000       0.000
    U_Y1               0.000       0.000      1.000       0.000       0.000

 U_X5     WITH
    ETA1_X             0.000       0.000      1.000       0.000       0.000
    ETA1_Y             0.000       0.000      1.000       0.000       0.000
    U_X4               0.000       0.000      1.000       0.000       0.000
    U_X3               0.000       0.000      1.000       0.000       0.000
    U_X2               0.000       0.000      1.000       0.000       0.000
    U_X1               0.000       0.000      1.000       0.000       0.000
    U_Y6               0.000       0.000      1.000       0.000       0.000
    U_Y5               0.018       0.006      0.000       0.007       0.030      *
    U_Y4               0.000       0.000      1.000       0.000       0.000
    U_Y3               0.000       0.000      1.000       0.000       0.000
    U_Y2               0.000       0.000      1.000       0.000       0.000
    U_Y1               0.000       0.000      1.000       0.000       0.000

 U_X4     WITH
    ETA1_X             0.000       0.000      1.000       0.000       0.000
    ETA1_Y             0.000       0.000      1.000       0.000       0.000
    U_X3               0.000       0.000      1.000       0.000       0.000
    U_X2               0.000       0.000      1.000       0.000       0.000
    U_X1               0.000       0.000      1.000       0.000       0.000
    U_Y6               0.000       0.000      1.000       0.000       0.000
    U_Y5               0.000       0.000      1.000       0.000       0.000
    U_Y4               0.004       0.009      0.340      -0.014       0.022
    U_Y3               0.000       0.000      1.000       0.000       0.000
    U_Y2               0.000       0.000      1.000       0.000       0.000
    U_Y1               0.000       0.000      1.000       0.000       0.000

 U_X3     WITH
    ETA1_X             0.000       0.000      1.000       0.000       0.000
    ETA1_Y             0.000       0.000      1.000       0.000       0.000
    U_X2               0.000       0.000      1.000       0.000       0.000
    U_X1               0.000       0.000      1.000       0.000       0.000
    U_Y6               0.000       0.000      1.000       0.000       0.000
    U_Y5               0.000       0.000      1.000       0.000       0.000
    U_Y4               0.000       0.000      1.000       0.000       0.000
    U_Y3               0.004       0.009      0.326      -0.015       0.022
    U_Y2               0.000       0.000      1.000       0.000       0.000
    U_Y1               0.000       0.000      1.000       0.000       0.000

 U_X2     WITH
    ETA1_X             0.000       0.000      1.000       0.000       0.000
    ETA1_Y             0.000       0.000      1.000       0.000       0.000
    U_X1               0.000       0.000      1.000       0.000       0.000
    U_Y6               0.000       0.000      1.000       0.000       0.000
    U_Y5               0.000       0.000      1.000       0.000       0.000
    U_Y4               0.000       0.000      1.000       0.000       0.000
    U_Y3               0.000       0.000      1.000       0.000       0.000
    U_Y2               0.036       0.017      0.007       0.004       0.070      *
    U_Y1               0.000       0.000      1.000       0.000       0.000

 U_X1     WITH
    ETA1_X             0.000       0.000      1.000       0.000       0.000
    ETA1_Y             0.000       0.000      1.000       0.000       0.000
    U_Y6               0.000       0.000      1.000       0.000       0.000
    U_Y5               0.000       0.000      1.000       0.000       0.000
    U_Y4               0.000       0.000      1.000       0.000       0.000
    U_Y3               0.000       0.000      1.000       0.000       0.000
    U_Y2               0.000       0.000      1.000       0.000       0.000
    U_Y1               0.288       0.213      0.020      -0.023       0.730

 U_Y6     WITH
    ETA1_X             0.000       0.000      1.000       0.000       0.000
    ETA1_Y             0.000       0.000      1.000       0.000       0.000
    U_Y5               0.000       0.000      1.000       0.000       0.000
    U_Y4               0.000       0.000      1.000       0.000       0.000
    U_Y3               0.000       0.000      1.000       0.000       0.000
    U_Y2               0.000       0.000      1.000       0.000       0.000
    U_Y1               0.000       0.000      1.000       0.000       0.000

 U_Y5     WITH
    ETA1_X             0.000       0.000      1.000       0.000       0.000
    ETA1_Y             0.000       0.000      1.000       0.000       0.000
    U_Y4               0.000       0.000      1.000       0.000       0.000
    U_Y3               0.000       0.000      1.000       0.000       0.000
    U_Y2               0.000       0.000      1.000       0.000       0.000
    U_Y1               0.000       0.000      1.000       0.000       0.000

 U_Y4     WITH
    ETA1_X             0.000       0.000      1.000       0.000       0.000
    ETA1_Y             0.000       0.000      1.000       0.000       0.000
    U_Y3               0.000       0.000      1.000       0.000       0.000
    U_Y2               0.000       0.000      1.000       0.000       0.000
    U_Y1               0.000       0.000      1.000       0.000       0.000

 U_Y3     WITH
    ETA1_X             0.000       0.000      1.000       0.000       0.000
    ETA1_Y             0.000       0.000      1.000       0.000       0.000
    U_Y2               0.000       0.000      1.000       0.000       0.000
    U_Y1               0.000       0.000      1.000       0.000       0.000

 U_Y2     WITH
    ETA1_X             0.000       0.000      1.000       0.000       0.000
    ETA1_Y             0.000       0.000      1.000       0.000       0.000
    U_Y1               0.000       0.000      1.000       0.000       0.000

 U_Y1     WITH
    ETA1_X             0.000       0.000      1.000       0.000       0.000
    ETA1_Y             0.000       0.000      1.000       0.000       0.000

 ETA1_Y   WITH
    ETA1_X             0.479       0.230      0.013       0.043       0.899      *

 Intercepts
    Y6                 1.306       1.302      0.128      -0.869       4.053
    Y5                 1.088       1.312      0.187      -1.082       3.833
    Y4                 1.939       1.347      0.048      -0.364       4.752
    Y3                 1.105       1.309      0.174      -1.034       3.896
    Y2                 1.423       1.480      0.157      -1.397       4.370
    Y1                 5.253       0.103      0.000       5.059       5.456      *
    X6                 0.026       0.274      0.455      -0.564       0.549
    X5                 0.356       0.306      0.088      -0.231       1.016
    X4                 0.202       0.294      0.222      -0.365       0.813
    X3                 0.173       0.441      0.342      -0.683       1.035
    X2                 0.246       0.491      0.293      -0.669       1.268
    X1                 7.674       0.088      0.000       7.507       7.854      *

 Variances
    ETA1_X             0.321       0.201      0.000       0.019       0.715      *
    ETA1_Y             0.968       0.262      0.000       0.418       1.436      *
    U_X6               0.015       0.003      0.000       0.009       0.023      *
    U_X5               0.025       0.005      0.000       0.015       0.034      *
    U_X4               0.022       0.005      0.000       0.014       0.033      *
    U_X3               0.045       0.009      0.000       0.028       0.064      *
    U_X2               0.053       0.017      0.000       0.026       0.089      *
    U_X1               0.446       0.199      0.000       0.066       0.808      *
    U_Y6               0.140       0.024      0.000       0.096       0.189      *
    U_Y5               0.064       0.013      0.000       0.041       0.092      *
    U_Y4               0.162       0.034      0.000       0.099       0.230      *
    U_Y3               0.098       0.019      0.000       0.064       0.138      *
    U_Y2               0.120       0.026      0.000       0.075       0.176      *
    U_Y1               0.239       0.218      0.000       0.007       0.737      *

 Residual Variances
    Y6                 0.005       0.000      0.000       0.005       0.005
    Y5                 0.005       0.000      0.000       0.005       0.005
    Y4                 0.005       0.000      0.000       0.005       0.005
    Y3                 0.005       0.000      0.000       0.005       0.005
    Y2                 0.005       0.000      0.000       0.005       0.005
    Y1                 0.005       0.000      0.000       0.005       0.005
    X6                 0.005       0.000      0.000       0.005       0.005
    X5                 0.005       0.000      0.000       0.005       0.005
    X4                 0.005       0.000      0.000       0.005       0.005
    X3                 0.005       0.000      0.000       0.005       0.005
    X2                 0.005       0.000      0.000       0.005       0.005
    X1                 0.005       0.000      0.000       0.005       0.005

New/Additional Parameters
    AR_X               0.969       0.027      0.000       0.916       1.024      *
    MA1_X             -0.303       0.088      0.000      -0.486      -0.142      *
    MA2_X              0.024       0.065      0.351      -0.096       0.161
    MA_X              -0.279       0.116      0.004      -0.516      -0.060      *
    ARMA_X             0.690       0.101      0.000       0.485       0.882      *
    CL_XY              0.013       0.025      0.290      -0.038       0.062
    CLMA_XY           -0.013       0.049      0.396      -0.107       0.088
    CLCL_XY           -0.001       0.044      0.486      -0.085       0.086
    AR_Y               0.314       0.201      0.060      -0.071       0.709
    MA_Y               0.192       0.195      0.163      -0.189       0.576
    ARMA_Y             0.506       0.081      0.000       0.345       0.659      *
    CL_YX              0.282       0.196      0.057      -0.077       0.670
    CLMA_YX           -0.076       0.200      0.349      -0.464       0.326
    CLCL_YX            0.215       0.124      0.040      -0.007       0.477
    MA_X3             -0.268       0.140      0.024      -0.543       0.007
    MA_X4             -0.332       0.134      0.006      -0.610      -0.078      *
    MA_X5             -0.343       0.140      0.006      -0.629      -0.080      *
    MA_X6             -0.176       0.143      0.094      -0.472       0.091
    ARMA_X3            0.704       0.116      0.000       0.475       0.930      *
    ARMA_X4            0.639       0.124      0.000       0.388       0.874      *
    ARMA_X5            0.589       0.133      0.000       0.330       0.852      *
    ARMA_X6            0.823       0.138      0.000       0.551       1.092      *
    CLCL_XY3          -0.005       0.073      0.474      -0.147       0.139
    CLCL_XY4          -0.034       0.064      0.298      -0.160       0.093
    CLCL_XY5           0.015       0.049      0.381      -0.082       0.111
    CLCL_XY6           0.018       0.070      0.394      -0.121       0.155
    CLCL_YX2           0.221       0.132      0.045      -0.042       0.478
    CLCL_YX3           0.225       0.145      0.061      -0.065       0.501
    CLCL_YX4           0.135       0.148      0.178      -0.148       0.430
    CLCL_YX5           0.244       0.142      0.042      -0.030       0.526
    CLCL_YX6           0.247       0.149      0.046      -0.056       0.528


STANDARDIZED MODEL RESULTS


STDYX Standardization

                                Posterior  One-Tailed         95% C.I.
                    Estimate       S.D.      P-Value   Lower 2.5%  Upper 2.5%  Significance
 ETA1_X   BY
    X1                 0.644       0.193      0.000       0.256       0.954      *
    X2                -0.013       0.058      0.396      -0.134       0.103
    X3                -0.013       0.051      0.384      -0.110       0.096
    X4                 0.016       0.051      0.367      -0.074       0.128
    X5                 0.010       0.053      0.411      -0.092       0.121
    X6                -0.005       0.050      0.456      -0.104       0.095

 ETA1_Y   BY
    Y1                 0.896       0.109      0.000       0.641       0.995      *
    Y2                 0.469       0.171      0.000       0.148       0.811      *
    Y3                 0.444       0.161      0.000       0.145       0.770      *
    Y4                 0.513       0.166      0.000       0.217       0.861      *
    Y5                 0.455       0.159      0.000       0.159       0.772      *
    Y6                 0.449       0.166      0.000       0.148       0.788      *

 U_X6     BY
    X6                 0.133       0.017      0.000       0.101       0.168      *

 U_X5     BY
    X5                 0.170       0.019      0.000       0.134       0.210      *

 U_X4     BY
    X4                 0.159       0.020      0.000       0.121       0.198      *

 U_X3     BY
    X3                 0.223       0.026      0.000       0.174       0.275      *

 U_X2     BY
    X2                 0.247       0.040      0.000       0.178       0.332      *

 U_X1     BY
    X1                 0.761       0.171      0.000       0.406       0.990      *

 U_Y6     BY
    Y6                 0.336       0.033      0.000       0.275       0.404      *

 U_Y5     BY
    Y5                 0.220       0.026      0.000       0.171       0.272      *

 U_Y4     BY
    Y4                 0.365       0.041      0.000       0.281       0.442      *

 U_Y3     BY
    Y3                 0.279       0.031      0.000       0.222       0.341      *

 U_Y2     BY
    Y2                 0.310       0.036      0.000       0.240       0.382      *

 U_Y1     BY
    Y1                 0.440       0.173      0.000       0.178       0.794      *

 X3         ON
    U_X2              -0.075       0.029      0.001      -0.133      -0.021      *
    U_X1               0.028       0.051      0.283      -0.067       0.132
    U_Y2              -0.009       0.027      0.376      -0.060       0.047

 X4         ON
    U_X3              -0.070       0.023      0.000      -0.118      -0.028      *
    U_X2              -0.005       0.021      0.398      -0.047       0.035
    U_Y3              -0.012       0.022      0.295      -0.056       0.032

 X5         ON
    U_X4              -0.055       0.019      0.001      -0.092      -0.020      *
    U_X3              -0.001       0.020      0.484      -0.040       0.040
    U_Y4              -0.006       0.026      0.402      -0.057       0.045

 X6         ON
    U_X5              -0.043       0.017      0.002      -0.078      -0.012      *
    U_X4               0.013       0.014      0.175      -0.016       0.040
    U_Y5               0.006       0.019      0.383      -0.031       0.044

 Y2         ON
    U_Y1               0.078       0.111      0.180      -0.096       0.346
    U_X1              -0.041       0.121      0.350      -0.302       0.167

 Y3         ON
    U_Y2               0.059       0.063      0.175      -0.067       0.180
    U_X2              -0.018       0.046      0.333      -0.110       0.074

 Y4         ON
    U_Y3               0.033       0.057      0.278      -0.087       0.138
    U_X3              -0.022       0.040      0.286      -0.099       0.059

 Y5         ON
    U_Y4               0.091       0.066      0.096      -0.044       0.214
    U_X4              -0.006       0.028      0.413      -0.062       0.048

 Y6         ON
    U_Y5               0.046       0.048      0.169      -0.051       0.138
    U_X5              -0.008       0.030      0.396      -0.067       0.051

 X2         ON
    X1                 0.818       0.069      0.000       0.685       0.955      *
    Y1                 0.187       0.083      0.010       0.030       0.354      *

 X3         ON
    X2                 0.954       0.066      0.000       0.824       1.082      *
    Y2                 0.022       0.056      0.340      -0.088       0.130

 X4         ON
    X3                 0.982       0.036      0.000       0.909       1.051      *
    Y3                 0.004       0.049      0.462      -0.096       0.099

 X5         ON
    X4                 0.954       0.034      0.000       0.886       1.022      *
    Y4                 0.037       0.048      0.215      -0.059       0.130

 X6         ON
    X5                 0.997       0.030      0.000       0.937       1.054      *
    Y5                -0.002       0.044      0.475      -0.094       0.084

 Y2         ON
    Y1                 0.317       0.206      0.062      -0.080       0.716
    X1                 0.227       0.168      0.076      -0.104       0.549

 Y3         ON
    Y2                 0.319       0.210      0.063      -0.068       0.748
    X2                 0.256       0.171      0.052      -0.053       0.604

 Y4         ON
    Y3                 0.273       0.209      0.096      -0.122       0.687
    X3                 0.207       0.177      0.109      -0.112       0.565

 Y5         ON
    Y4                 0.348       0.201      0.041      -0.035       0.741
    X4                 0.231       0.155      0.051      -0.058       0.540

 Y6         ON
    Y5                 0.310       0.204      0.067      -0.083       0.704
    X5                 0.241       0.161      0.046      -0.050       0.565

 U_X6     WITH
    ETA1_X             0.000       0.000      1.000       0.000       0.000
    ETA1_Y             0.000       0.000      1.000       0.000       0.000
    U_X5               0.000       0.000      1.000       0.000       0.000
    U_X4               0.000       0.000      1.000       0.000       0.000
    U_X3               0.000       0.000      1.000       0.000       0.000
    U_X2               0.000       0.000      1.000       0.000       0.000
    U_X1               0.000       0.000      1.000       0.000       0.000
    U_Y6               0.162       0.133      0.120      -0.113       0.409
    U_Y5               0.000       0.000      1.000       0.000       0.000
    U_Y4               0.000       0.000      1.000       0.000       0.000
    U_Y3               0.000       0.000      1.000       0.000       0.000
    U_Y2               0.000       0.000      1.000       0.000       0.000
    U_Y1               0.000       0.000      1.000       0.000       0.000

 U_X5     WITH
    ETA1_X             0.000       0.000      1.000       0.000       0.000
    ETA1_Y             0.000       0.000      1.000       0.000       0.000
    U_X4               0.000       0.000      1.000       0.000       0.000
    U_X3               0.000       0.000      1.000       0.000       0.000
    U_X2               0.000       0.000      1.000       0.000       0.000
    U_X1               0.000       0.000      1.000       0.000       0.000
    U_Y6               0.000       0.000      1.000       0.000       0.000
    U_Y5               0.461       0.126      0.000       0.201       0.695      *
    U_Y4               0.000       0.000      1.000       0.000       0.000
    U_Y3               0.000       0.000      1.000       0.000       0.000
    U_Y2               0.000       0.000      1.000       0.000       0.000
    U_Y1               0.000       0.000      1.000       0.000       0.000

 U_X4     WITH
    ETA1_X             0.000       0.000      1.000       0.000       0.000
    ETA1_Y             0.000       0.000      1.000       0.000       0.000
    U_X3               0.000       0.000      1.000       0.000       0.000
    U_X2               0.000       0.000      1.000       0.000       0.000
    U_X1               0.000       0.000      1.000       0.000       0.000
    U_Y6               0.000       0.000      1.000       0.000       0.000
    U_Y5               0.000       0.000      1.000       0.000       0.000
    U_Y4               0.062       0.149      0.340      -0.223       0.354
    U_Y3               0.000       0.000      1.000       0.000       0.000
    U_Y2               0.000       0.000      1.000       0.000       0.000
    U_Y1               0.000       0.000      1.000       0.000       0.000

 U_X3     WITH
    ETA1_X             0.000       0.000      1.000       0.000       0.000
    ETA1_Y             0.000       0.000      1.000       0.000       0.000
    U_X2               0.000       0.000      1.000       0.000       0.000
    U_X1               0.000       0.000      1.000       0.000       0.000
    U_Y6               0.000       0.000      1.000       0.000       0.000
    U_Y5               0.000       0.000      1.000       0.000       0.000
    U_Y4               0.000       0.000      1.000       0.000       0.000
    U_Y3               0.061       0.138      0.326      -0.201       0.339
    U_Y2               0.000       0.000      1.000       0.000       0.000
    U_Y1               0.000       0.000      1.000       0.000       0.000

 U_X2     WITH
    ETA1_X             0.000       0.000      1.000       0.000       0.000
    ETA1_Y             0.000       0.000      1.000       0.000       0.000
    U_X1               0.000       0.000      1.000       0.000       0.000
    U_Y6               0.000       0.000      1.000       0.000       0.000
    U_Y5               0.000       0.000      1.000       0.000       0.000
    U_Y4               0.000       0.000      1.000       0.000       0.000
    U_Y3               0.000       0.000      1.000       0.000       0.000
    U_Y2               0.460       0.174      0.007       0.115       0.787      *
    U_Y1               0.000       0.000      1.000       0.000       0.000

 U_X1     WITH
    ETA1_X             0.000       0.000      1.000       0.000       0.000
    ETA1_Y             0.000       0.000      1.000       0.000       0.000
    U_Y6               0.000       0.000      1.000       0.000       0.000
    U_Y5               0.000       0.000      1.000       0.000       0.000
    U_Y4               0.000       0.000      1.000       0.000       0.000
    U_Y3               0.000       0.000      1.000       0.000       0.000
    U_Y2               0.000       0.000      1.000       0.000       0.000
    U_Y1               0.902       0.245      0.020       0.293       1.000      *

 U_Y6     WITH
    ETA1_X             0.000       0.000      1.000       0.000       0.000
    ETA1_Y             0.000       0.000      1.000       0.000       0.000
    U_Y5               0.000       0.000      1.000       0.000       0.000
    U_Y4               0.000       0.000      1.000       0.000       0.000
    U_Y3               0.000       0.000      1.000       0.000       0.000
    U_Y2               0.000       0.000      1.000       0.000       0.000
    U_Y1               0.000       0.000      1.000       0.000       0.000

 U_Y5     WITH
    ETA1_X             0.000       0.000      1.000       0.000       0.000
    ETA1_Y             0.000       0.000      1.000       0.000       0.000
    U_Y4               0.000       0.000      1.000       0.000       0.000
    U_Y3               0.000       0.000      1.000       0.000       0.000
    U_Y2               0.000       0.000      1.000       0.000       0.000
    U_Y1               0.000       0.000      1.000       0.000       0.000

 U_Y4     WITH
    ETA1_X             0.000       0.000      1.000       0.000       0.000
    ETA1_Y             0.000       0.000      1.000       0.000       0.000
    U_Y3               0.000       0.000      1.000       0.000       0.000
    U_Y2               0.000       0.000      1.000       0.000       0.000
    U_Y1               0.000       0.000      1.000       0.000       0.000

 U_Y3     WITH
    ETA1_X             0.000       0.000      1.000       0.000       0.000
    ETA1_Y             0.000       0.000      1.000       0.000       0.000
    U_Y2               0.000       0.000      1.000       0.000       0.000
    U_Y1               0.000       0.000      1.000       0.000       0.000

 U_Y2     WITH
    ETA1_X             0.000       0.000      1.000       0.000       0.000
    ETA1_Y             0.000       0.000      1.000       0.000       0.000
    U_Y1               0.000       0.000      1.000       0.000       0.000

 U_Y1     WITH
    ETA1_X             0.000       0.000      1.000       0.000       0.000
    ETA1_Y             0.000       0.000      1.000       0.000       0.000

 ETA1_Y   WITH
    ETA1_X             0.849       0.200      0.013       0.459       1.000      *

 Intercepts
    Y6                 1.173       1.174      0.128      -0.730       3.664
    Y5                 0.943       1.148      0.187      -0.902       3.389
    Y4                 1.758       1.233      0.048      -0.393       4.267
    Y3                 0.990       1.174      0.174      -0.900       3.519
    Y2                 1.255       1.328      0.157      -1.265       3.897
    Y1                 4.717       0.317      0.000       4.124       5.354      *
    X6                 0.028       0.298      0.455      -0.568       0.642
    X5                 0.386       0.336      0.088      -0.222       1.141
    X4                 0.212       0.315      0.222      -0.386       0.869
    X3                 0.183       0.466      0.342      -0.687       1.140
    X2                 0.265       0.532      0.293      -0.730       1.370
    X1                 8.652       0.664      0.000       7.394       9.996      *

 Variances
    ETA1_X             1.000       0.000      0.000       1.000       1.000
    ETA1_Y             1.000       0.000      0.000       1.000       1.000
    U_X6               1.000       0.000      0.000       1.000       1.000
    U_X5               1.000       0.000      0.000       1.000       1.000
    U_X4               1.000       0.000      0.000       1.000       1.000
    U_X3               1.000       0.000      0.000       1.000       1.000
    U_X2               1.000       0.000      0.000       1.000       1.000
    U_X1               1.000       0.000      0.000       1.000       1.000
    U_Y6               1.000       0.000      0.000       1.000       1.000
    U_Y5               1.000       0.000      0.000       1.000       1.000
    U_Y4               1.000       0.000      0.000       1.000       1.000
    U_Y3               1.000       0.000      0.000       1.000       1.000
    U_Y2               1.000       0.000      0.000       1.000       1.000
    U_Y1               1.000       0.000      0.000       1.000       1.000

 Residual Variances
    Y6                 0.004       0.001      0.000       0.003       0.005      *
    Y5                 0.004       0.000      0.000       0.003       0.005      *
    Y4                 0.004       0.001      0.000       0.003       0.005      *
    Y3                 0.004       0.000      0.000       0.003       0.005      *
    Y2                 0.004       0.001      0.000       0.003       0.005      *
    Y1                 0.004       0.001      0.000       0.003       0.005      *
    X6                 0.006       0.001      0.000       0.005       0.007      *
    X5                 0.006       0.001      0.000       0.005       0.007      *
    X4                 0.006       0.001      0.000       0.004       0.007      *
    X3                 0.006       0.001      0.000       0.004       0.007      *
    X2                 0.006       0.001      0.000       0.004       0.007      *
    X1                 0.006       0.001      0.000       0.005       0.008      *


R-SQUARE

                                Posterior  One-Tailed         95% C.I.
    Variable        Estimate       S.D.      P-Value   Lower 2.5%  Upper 2.5%

    Y6                 0.996       0.001      0.000       0.995       0.997
    Y5                 0.996       0.000      0.000       0.995       0.997
    Y4                 0.996       0.001      0.000       0.995       0.997
    Y3                 0.996       0.000      0.000       0.995       0.997
    Y2                 0.996       0.001      0.000       0.995       0.997
    Y1                 0.996       0.001      0.000       0.995       0.997
    X6                 0.994       0.001      0.000       0.993       0.995
    X5                 0.994       0.001      0.000       0.993       0.995
    X4                 0.994       0.001      0.000       0.993       0.996
    X3                 0.994       0.001      0.000       0.993       0.996
    X2                 0.994       0.001      0.000       0.993       0.996
    X1                 0.994       0.001      0.000       0.992       0.995


TOTAL, TOTAL INDIRECT, SPECIFIC INDIRECT, AND DIRECT EFFECTS


                                Posterior  One-Tailed         95% C.I.
                    Estimate       S.D.      P-Value   Lower 2.5%  Upper 2.5%  Significance

Effects from U_X2 to X6

    Total              0.584       0.113      0.000       0.363       0.807      *
    Total indirect     0.584       0.113      0.000       0.363       0.807      *

  Specific indirect 1
    X6
    Y5
    X4
    U_X2               0.000       0.001      0.476      -0.002       0.002

  Specific indirect 2
    X6
    X5
    X4
    U_X2              -0.020       0.079      0.398      -0.179       0.131

  Specific indirect 3
    X6
    Y5
    Y4
    Y3
    U_X2               0.000       0.001      0.483      -0.002       0.002

  Specific indirect 4
    X6
    Y5
    Y4
    X3
    U_X2               0.000       0.001      0.474      -0.002       0.003

  Specific indirect 5
    X6
    Y5
    X4
    Y3
    U_X2               0.000       0.000      0.462       0.000       0.000

  Specific indirect 6
    X6
    Y5
    X4
    X3
    U_X2               0.000       0.004      0.475      -0.008       0.009

  Specific indirect 7
    X6
    X5
    Y4
    Y3
    U_X2               0.000       0.003      0.429      -0.007       0.006

  Specific indirect 8
    X6
    X5
    Y4
    X3
    U_X2              -0.001       0.005      0.267      -0.013       0.005

  Specific indirect 9
    X6
    X5
    X4
    Y3
    U_X2               0.000       0.009      0.457      -0.021       0.017

  Specific indirect 10
    X6
    X5
    X4
    X3
    U_X2              -0.278       0.106      0.001      -0.499      -0.085      *

  Specific indirect 11
    X6
    Y5
    Y4
    Y3
    X2
    U_X2               0.000       0.001      0.476      -0.004       0.003

  Specific indirect 12
    X6
    Y5
    Y4
    X3
    X2
    U_X2               0.000       0.003      0.475      -0.007       0.007

  Specific indirect 13
    X6
    Y5
    X4
    Y3
    X2
    U_X2               0.000       0.000      0.423       0.000       0.001

  Specific indirect 14
    X6
    Y5
    X4
    X3
    X2
    U_X2               0.000       0.011      0.475      -0.025       0.023

  Specific indirect 15
    X6
    X5
    Y4
    Y3
    X2
    U_X2               0.001       0.004      0.298      -0.005       0.012

  Specific indirect 16
    X6
    X5
    Y4
    X3
    X2
    U_X2               0.005       0.013      0.267      -0.014       0.040

  Specific indirect 17
    X6
    X5
    X4
    Y3
    X2
    U_X2               0.001       0.014      0.458      -0.026       0.035

  Specific indirect 18
    X6
    X5
    X4
    X3
    X2
    U_X2               0.878       0.101      0.000       0.684       1.075      *


Effects from U_Y2 to X6

    Total              0.000       0.069      0.500      -0.139       0.132
    Total indirect     0.000       0.069      0.500      -0.139       0.132

  Specific indirect 1
    X6
    Y5
    Y4
    Y3
    U_Y2               0.000       0.001      0.479      -0.002       0.002

  Specific indirect 2
    X6
    Y5
    Y4
    X3
    U_Y2               0.000       0.000      0.482      -0.001       0.000

  Specific indirect 3
    X6
    Y5
    X4
    Y3
    U_Y2               0.000       0.000      0.444       0.000       0.000

  Specific indirect 4
    X6
    Y5
    X4
    X3
    U_Y2               0.000       0.001      0.475      -0.002       0.002

  Specific indirect 5
    X6
    X5
    Y4
    Y3
    U_Y2               0.000       0.003      0.362      -0.006       0.007

  Specific indirect 6
    X6
    X5
    Y4
    X3
    U_Y2               0.000       0.001      0.425      -0.003       0.002

  Specific indirect 7
    X6
    X5
    X4
    Y3
    U_Y2               0.000       0.011      0.468      -0.023       0.026

  Specific indirect 8
    X6
    X5
    X4
    X3
    U_Y2              -0.021       0.067      0.376      -0.150       0.112

  Specific indirect 9
    X6
    Y5
    Y4
    Y3
    Y2
    U_Y2               0.000       0.004      0.469      -0.009       0.008

  Specific indirect 10
    X6
    Y5
    Y4
    X3
    Y2
    U_Y2               0.000       0.000      0.468       0.000       0.000

  Specific indirect 11
    X6
    Y5
    X4
    Y3
    Y2
    U_Y2               0.000       0.000      0.436       0.000       0.000

  Specific indirect 12
    X6
    Y5
    X4
    X3
    Y2
    U_Y2               0.000       0.001      0.460      -0.001       0.001

  Specific indirect 13
    X6
    X5
    Y4
    Y3
    Y2
    U_Y2               0.001       0.008      0.246      -0.011       0.021

  Specific indirect 14
    X6
    X5
    Y4
    X3
    Y2
    U_Y2               0.000       0.001      0.388      -0.001       0.002

  Specific indirect 15
    X6
    X5
    X4
    Y3
    Y2
    U_Y2               0.000       0.014      0.476      -0.032       0.030

  Specific indirect 16
    X6
    X5
    X4
    X3
    Y2
    U_Y2               0.017       0.043      0.340      -0.073       0.094


Effects from U_X2 to X5

    Total              0.586       0.113      0.000       0.358       0.802      *
    Total indirect     0.586       0.113      0.000       0.358       0.802      *

  Specific indirect 1
    X5
    X4
    U_X2              -0.020       0.078      0.398      -0.175       0.133

  Specific indirect 2
    X5
    Y4
    Y3
    U_X2               0.000       0.003      0.429      -0.007       0.006

  Specific indirect 3
    X5
    Y4
    X3
    U_X2              -0.001       0.005      0.267      -0.013       0.005

  Specific indirect 4
    X5
    X4
    Y3
    U_X2               0.000       0.009      0.457      -0.021       0.017

  Specific indirect 5
    X5
    X4
    X3
    U_X2              -0.279       0.104      0.001      -0.494      -0.086      *

  Specific indirect 6
    X5
    Y4
    Y3
    X2
    U_X2               0.001       0.004      0.298      -0.005       0.012

  Specific indirect 7
    X5
    Y4
    X3
    X2
    U_X2               0.005       0.014      0.267      -0.015       0.039

  Specific indirect 8
    X5
    X4
    Y3
    X2
    U_X2               0.001       0.014      0.458      -0.027       0.033

  Specific indirect 9
    X5
    X4
    X3
    X2
    U_X2               0.880       0.089      0.000       0.702       1.052      *


Effects from U_Y2 to X5

    Total              0.000       0.069      0.500      -0.131       0.139
    Total indirect     0.000       0.069      0.500      -0.131       0.139

  Specific indirect 1
    X5
    Y4
    Y3
    U_Y2               0.000       0.003      0.362      -0.006       0.007

  Specific indirect 2
    X5
    Y4
    X3
    U_Y2               0.000       0.001      0.425      -0.003       0.002

  Specific indirect 3
    X5
    X4
    Y3
    U_Y2               0.000       0.011      0.468      -0.023       0.026

  Specific indirect 4
    X5
    X4
    X3
    U_Y2              -0.021       0.067      0.376      -0.148       0.113

  Specific indirect 5
    X5
    Y4
    Y3
    Y2
    U_Y2               0.001       0.008      0.246      -0.010       0.022

  Specific indirect 6
    X5
    Y4
    X3
    Y2
    U_Y2               0.000       0.001      0.388      -0.001       0.002

  Specific indirect 7
    X5
    X4
    Y3
    Y2
    U_Y2               0.000       0.014      0.476      -0.033       0.029

  Specific indirect 8
    X5
    X4
    X3
    Y2
    U_Y2               0.017       0.043      0.340      -0.068       0.099


Effects from U_X2 to X4

    Total              0.621       0.121      0.000       0.369       0.846      *
    Total indirect     0.642       0.108      0.000       0.429       0.849      *

  Specific indirect 1
    X4
    Y3
    U_X2               0.000       0.010      0.457      -0.023       0.018

  Specific indirect 2
    X4
    X3
    U_X2              -0.300       0.108      0.001      -0.521      -0.098      *

  Specific indirect 3
    X4
    Y3
    X2
    U_X2               0.001       0.015      0.458      -0.028       0.037

  Specific indirect 4
    X4
    X3
    X2
    U_X2               0.943       0.081      0.000       0.792       1.110      *

  Direct
    X4
    U_X2              -0.022       0.084      0.398      -0.182       0.148


Effects from U_Y2 to X4

    Total             -0.004       0.073      0.481      -0.147       0.139
    Total indirect    -0.004       0.073      0.481      -0.147       0.139

  Specific indirect 1
    X4
    Y3
    U_Y2               0.000       0.012      0.468      -0.024       0.028

  Specific indirect 2
    X4
    X3
    U_Y2              -0.023       0.071      0.376      -0.158       0.120

  Specific indirect 3
    X4
    Y3
    Y2
    U_Y2               0.000       0.015      0.476      -0.035       0.032

  Specific indirect 4
    X4
    X3
    Y2
    U_Y2               0.019       0.046      0.340      -0.076       0.103


Effects from U_X2 to X3

    Total              0.661       0.110      0.000       0.447       0.873      *
    Total indirect     0.972       0.066      0.000       0.849       1.107      *

  Specific indirect 1
    X3
    X2
    U_X2               0.972       0.066      0.000       0.849       1.107      *

  Direct
    X3
    U_X2              -0.309       0.108      0.001      -0.530      -0.108      *


Effects from U_Y2 to X3

    Total             -0.005       0.073      0.474      -0.147       0.139
    Total indirect     0.019       0.047      0.340      -0.076       0.109

  Specific indirect 1
    X3
    Y2
    U_Y2               0.019       0.047      0.340      -0.076       0.109

  Direct
    X3
    U_Y2              -0.023       0.074      0.376      -0.164       0.124


Effects from U_X2 to Y6

    Total              0.251       0.143      0.039      -0.026       0.530
    Total indirect     0.251       0.143      0.039      -0.026       0.530

  Specific indirect 1
    Y6
    Y5
    X4
    U_X2              -0.001       0.008      0.427      -0.019       0.014

  Specific indirect 2
    Y6
    X5
    X4
    U_X2              -0.003       0.028      0.409      -0.071       0.048

  Specific indirect 3
    Y6
    Y5
    Y4
    Y3
    U_X2               0.000       0.023      0.399      -0.032       0.050

  Specific indirect 4
    Y6
    Y5
    Y4
    X3
    U_X2              -0.005       0.011      0.144      -0.034       0.008

  Specific indirect 5
    Y6
    Y5
    X4
    Y3
    U_X2               0.000       0.001      0.477      -0.002       0.002

  Specific indirect 6
    Y6
    Y5
    X4
    X3
    U_X2              -0.018       0.022      0.116      -0.071       0.017

  Specific indirect 7
    Y6
    X5
    Y4
    Y3
    U_X2               0.000       0.001      0.414      -0.003       0.002

  Specific indirect 8
    Y6
    X5
    Y4
    X3
    U_X2               0.000       0.002      0.249      -0.007       0.002

  Specific indirect 9
    Y6
    X5
    X4
    Y3
    U_X2               0.000       0.004      0.461      -0.010       0.008

  Specific indirect 10
    Y6
    X5
    X4
    X3
    U_X2              -0.075       0.067      0.047      -0.224       0.025

  Specific indirect 11
    Y6
    Y5
    Y4
    Y3
    X2
    U_X2               0.006       0.018      0.130      -0.008       0.055

  Specific indirect 12
    Y6
    Y5
    Y4
    X3
    X2
    U_X2               0.016       0.029      0.143      -0.025       0.092

  Specific indirect 13
    Y6
    Y5
    X4
    Y3
    X2
    U_X2               0.000       0.001      0.479      -0.003       0.003

  Specific indirect 14
    Y6
    Y5
    X4
    X3
    X2
    U_X2               0.063       0.060      0.115      -0.043       0.188

  Specific indirect 15
    Y6
    X5
    Y4
    Y3
    X2
    U_X2               0.000       0.002      0.291      -0.002       0.005

  Specific indirect 16
    Y6
    X5
    Y4
    X3
    X2
    U_X2               0.001       0.007      0.249      -0.006       0.022

  Specific indirect 17
    Y6
    X5
    X4
    Y3
    X2
    U_X2               0.000       0.007      0.462      -0.012       0.018

  Specific indirect 18
    Y6
    X5
    X4
    X3
    X2
    U_X2               0.260       0.173      0.046      -0.051       0.618


Effects from U_Y2 to Y6

    Total              0.026       0.060      0.231      -0.052       0.176
    Total indirect     0.026       0.060      0.231      -0.052       0.176

  Specific indirect 1
    Y6
    Y5
    Y4
    Y3
    U_Y2               0.002       0.023      0.256      -0.040       0.027

  Specific indirect 2
    Y6
    Y5
    Y4
    X3
    U_Y2               0.000       0.003      0.423      -0.006       0.005

  Specific indirect 3
    Y6
    Y5
    X4
    Y3
    U_Y2               0.000       0.001      0.484      -0.002       0.002

  Specific indirect 4
    Y6
    Y5
    X4
    X3
    U_Y2              -0.001       0.007      0.405      -0.015       0.013

  Specific indirect 5
    Y6
    X5
    Y4
    Y3
    U_Y2               0.000       0.001      0.368      -0.001       0.002

  Specific indirect 6
    Y6
    X5
    Y4
    X3
    U_Y2               0.000       0.001      0.412      -0.002       0.001

  Specific indirect 7
    Y6
    X5
    X4
    Y3
    U_Y2               0.000       0.005      0.466      -0.009       0.011

  Specific indirect 8
    Y6
    X5
    X4
    X3
    U_Y2              -0.003       0.024      0.393      -0.050       0.054

  Specific indirect 9
    Y6
    Y5
    Y4
    Y3
    Y2
    U_Y2               0.009       0.070      0.059       0.000       0.178

  Specific indirect 10
    Y6
    Y5
    Y4
    X3
    Y2
    U_Y2               0.000       0.002      0.364      -0.003       0.005

  Specific indirect 11
    Y6
    Y5
    X4
    Y3
    Y2
    U_Y2               0.000       0.002      0.465      -0.003       0.003

  Specific indirect 12
    Y6
    Y5
    X4
    X3
    Y2
    U_Y2               0.001       0.004      0.370      -0.007       0.011

  Specific indirect 13
    Y6
    X5
    Y4
    Y3
    Y2
    U_Y2               0.000       0.002      0.268      -0.002       0.005

  Specific indirect 14
    Y6
    X5
    Y4
    X3
    Y2
    U_Y2               0.000       0.000      0.383      -0.001       0.001

  Specific indirect 15
    Y6
    X5
    X4
    Y3
    Y2
    U_Y2               0.000       0.004      0.475      -0.008       0.008

  Specific indirect 16
    Y6
    X5
    X4
    X3
    Y2
    U_Y2               0.003       0.015      0.343      -0.025       0.038


Effects from U_X2 to Y5

    Total              0.258       0.147      0.041      -0.025       0.544
    Total indirect     0.258       0.147      0.041      -0.025       0.544

  Specific indirect 1
    Y5
    X4
    U_X2              -0.003       0.029      0.411      -0.073       0.049

  Specific indirect 2
    Y5
    Y4
    Y3
    U_X2              -0.002       0.039      0.381      -0.063       0.092

  Specific indirect 3
    Y5
    Y4
    X3
    U_X2              -0.018       0.025      0.147      -0.076       0.024

  Specific indirect 4
    Y5
    X4
    Y3
    U_X2               0.000       0.004      0.460      -0.010       0.008

  Specific indirect 5
    Y5
    X4
    X3
    U_X2              -0.077       0.069      0.052      -0.230       0.030

  Specific indirect 6
    Y5
    Y4
    Y3
    X2
    U_X2               0.022       0.032      0.110      -0.013       0.102

  Specific indirect 7
    Y5
    Y4
    X3
    X2
    U_X2               0.063       0.068      0.146      -0.065       0.203

  Specific indirect 8
    Y5
    X4
    Y3
    X2
    U_X2               0.000       0.007      0.462      -0.012       0.018

  Specific indirect 9
    Y5
    X4
    X3
    X2
    U_X2               0.265       0.180      0.051      -0.068       0.624


Effects from U_Y2 to Y5

    Total              0.058       0.083      0.130      -0.056       0.257
    Total indirect     0.058       0.083      0.130      -0.056       0.257

  Specific indirect 1
    Y5
    Y4
    Y3
    U_Y2               0.008       0.036      0.234      -0.066       0.055

  Specific indirect 2
    Y5
    Y4
    X3
    U_Y2              -0.001       0.007      0.420      -0.017       0.014

  Specific indirect 3
    Y5
    X4
    Y3
    U_Y2               0.000       0.005      0.466      -0.009       0.012

  Specific indirect 4
    Y5
    X4
    X3
    U_Y2              -0.003       0.025      0.396      -0.054       0.052

  Specific indirect 5
    Y5
    Y4
    Y3
    Y2
    U_Y2               0.031       0.101      0.078      -0.010       0.292

  Specific indirect 6
    Y5
    Y4
    X3
    Y2
    U_Y2               0.001       0.004      0.366      -0.008       0.011

  Specific indirect 7
    Y5
    X4
    Y3
    Y2
    U_Y2               0.000       0.004      0.474      -0.007       0.009

  Specific indirect 8
    Y5
    X4
    X3
    Y2
    U_Y2               0.003       0.015      0.341      -0.024       0.040


Effects from U_X2 to Y4

    Total              0.227       0.135      0.048      -0.035       0.487
    Total indirect     0.227       0.135      0.048      -0.035       0.487

  Specific indirect 1
    Y4
    Y3
    U_X2              -0.008       0.067      0.412      -0.135       0.144

  Specific indirect 2
    Y4
    X3
    U_X2              -0.066       0.073      0.110      -0.231       0.045

  Specific indirect 3
    Y4
    Y3
    X2
    U_X2               0.062       0.068      0.145      -0.065       0.201

  Specific indirect 4
    Y4
    X3
    X2
    U_X2               0.234       0.198      0.109      -0.121       0.639


Effects from U_Y2 to Y4

    Total              0.135       0.117      0.093      -0.066       0.390
    Total indirect     0.135       0.117      0.093      -0.066       0.390

  Specific indirect 1
    Y4
    Y3
    U_Y2               0.028       0.062      0.271      -0.114       0.117

  Specific indirect 2
    Y4
    X3
    U_Y2              -0.002       0.024      0.418      -0.052       0.050

  Specific indirect 3
    Y4
    Y3
    Y2
    U_Y2               0.086       0.134      0.050      -0.008       0.409

  Specific indirect 4
    Y4
    X3
    Y2
    U_Y2               0.003       0.015      0.350      -0.024       0.038


Effects from U_X2 to Y3

    Total              0.225       0.145      0.061      -0.065       0.501
    Total indirect     0.309       0.205      0.051      -0.048       0.736

  Specific indirect 1
    Y3
    X2
    U_X2               0.309       0.205      0.051      -0.048       0.736

  Direct
    Y3
    U_X2              -0.091       0.216      0.333      -0.500       0.350


Effects from U_Y2 to Y3

    Total              0.510       0.103      0.000       0.301       0.710      *
    Total indirect     0.319       0.210      0.063      -0.084       0.732

  Specific indirect 1
    Y3
    Y2
    U_Y2               0.319       0.210      0.063      -0.084       0.732

  Direct
    Y3
    U_Y2               0.192       0.203      0.175      -0.209       0.585


STANDARDIZED TOTAL, TOTAL INDIRECT, SPECIFIC INDIRECT, AND DIRECT EFFECTS


STDYX Standardization

                                Posterior  One-Tailed         95% C.I.
                    Estimate       S.D.      P-Value   Lower 2.5%  Upper 2.5%  Significance

Effects from U_X2 to X6

    Total              0.145       0.038      0.000       0.076       0.224      *
    Total indirect     0.145       0.038      0.000       0.076       0.224      *

  Specific indirect 1
    X6
    Y5
    X4
    U_X2               0.000       0.000      0.476      -0.001       0.001

  Specific indirect 2
    X6
    X5
    X4
    U_X2              -0.005       0.020      0.398      -0.044       0.035

  Specific indirect 3
    X6
    Y5
    Y4
    Y3
    U_X2               0.000       0.000      0.483      -0.001       0.001

  Specific indirect 4
    X6
    Y5
    Y4
    X3
    U_X2               0.000       0.000      0.474      -0.001       0.001

  Specific indirect 5
    X6
    Y5
    X4
    Y3
    U_X2               0.000       0.000      0.462       0.000       0.000

  Specific indirect 6
    X6
    Y5
    X4
    X3
    U_X2               0.000       0.001      0.475      -0.002       0.002

  Specific indirect 7
    X6
    X5
    Y4
    Y3
    U_X2               0.000       0.001      0.429      -0.002       0.002

  Specific indirect 8
    X6
    X5
    Y4
    X3
    U_X2               0.000       0.001      0.267      -0.003       0.001

  Specific indirect 9
    X6
    X5
    X4
    Y3
    U_X2               0.000       0.002      0.457      -0.006       0.004

  Specific indirect 10
    X6
    X5
    X4
    X3
    U_X2              -0.070       0.029      0.001      -0.130      -0.018      *

  Specific indirect 11
    X6
    Y5
    Y4
    Y3
    X2
    U_X2               0.000       0.000      0.476      -0.001       0.001

  Specific indirect 12
    X6
    Y5
    Y4
    X3
    X2
    U_X2               0.000       0.001      0.475      -0.002       0.002

  Specific indirect 13
    X6
    Y5
    X4
    Y3
    X2
    U_X2               0.000       0.000      0.423       0.000       0.000

  Specific indirect 14
    X6
    Y5
    X4
    X3
    X2
    U_X2               0.000       0.003      0.475      -0.006       0.006

  Specific indirect 15
    X6
    X5
    Y4
    Y3
    X2
    U_X2               0.000       0.001      0.298      -0.001       0.003

  Specific indirect 16
    X6
    X5
    Y4
    X3
    X2
    U_X2               0.001       0.003      0.267      -0.004       0.010

  Specific indirect 17
    X6
    X5
    X4
    Y3
    X2
    U_X2               0.000       0.004      0.458      -0.007       0.009

  Specific indirect 18
    X6
    X5
    X4
    X3
    X2
    U_X2               0.219       0.045      0.000       0.144       0.315      *


Effects from U_Y2 to X6

    Total              0.000       0.026      0.500      -0.050       0.053
    Total indirect     0.000       0.026      0.500      -0.050       0.053

  Specific indirect 1
    X6
    Y5
    Y4
    Y3
    U_Y2               0.000       0.001      0.479      -0.001       0.001

  Specific indirect 2
    X6
    Y5
    Y4
    X3
    U_Y2               0.000       0.000      0.482       0.000       0.000

  Specific indirect 3
    X6
    Y5
    X4
    Y3
    U_Y2               0.000       0.000      0.444       0.000       0.000

  Specific indirect 4
    X6
    Y5
    X4
    X3
    U_Y2               0.000       0.000      0.475      -0.001       0.001

  Specific indirect 5
    X6
    X5
    Y4
    Y3
    U_Y2               0.000       0.001      0.362      -0.002       0.003

  Specific indirect 6
    X6
    X5
    Y4
    X3
    U_Y2               0.000       0.000      0.425      -0.001       0.001

  Specific indirect 7
    X6
    X5
    X4
    Y3
    U_Y2               0.000       0.004      0.468      -0.008       0.009

  Specific indirect 8
    X6
    X5
    X4
    X3
    U_Y2              -0.008       0.025      0.376      -0.057       0.042

  Specific indirect 9
    X6
    Y5
    Y4
    Y3
    Y2
    U_Y2               0.000       0.002      0.469      -0.003       0.004

  Specific indirect 10
    X6
    Y5
    Y4
    X3
    Y2
    U_Y2               0.000       0.000      0.468       0.000       0.000

  Specific indirect 11
    X6
    Y5
    X4
    Y3
    Y2
    U_Y2               0.000       0.000      0.436       0.000       0.000

  Specific indirect 12
    X6
    Y5
    X4
    X3
    Y2
    U_Y2               0.000       0.000      0.460       0.000       0.000

  Specific indirect 13
    X6
    X5
    Y4
    Y3
    Y2
    U_Y2               0.000       0.003      0.246      -0.003       0.009

  Specific indirect 14
    X6
    X5
    Y4
    X3
    Y2
    U_Y2               0.000       0.000      0.388       0.000       0.001

  Specific indirect 15
    X6
    X5
    X4
    Y3
    Y2
    U_Y2               0.000       0.006      0.476      -0.012       0.012

  Specific indirect 16
    X6
    X5
    X4
    X3
    Y2
    U_Y2               0.006       0.016      0.340      -0.025       0.039


Effects from U_X2 to X5

    Total              0.146       0.038      0.000       0.076       0.225      *
    Total indirect     0.146       0.038      0.000       0.076       0.225      *

  Specific indirect 1
    X5
    X4
    U_X2              -0.005       0.020      0.398      -0.045       0.034

  Specific indirect 2
    X5
    Y4
    Y3
    U_X2               0.000       0.001      0.429      -0.002       0.002

  Specific indirect 3
    X5
    Y4
    X3
    U_X2               0.000       0.001      0.267      -0.003       0.001

  Specific indirect 4
    X5
    X4
    Y3
    U_X2               0.000       0.002      0.457      -0.006       0.004

  Specific indirect 5
    X5
    X4
    X3
    U_X2              -0.070       0.029      0.001      -0.128      -0.018      *

  Specific indirect 6
    X5
    Y4
    Y3
    X2
    U_X2               0.000       0.001      0.298      -0.001       0.003

  Specific indirect 7
    X5
    Y4
    X3
    X2
    U_X2               0.001       0.004      0.267      -0.004       0.010

  Specific indirect 8
    X5
    X4
    Y3
    X2
    U_X2               0.000       0.004      0.458      -0.007       0.009

  Specific indirect 9
    X5
    X4
    X3
    X2
    U_X2               0.219       0.043      0.000       0.142       0.310      *


Effects from U_Y2 to X5

    Total              0.000       0.026      0.500      -0.052       0.051
    Total indirect     0.000       0.026      0.500      -0.052       0.051

  Specific indirect 1
    X5
    Y4
    Y3
    U_Y2               0.000       0.001      0.362      -0.002       0.003

  Specific indirect 2
    X5
    Y4
    X3
    U_Y2               0.000       0.000      0.425      -0.001       0.001

  Specific indirect 3
    X5
    X4
    Y3
    U_Y2               0.000       0.004      0.468      -0.008       0.010

  Specific indirect 4
    X5
    X4
    X3
    U_Y2              -0.008       0.025      0.376      -0.055       0.044

  Specific indirect 5
    X5
    Y4
    Y3
    Y2
    U_Y2               0.000       0.003      0.246      -0.003       0.009

  Specific indirect 6
    X5
    Y4
    X3
    Y2
    U_Y2               0.000       0.000      0.388       0.000       0.001

  Specific indirect 7
    X5
    X4
    Y3
    Y2
    U_Y2               0.000       0.006      0.476      -0.013       0.011

  Specific indirect 8
    X5
    X4
    X3
    Y2
    U_Y2               0.006       0.016      0.340      -0.026       0.038


Effects from U_X2 to X4

    Total              0.151       0.040      0.000       0.078       0.235      *
    Total indirect     0.157       0.038      0.000       0.088       0.237      *

  Specific indirect 1
    X4
    Y3
    U_X2               0.000       0.002      0.457      -0.006       0.004

  Specific indirect 2
    X4
    X3
    U_X2              -0.073       0.029      0.001      -0.132      -0.020      *

  Specific indirect 3
    X4
    Y3
    X2
    U_X2               0.000       0.004      0.458      -0.007       0.009

  Specific indirect 4
    X4
    X3
    X2
    U_X2               0.230       0.044      0.000       0.155       0.324      *

  Direct
    X4
    U_X2              -0.005       0.021      0.398      -0.047       0.035


Effects from U_Y2 to X4

    Total             -0.001       0.027      0.481      -0.053       0.054
    Total indirect    -0.001       0.027      0.481      -0.053       0.054

  Specific indirect 1
    X4
    Y3
    U_Y2               0.000       0.004      0.468      -0.009       0.010

  Specific indirect 2
    X4
    X3
    U_Y2              -0.008       0.027      0.376      -0.060       0.044

  Specific indirect 3
    X4
    Y3
    Y2
    U_Y2               0.000       0.006      0.476      -0.013       0.012

  Specific indirect 4
    X4
    X3
    Y2
    U_Y2               0.007       0.017      0.340      -0.026       0.041


Effects from U_X2 to X3

    Total              0.159       0.039      0.000       0.092       0.243      *
    Total indirect     0.235       0.043      0.000       0.159       0.324      *

  Specific indirect 1
    X3
    X2
    U_X2               0.235       0.043      0.000       0.159       0.324      *

  Direct
    X3
    U_X2              -0.075       0.029      0.001      -0.133      -0.021      *


Effects from U_Y2 to X3

    Total             -0.002       0.027      0.474      -0.055       0.051
    Total indirect     0.007       0.017      0.340      -0.028       0.040

  Specific indirect 1
    X3
    Y2
    U_Y2               0.007       0.017      0.340      -0.028       0.040

  Direct
    X3
    U_Y2              -0.009       0.027      0.376      -0.060       0.047


Effects from U_X2 to Y6

    Total              0.052       0.032      0.039      -0.008       0.115
    Total indirect     0.052       0.032      0.039      -0.008       0.115

  Specific indirect 1
    Y6
    Y5
    X4
    U_X2               0.000       0.002      0.427      -0.004       0.003

  Specific indirect 2
    Y6
    X5
    X4
    U_X2              -0.001       0.006      0.409      -0.015       0.010

  Specific indirect 3
    Y6
    Y5
    Y4
    Y3
    U_X2               0.000       0.005      0.399      -0.007       0.010

  Specific indirect 4
    Y6
    Y5
    Y4
    X3
    U_X2              -0.001       0.002      0.144      -0.007       0.002

  Specific indirect 5
    Y6
    Y5
    X4
    Y3
    U_X2               0.000       0.000      0.477       0.000       0.000

  Specific indirect 6
    Y6
    Y5
    X4
    X3
    U_X2              -0.004       0.005      0.116      -0.015       0.003

  Specific indirect 7
    Y6
    X5
    Y4
    Y3
    U_X2               0.000       0.000      0.414      -0.001       0.000

  Specific indirect 8
    Y6
    X5
    Y4
    X3
    U_X2               0.000       0.001      0.249      -0.002       0.000

  Specific indirect 9
    Y6
    X5
    X4
    Y3
    U_X2               0.000       0.001      0.461      -0.002       0.002

  Specific indirect 10
    Y6
    X5
    X4
    X3
    U_X2              -0.015       0.015      0.047      -0.049       0.005

  Specific indirect 11
    Y6
    Y5
    Y4
    Y3
    X2
    U_X2               0.001       0.004      0.130      -0.002       0.011

  Specific indirect 12
    Y6
    Y5
    Y4
    X3
    X2
    U_X2               0.003       0.006      0.143      -0.005       0.019

  Specific indirect 13
    Y6
    Y5
    X4
    Y3
    X2
    U_X2               0.000       0.000      0.479      -0.001       0.001

  Specific indirect 14
    Y6
    Y5
    X4
    X3
    X2
    U_X2               0.013       0.013      0.115      -0.010       0.040

  Specific indirect 15
    Y6
    X5
    Y4
    Y3
    X2
    U_X2               0.000       0.000      0.291       0.000       0.001

  Specific indirect 16
    Y6
    X5
    Y4
    X3
    X2
    U_X2               0.000       0.002      0.249      -0.002       0.004

  Specific indirect 17
    Y6
    X5
    X4
    Y3
    X2
    U_X2               0.000       0.002      0.462      -0.003       0.004

  Specific indirect 18
    Y6
    X5
    X4
    X3
    X2
    U_X2               0.053       0.039      0.046      -0.012       0.138


Effects from U_Y2 to Y6

    Total              0.008       0.020      0.231      -0.019       0.055
    Total indirect     0.008       0.020      0.231      -0.019       0.055

  Specific indirect 1
    Y6
    Y5
    Y4
    Y3
    U_Y2               0.001       0.008      0.256      -0.012       0.009

  Specific indirect 2
    Y6
    Y5
    Y4
    X3
    U_Y2               0.000       0.001      0.423      -0.002       0.002

  Specific indirect 3
    Y6
    Y5
    X4
    Y3
    U_Y2               0.000       0.000      0.484      -0.001       0.001

  Specific indirect 4
    Y6
    Y5
    X4
    X3
    U_Y2               0.000       0.002      0.405      -0.005       0.004

  Specific indirect 5
    Y6
    X5
    Y4
    Y3
    U_Y2               0.000       0.000      0.368       0.000       0.001

  Specific indirect 6
    Y6
    X5
    Y4
    X3
    U_Y2               0.000       0.000      0.412       0.000       0.000

  Specific indirect 7
    Y6
    X5
    X4
    Y3
    U_Y2               0.000       0.001      0.466      -0.003       0.003

  Specific indirect 8
    Y6
    X5
    X4
    X3
    U_Y2              -0.001       0.007      0.393      -0.016       0.015

  Specific indirect 9
    Y6
    Y5
    Y4
    Y3
    Y2
    U_Y2               0.003       0.023      0.059       0.000       0.058

  Specific indirect 10
    Y6
    Y5
    Y4
    X3
    Y2
    U_Y2               0.000       0.001      0.364      -0.001       0.001

  Specific indirect 11
    Y6
    Y5
    X4
    Y3
    Y2
    U_Y2               0.000       0.000      0.465      -0.001       0.001

  Specific indirect 12
    Y6
    Y5
    X4
    X3
    Y2
    U_Y2               0.000       0.001      0.370      -0.002       0.003

  Specific indirect 13
    Y6
    X5
    Y4
    Y3
    Y2
    U_Y2               0.000       0.001      0.268      -0.001       0.002

  Specific indirect 14
    Y6
    X5
    Y4
    X3
    Y2
    U_Y2               0.000       0.000      0.383       0.000       0.000

  Specific indirect 15
    Y6
    X5
    X4
    Y3
    Y2
    U_Y2               0.000       0.001      0.475      -0.002       0.003

  Specific indirect 16
    Y6
    X5
    X4
    X3
    Y2
    U_Y2               0.001       0.005      0.343      -0.007       0.012


Effects from U_X2 to Y5

    Total              0.051       0.032      0.041      -0.007       0.115
    Total indirect     0.051       0.032      0.041      -0.007       0.115

  Specific indirect 1
    Y5
    X4
    U_X2              -0.001       0.006      0.411      -0.015       0.010

  Specific indirect 2
    Y5
    Y4
    Y3
    U_X2               0.000       0.008      0.381      -0.014       0.017

  Specific indirect 3
    Y5
    Y4
    X3
    U_X2              -0.004       0.005      0.147      -0.016       0.005

  Specific indirect 4
    Y5
    X4
    Y3
    U_X2               0.000       0.001      0.460      -0.002       0.002

  Specific indirect 5
    Y5
    X4
    X3
    U_X2              -0.015       0.015      0.052      -0.049       0.006

  Specific indirect 6
    Y5
    Y4
    Y3
    X2
    U_X2               0.004       0.007      0.110      -0.003       0.021

  Specific indirect 7
    Y5
    Y4
    X3
    X2
    U_X2               0.013       0.014      0.146      -0.014       0.042

  Specific indirect 8
    Y5
    X4
    Y3
    X2
    U_X2               0.000       0.002      0.462      -0.003       0.004

  Specific indirect 9
    Y5
    X4
    X3
    X2
    U_X2               0.053       0.039      0.051      -0.014       0.137


Effects from U_Y2 to Y5

    Total              0.017       0.027      0.130      -0.015       0.082
    Total indirect     0.017       0.027      0.130      -0.015       0.082

  Specific indirect 1
    Y5
    Y4
    Y3
    U_Y2               0.003       0.011      0.234      -0.020       0.018

  Specific indirect 2
    Y5
    Y4
    X3
    U_Y2               0.000       0.002      0.420      -0.005       0.004

  Specific indirect 3
    Y5
    X4
    Y3
    U_Y2               0.000       0.001      0.466      -0.003       0.004

  Specific indirect 4
    Y5
    X4
    X3
    U_Y2              -0.001       0.007      0.396      -0.018       0.014

  Specific indirect 5
    Y5
    Y4
    Y3
    Y2
    U_Y2               0.009       0.032      0.078      -0.003       0.092

  Specific indirect 6
    Y5
    Y4
    X3
    Y2
    U_Y2               0.000       0.001      0.366      -0.002       0.004

  Specific indirect 7
    Y5
    X4
    Y3
    Y2
    U_Y2               0.000       0.001      0.474      -0.002       0.003

  Specific indirect 8
    Y5
    X4
    X3
    Y2
    U_Y2               0.001       0.005      0.341      -0.007       0.012


Effects from U_X2 to Y4

    Total              0.047       0.030      0.048      -0.009       0.108
    Total indirect     0.047       0.030      0.048      -0.009       0.108

  Specific indirect 1
    Y4
    Y3
    U_X2              -0.002       0.014      0.412      -0.028       0.031

  Specific indirect 2
    Y4
    X3
    U_X2              -0.014       0.016      0.110      -0.050       0.010

  Specific indirect 3
    Y4
    Y3
    X2
    U_X2               0.013       0.015      0.145      -0.015       0.042

  Specific indirect 4
    Y4
    X3
    X2
    U_X2               0.048       0.044      0.109      -0.027       0.142


Effects from U_Y2 to Y4

    Total              0.043       0.039      0.093      -0.023       0.127
    Total indirect     0.043       0.039      0.093      -0.023       0.127

  Specific indirect 1
    Y4
    Y3
    U_Y2               0.009       0.020      0.271      -0.038       0.037

  Specific indirect 2
    Y4
    X3
    U_Y2              -0.001       0.007      0.418      -0.018       0.014

  Specific indirect 3
    Y4
    Y3
    Y2
    U_Y2               0.027       0.045      0.050      -0.002       0.136

  Specific indirect 4
    Y4
    X3
    Y2
    U_Y2               0.001       0.005      0.350      -0.007       0.012


Effects from U_X2 to Y3

    Total              0.046       0.031      0.061      -0.013       0.108
    Total indirect     0.063       0.046      0.051      -0.014       0.159

  Specific indirect 1
    Y3
    X2
    U_X2               0.063       0.046      0.051      -0.014       0.159

  Direct
    Y3
    U_X2              -0.018       0.046      0.333      -0.110       0.074


Effects from U_Y2 to Y3

    Total              0.158       0.039      0.000       0.082       0.236      *
    Total indirect     0.098       0.069      0.063      -0.023       0.246

  Specific indirect 1
    Y3
    Y2
    U_Y2               0.098       0.069      0.063      -0.023       0.246

  Direct
    Y3
    U_Y2               0.059       0.063      0.175      -0.067       0.180


CREDIBILITY INTERVALS OF MODEL RESULTS

                  Lower .5%  Lower 2.5%    Lower 5%    Estimate    Upper 5%  Upper 2.5%   Upper .5%

 ETA1_X   BY
    X1               1.000       1.000       1.000       1.000       1.000       1.000       1.000
    X2              -0.270      -0.202      -0.183      -0.025       0.121       0.158       0.213
    X3              -0.251      -0.201      -0.172      -0.027       0.112       0.138       0.201
    X4              -0.190      -0.141      -0.109       0.029       0.166       0.189       0.246
    X5              -0.213      -0.150      -0.126       0.019       0.157       0.194       0.239
    X6              -0.209      -0.164      -0.146      -0.009       0.120       0.152       0.208

 ETA1_Y   BY
    Y1               1.000       1.000       1.000       1.000       1.000       1.000       1.000
    Y2               0.088       0.169       0.254       0.556       0.867       0.904       1.042
    Y3               0.109       0.179       0.238       0.526       0.807       0.857       0.989
    Y4               0.173       0.260       0.298       0.597       0.887       0.962       1.083
    Y5               0.116       0.221       0.254       0.551       0.839       0.923       1.041
    Y6               0.063       0.182       0.207       0.528       0.809       0.895       0.996

 U_X6     BY
    X6               1.000       1.000       1.000       1.000       1.000       1.000       1.000

 U_X5     BY
    X5               1.000       1.000       1.000       1.000       1.000       1.000       1.000

 U_X4     BY
    X4               1.000       1.000       1.000       1.000       1.000       1.000       1.000

 U_X3     BY
    X3               1.000       1.000       1.000       1.000       1.000       1.000       1.000

 U_X2     BY
    X2               1.000       1.000       1.000       1.000       1.000       1.000       1.000

 U_X1     BY
    X1               1.000       1.000       1.000       1.000       1.000       1.000       1.000

 U_Y6     BY
    Y6               1.000       1.000       1.000       1.000       1.000       1.000       1.000

 U_Y5     BY
    Y5               1.000       1.000       1.000       1.000       1.000       1.000       1.000

 U_Y4     BY
    Y4               1.000       1.000       1.000       1.000       1.000       1.000       1.000

 U_Y3     BY
    Y3               1.000       1.000       1.000       1.000       1.000       1.000       1.000

 U_Y2     BY
    Y2               1.000       1.000       1.000       1.000       1.000       1.000       1.000

 U_Y1     BY
    Y1               1.000       1.000       1.000       1.000       1.000       1.000       1.000

 X3       ON
    U_X2            -0.585      -0.530      -0.492      -0.309      -0.138      -0.108      -0.036
    U_X1            -0.160      -0.109      -0.093       0.041       0.158       0.194       0.254
    U_Y2            -0.207      -0.164      -0.144      -0.023       0.096       0.124       0.176

 X4       ON
    U_X3            -0.599      -0.514      -0.477      -0.311      -0.152      -0.127      -0.070
    U_X2            -0.256      -0.182      -0.163      -0.022       0.112       0.148       0.185
    U_Y3            -0.210      -0.165      -0.145      -0.036       0.074       0.100       0.134

 X5       ON
    U_X4            -0.637      -0.560      -0.520      -0.341      -0.172      -0.141      -0.074
    U_X3            -0.223      -0.177      -0.153      -0.003       0.135       0.167       0.223
    U_Y4            -0.176      -0.130      -0.119      -0.014       0.076       0.103       0.136

 X6       ON
    U_X5            -0.552      -0.461      -0.427      -0.256      -0.095      -0.059      -0.016
    U_X4            -0.161      -0.091      -0.060       0.081       0.223       0.248       0.289
    U_Y5            -0.147      -0.114      -0.095       0.021       0.136       0.158       0.214

 Y2       ON
    U_Y1            -0.345      -0.229      -0.164       0.191       0.529       0.588       0.724
    U_X1            -0.625      -0.454      -0.399      -0.073       0.250       0.335       0.451

 Y3       ON
    U_Y2            -0.341      -0.209      -0.166       0.192       0.498       0.585       0.710
    U_X2            -0.649      -0.500      -0.451      -0.091       0.257       0.350       0.479

 Y4       ON
    U_Y3            -0.416      -0.287      -0.214       0.119       0.453       0.506       0.638
    U_X3            -0.676      -0.507      -0.472      -0.116       0.212       0.315       0.438

 Y5       ON
    U_Y4            -0.231      -0.107      -0.069       0.260       0.571       0.650       0.755
    U_X4            -0.600      -0.466      -0.393      -0.047       0.301       0.369       0.496

 Y6       ON
    U_Y5            -0.335      -0.214      -0.146       0.203       0.540       0.602       0.743
    U_X5            -0.609      -0.470      -0.406      -0.055       0.293       0.360       0.496

 X2       ON
    X1               0.644       0.700       0.725       0.859       0.989       1.015       1.079
    Y1              -0.014       0.024       0.039       0.156       0.266       0.295       0.347

 X3       ON
    X2               0.804       0.849       0.868       0.972       1.084       1.107       1.143
    Y2              -0.099      -0.076      -0.060       0.019       0.094       0.109       0.144

 X4       ON
    X3               0.871       0.895       0.910       0.971       1.038       1.050       1.079
    Y3              -0.114      -0.082      -0.063       0.004       0.071       0.081       0.113

 X5       ON
    X4               0.835       0.858       0.876       0.933       0.994       1.004       1.038
    Y4              -0.088      -0.053      -0.035       0.030       0.094       0.104       0.138

 X6       ON
    X5               0.913       0.937       0.946       0.998       1.052       1.067       1.098
    Y5              -0.103      -0.072      -0.057      -0.002       0.059       0.070       0.088

 Y2       ON
    Y1              -0.177      -0.085      -0.037       0.319       0.649       0.718       0.846
    X1              -0.183      -0.120      -0.056       0.287       0.629       0.700       0.890

 Y3       ON
    Y2              -0.191      -0.084      -0.019       0.319       0.679       0.732       0.852
    X2              -0.162      -0.048      -0.020       0.309       0.646       0.736       0.861

 Y4       ON
    Y3              -0.219      -0.119      -0.060       0.269       0.618       0.680       0.786
    X3              -0.246      -0.113      -0.087       0.242       0.576       0.671       0.772

 Y5       ON
    Y4              -0.148      -0.037       0.006       0.362       0.698       0.770       0.878
    X4              -0.165      -0.052      -0.011       0.282       0.607       0.673       0.782

 Y6       ON
    Y5              -0.184      -0.076      -0.027       0.302       0.631       0.696       0.814
    X5              -0.142      -0.053      -0.007       0.294       0.621       0.695       0.838

 U_X6     WITH
    ETA1_X           0.000       0.000       0.000       0.000       0.000       0.000       0.000
    ETA1_Y           0.000       0.000       0.000       0.000       0.000       0.000       0.000
    U_X5             0.000       0.000       0.000       0.000       0.000       0.000       0.000
    U_X4             0.000       0.000       0.000       0.000       0.000       0.000       0.000
    U_X3             0.000       0.000       0.000       0.000       0.000       0.000       0.000
    U_X2             0.000       0.000       0.000       0.000       0.000       0.000       0.000
    U_X1             0.000       0.000       0.000       0.000       0.000       0.000       0.000
    U_Y6            -0.009      -0.005      -0.003       0.007       0.018       0.020       0.024
    U_Y5             0.000       0.000       0.000       0.000       0.000       0.000       0.000
    U_Y4             0.000       0.000       0.000       0.000       0.000       0.000       0.000
    U_Y3             0.000       0.000       0.000       0.000       0.000       0.000       0.000
    U_Y2             0.000       0.000       0.000       0.000       0.000       0.000       0.000
    U_Y1             0.000       0.000       0.000       0.000       0.000       0.000       0.000

 U_X5     WITH
    ETA1_X           0.000       0.000       0.000       0.000       0.000       0.000       0.000
    ETA1_Y           0.000       0.000       0.000       0.000       0.000       0.000       0.000
    U_X4             0.000       0.000       0.000       0.000       0.000       0.000       0.000
    U_X3             0.000       0.000       0.000       0.000       0.000       0.000       0.000
    U_X2             0.000       0.000       0.000       0.000       0.000       0.000       0.000
    U_X1             0.000       0.000       0.000       0.000       0.000       0.000       0.000
    U_Y6             0.000       0.000       0.000       0.000       0.000       0.000       0.000
    U_Y5             0.003       0.007       0.009       0.018       0.028       0.030       0.034
    U_Y4             0.000       0.000       0.000       0.000       0.000       0.000       0.000
    U_Y3             0.000       0.000       0.000       0.000       0.000       0.000       0.000
    U_Y2             0.000       0.000       0.000       0.000       0.000       0.000       0.000
    U_Y1             0.000       0.000       0.000       0.000       0.000       0.000       0.000

 U_X4     WITH
    ETA1_X           0.000       0.000       0.000       0.000       0.000       0.000       0.000
    ETA1_Y           0.000       0.000       0.000       0.000       0.000       0.000       0.000
    U_X3             0.000       0.000       0.000       0.000       0.000       0.000       0.000
    U_X2             0.000       0.000       0.000       0.000       0.000       0.000       0.000
    U_X1             0.000       0.000       0.000       0.000       0.000       0.000       0.000
    U_Y6             0.000       0.000       0.000       0.000       0.000       0.000       0.000
    U_Y5             0.000       0.000       0.000       0.000       0.000       0.000       0.000
    U_Y4            -0.021      -0.014      -0.011       0.004       0.019       0.022       0.029
    U_Y3             0.000       0.000       0.000       0.000       0.000       0.000       0.000
    U_Y2             0.000       0.000       0.000       0.000       0.000       0.000       0.000
    U_Y1             0.000       0.000       0.000       0.000       0.000       0.000       0.000

 U_X3     WITH
    ETA1_X           0.000       0.000       0.000       0.000       0.000       0.000       0.000
    ETA1_Y           0.000       0.000       0.000       0.000       0.000       0.000       0.000
    U_X2             0.000       0.000       0.000       0.000       0.000       0.000       0.000
    U_X1             0.000       0.000       0.000       0.000       0.000       0.000       0.000
    U_Y6             0.000       0.000       0.000       0.000       0.000       0.000       0.000
    U_Y5             0.000       0.000       0.000       0.000       0.000       0.000       0.000
    U_Y4             0.000       0.000       0.000       0.000       0.000       0.000       0.000
    U_Y3            -0.019      -0.015      -0.011       0.004       0.020       0.022       0.031
    U_Y2             0.000       0.000       0.000       0.000       0.000       0.000       0.000
    U_Y1             0.000       0.000       0.000       0.000       0.000       0.000       0.000

 U_X2     WITH
    ETA1_X           0.000       0.000       0.000       0.000       0.000       0.000       0.000
    ETA1_Y           0.000       0.000       0.000       0.000       0.000       0.000       0.000
    U_X1             0.000       0.000       0.000       0.000       0.000       0.000       0.000
    U_Y6             0.000       0.000       0.000       0.000       0.000       0.000       0.000
    U_Y5             0.000       0.000       0.000       0.000       0.000       0.000       0.000
    U_Y4             0.000       0.000       0.000       0.000       0.000       0.000       0.000
    U_Y3             0.000       0.000       0.000       0.000       0.000       0.000       0.000
    U_Y2            -0.004       0.004       0.009       0.036       0.064       0.070       0.085
    U_Y1             0.000       0.000       0.000       0.000       0.000       0.000       0.000

 U_X1     WITH
    ETA1_X           0.000       0.000       0.000       0.000       0.000       0.000       0.000
    ETA1_Y           0.000       0.000       0.000       0.000       0.000       0.000       0.000
    U_Y6             0.000       0.000       0.000       0.000       0.000       0.000       0.000
    U_Y5             0.000       0.000       0.000       0.000       0.000       0.000       0.000
    U_Y4             0.000       0.000       0.000       0.000       0.000       0.000       0.000
    U_Y3             0.000       0.000       0.000       0.000       0.000       0.000       0.000
    U_Y2             0.000       0.000       0.000       0.000       0.000       0.000       0.000
    U_Y1            -0.050      -0.023      -0.001       0.288       0.647       0.730       0.874

 U_Y6     WITH
    ETA1_X           0.000       0.000       0.000       0.000       0.000       0.000       0.000
    ETA1_Y           0.000       0.000       0.000       0.000       0.000       0.000       0.000
    U_Y5             0.000       0.000       0.000       0.000       0.000       0.000       0.000
    U_Y4             0.000       0.000       0.000       0.000       0.000       0.000       0.000
    U_Y3             0.000       0.000       0.000       0.000       0.000       0.000       0.000
    U_Y2             0.000       0.000       0.000       0.000       0.000       0.000       0.000
    U_Y1             0.000       0.000       0.000       0.000       0.000       0.000       0.000

 U_Y5     WITH
    ETA1_X           0.000       0.000       0.000       0.000       0.000       0.000       0.000
    ETA1_Y           0.000       0.000       0.000       0.000       0.000       0.000       0.000
    U_Y4             0.000       0.000       0.000       0.000       0.000       0.000       0.000
    U_Y3             0.000       0.000       0.000       0.000       0.000       0.000       0.000
    U_Y2             0.000       0.000       0.000       0.000       0.000       0.000       0.000
    U_Y1             0.000       0.000       0.000       0.000       0.000       0.000       0.000

 U_Y4     WITH
    ETA1_X           0.000       0.000       0.000       0.000       0.000       0.000       0.000
    ETA1_Y           0.000       0.000       0.000       0.000       0.000       0.000       0.000
    U_Y3             0.000       0.000       0.000       0.000       0.000       0.000       0.000
    U_Y2             0.000       0.000       0.000       0.000       0.000       0.000       0.000
    U_Y1             0.000       0.000       0.000       0.000       0.000       0.000       0.000

 U_Y3     WITH
    ETA1_X           0.000       0.000       0.000       0.000       0.000       0.000       0.000
    ETA1_Y           0.000       0.000       0.000       0.000       0.000       0.000       0.000
    U_Y2             0.000       0.000       0.000       0.000       0.000       0.000       0.000
    U_Y1             0.000       0.000       0.000       0.000       0.000       0.000       0.000

 U_Y2     WITH
    ETA1_X           0.000       0.000       0.000       0.000       0.000       0.000       0.000
    ETA1_Y           0.000       0.000       0.000       0.000       0.000       0.000       0.000
    U_Y1             0.000       0.000       0.000       0.000       0.000       0.000       0.000

 U_Y1     WITH
    ETA1_X           0.000       0.000       0.000       0.000       0.000       0.000       0.000
    ETA1_Y           0.000       0.000       0.000       0.000       0.000       0.000       0.000

 ETA1_Y   WITH
    ETA1_X          -0.077       0.043       0.081       0.479       0.832       0.899       0.971

 Intercepts
    Y6              -1.594      -0.869      -0.549       1.306       3.598       4.053       5.053
    Y5              -1.588      -1.082      -0.878       1.088       3.247       3.833       4.941
    Y4              -1.017      -0.364      -0.221       1.939       4.088       4.752       5.809
    Y3              -1.508      -1.034      -0.793       1.105       3.366       3.896       5.115
    Y2              -2.133      -1.397      -0.999       1.423       3.863       4.370       5.316
    Y1               5.006       5.059       5.093       5.253       5.429       5.456       5.538
    X6              -0.831      -0.564      -0.446       0.026       0.446       0.549       0.817
    X5              -0.470      -0.231      -0.122       0.356       0.864       1.016       1.307
    X4              -0.560      -0.365      -0.273       0.202       0.683       0.813       1.122
    X3              -0.946      -0.683      -0.534       0.173       0.910       1.035       1.327
    X2              -1.089      -0.669      -0.550       0.246       1.033       1.268       1.630
    X1               7.456       7.507       7.532       7.674       7.819       7.854       7.922

 Variances
    ETA1_X           0.002       0.019       0.022       0.321       0.627       0.715       0.858
    ETA1_Y           0.270       0.418       0.517       0.968       1.374       1.436       1.573
    U_X6             0.007       0.009       0.010       0.015       0.021       0.023       0.025
    U_X5             0.013       0.015       0.017       0.025       0.032       0.034       0.039
    U_X4             0.012       0.014       0.015       0.022       0.031       0.033       0.038
    U_X3             0.025       0.028       0.030       0.045       0.060       0.064       0.073
    U_X2             0.023       0.026       0.028       0.053       0.080       0.089       0.109
    U_X1             0.010       0.066       0.130       0.446       0.774       0.808       0.915
    U_Y6             0.086       0.096       0.106       0.140       0.183       0.189       0.210
    U_Y5             0.033       0.041       0.043       0.064       0.086       0.092       0.102
    U_Y4             0.087       0.099       0.110       0.162       0.219       0.230       0.258
    U_Y3             0.055       0.064       0.069       0.098       0.131       0.138       0.154
    U_Y2             0.063       0.075       0.080       0.120       0.165       0.176       0.198
    U_Y1             0.005       0.007       0.019       0.239       0.620       0.737       0.969

 Residual Variances
    Y6               0.005       0.005       0.005       0.005       0.005       0.005       0.005
    Y5               0.005       0.005       0.005       0.005       0.005       0.005       0.005
    Y4               0.005       0.005       0.005       0.005       0.005       0.005       0.005
    Y3               0.005       0.005       0.005       0.005       0.005       0.005       0.005
    Y2               0.005       0.005       0.005       0.005       0.005       0.005       0.005
    Y1               0.005       0.005       0.005       0.005       0.005       0.005       0.005
    X6               0.005       0.005       0.005       0.005       0.005       0.005       0.005
    X5               0.005       0.005       0.005       0.005       0.005       0.005       0.005
    X4               0.005       0.005       0.005       0.005       0.005       0.005       0.005
    X3               0.005       0.005       0.005       0.005       0.005       0.005       0.005
    X2               0.005       0.005       0.005       0.005       0.005       0.005       0.005
    X1               0.005       0.005       0.005       0.005       0.005       0.005       0.005

New/Additional Parameters
    AR_X             0.896       0.916       0.924       0.969       1.013       1.024       1.044
    MA1_X           -0.552      -0.486      -0.446      -0.303      -0.161      -0.142      -0.087
    MA2_X           -0.149      -0.096      -0.085       0.024       0.127       0.161       0.200
    MA_X            -0.605      -0.516      -0.468      -0.279      -0.089      -0.060      -0.006
    ARMA_X           0.410       0.485       0.518       0.690       0.849       0.882       0.943
    CL_XY           -0.060      -0.038      -0.029       0.013       0.051       0.062       0.077
    CLMA_XY         -0.139      -0.107      -0.094      -0.013       0.067       0.088       0.119
    CLCL_XY         -0.111      -0.085      -0.074      -0.001       0.068       0.086       0.115
    AR_Y            -0.189      -0.071      -0.011       0.314       0.656       0.709       0.807
    MA_Y            -0.327      -0.189      -0.132       0.192       0.511       0.576       0.675
    ARMA_Y           0.285       0.345       0.376       0.506       0.642       0.659       0.712
    CL_YX           -0.134      -0.077      -0.032       0.282       0.603       0.670       0.849
    CLMA_YX         -0.619      -0.464      -0.436      -0.076       0.226       0.326       0.431
    CLCL_YX         -0.096      -0.007      -0.002       0.215       0.406       0.477       0.536
    MA_X3           -0.641      -0.543      -0.495      -0.268      -0.033       0.007       0.082
    MA_X4           -0.703      -0.610      -0.554      -0.332      -0.114      -0.078       0.010
    MA_X5           -0.732      -0.629      -0.573      -0.343      -0.120      -0.080       0.005
    MA_X6           -0.593      -0.472      -0.414      -0.176       0.054       0.091       0.156
    ARMA_X3          0.374       0.475       0.501       0.704       0.883       0.930       0.979
    ARMA_X4          0.307       0.388       0.438       0.639       0.847       0.874       0.958
    ARMA_X5          0.219       0.330       0.372       0.589       0.802       0.852       0.919
    ARMA_X6          0.422       0.551       0.593       0.823       1.045       1.092       1.154
    CLCL_XY3        -0.187      -0.147      -0.124      -0.005       0.116       0.139       0.189
    CLCL_XY4        -0.204      -0.160      -0.141      -0.034       0.068       0.093       0.133
    CLCL_XY5        -0.115      -0.082      -0.070       0.015       0.091       0.111       0.135
    CLCL_XY6        -0.160      -0.121      -0.099       0.018       0.129       0.155       0.203
    CLCL_YX2        -0.128      -0.042       0.008       0.221       0.442       0.478       0.557
    CLCL_YX3        -0.160      -0.065      -0.005       0.225       0.473       0.501       0.585
    CLCL_YX4        -0.230      -0.148      -0.113       0.135       0.374       0.430       0.524
    CLCL_YX5        -0.139      -0.030       0.012       0.244       0.479       0.526       0.597
    CLCL_YX6        -0.112      -0.056      -0.001       0.247       0.489       0.528       0.638


CREDIBILITY INTERVALS OF STANDARDIZED MODEL RESULTS


STDYX Standardization

                  Lower .5%  Lower 2.5%    Lower 5%    Estimate    Upper 5%  Upper 2.5%   Upper .5%

 ETA1_X   BY
    X1               0.173       0.256       0.309       0.644       0.930       0.954       0.984
    X2              -0.178      -0.134      -0.113      -0.013       0.077       0.103       0.163
    X3              -0.146      -0.110      -0.093      -0.013       0.075       0.096       0.137
    X4              -0.112      -0.074      -0.061       0.016       0.106       0.128       0.162
    X5              -0.124      -0.092      -0.074       0.010       0.101       0.121       0.172
    X6              -0.149      -0.104      -0.090      -0.005       0.074       0.095       0.127

 ETA1_Y   BY
    Y1               0.508       0.641       0.704       0.896       0.991       0.995       0.997
    Y2               0.052       0.148       0.199       0.469       0.755       0.811       0.920
    Y3               0.078       0.145       0.183       0.444       0.706       0.770       0.884
    Y4               0.143       0.217       0.242       0.513       0.778       0.861       0.986
    Y5               0.086       0.159       0.217       0.455       0.732       0.772       0.902
    Y6               0.063       0.148       0.181       0.449       0.721       0.788       0.912

 U_X6     BY
    X6               0.091       0.101       0.107       0.133       0.162       0.168       0.183

 U_X5     BY
    X5               0.122       0.134       0.139       0.170       0.202       0.210       0.222

 U_X4     BY
    X4               0.111       0.121       0.128       0.159       0.193       0.198       0.214

 U_X3     BY
    X3               0.161       0.174       0.181       0.223       0.265       0.275       0.295

 U_X2     BY
    X2               0.156       0.178       0.184       0.247       0.312       0.332       0.360

 U_X1     BY
    X1               0.256       0.406       0.486       0.761       0.984       0.990       0.996

 U_Y6     BY
    Y6               0.256       0.275       0.285       0.336       0.393       0.404       0.425

 U_Y5     BY
    Y5               0.155       0.171       0.179       0.220       0.263       0.272       0.289

 U_Y4     BY
    Y4               0.263       0.281       0.299       0.365       0.435       0.442       0.475

 U_Y3     BY
    Y3               0.206       0.222       0.231       0.279       0.332       0.341       0.363

 U_Y2     BY
    Y2               0.223       0.240       0.251       0.310       0.369       0.382       0.410

 U_Y1     BY
    Y1               0.131       0.178       0.199       0.440       0.743       0.794       0.886

 X3       ON
    U_X2            -0.156      -0.133      -0.123      -0.075      -0.029      -0.021      -0.007
    U_X1            -0.102      -0.067      -0.058       0.028       0.110       0.132       0.167
    U_Y2            -0.079      -0.060      -0.054      -0.009       0.034       0.047       0.064

 X4       ON
    U_X3            -0.134      -0.118      -0.107      -0.070      -0.032      -0.028      -0.014
    U_X2            -0.059      -0.047      -0.039      -0.005       0.028       0.035       0.052
    U_Y3            -0.069      -0.056      -0.049      -0.012       0.025       0.032       0.045

 X5       ON
    U_X4            -0.107      -0.092      -0.086      -0.055      -0.026      -0.020      -0.010
    U_X3            -0.054      -0.040      -0.034      -0.001       0.032       0.040       0.052
    U_Y4            -0.074      -0.057      -0.047      -0.006       0.038       0.045       0.063

 X6       ON
    U_X5            -0.092      -0.078      -0.071      -0.043      -0.016      -0.012      -0.003
    U_X4            -0.023      -0.016      -0.010       0.013       0.037       0.040       0.052
    U_Y5            -0.042      -0.031      -0.027       0.006       0.037       0.044       0.059

 Y2       ON
    U_Y1            -0.183      -0.096      -0.075       0.078       0.274       0.346       0.444
    U_X1            -0.430      -0.302      -0.241      -0.041       0.141       0.167       0.208

 Y3       ON
    U_Y2            -0.114      -0.067      -0.049       0.059       0.156       0.180       0.215
    U_X2            -0.155      -0.110      -0.094      -0.018       0.056       0.074       0.099

 Y4       ON
    U_Y3            -0.128      -0.087      -0.064       0.033       0.124       0.138       0.173
    U_X3            -0.130      -0.099      -0.088      -0.022       0.045       0.059       0.080

 Y5       ON
    U_Y4            -0.087      -0.044      -0.016       0.091       0.202       0.214       0.251
    U_X4            -0.078      -0.062      -0.051      -0.006       0.040       0.048       0.068

 Y6       ON
    U_Y5            -0.078      -0.051      -0.031       0.046       0.126       0.138       0.176
    U_X5            -0.089      -0.067      -0.057      -0.008       0.042       0.051       0.068

 X2       ON
    X1               0.619       0.685       0.702       0.818       0.925       0.955       0.993
    Y1              -0.031       0.030       0.041       0.187       0.314       0.354       0.400

 X3       ON
    X2               0.781       0.824       0.847       0.954       1.062       1.082       1.125
    Y2              -0.125      -0.088      -0.072       0.022       0.109       0.130       0.161

 X4       ON
    X3               0.876       0.909       0.925       0.982       1.041       1.051       1.077
    Y3              -0.140      -0.096      -0.078       0.004       0.082       0.099       0.129

 X5       ON
    X4               0.853       0.886       0.898       0.954       1.007       1.022       1.052
    Y4              -0.106      -0.059      -0.041       0.037       0.115       0.130       0.164

 X6       ON
    X5               0.913       0.937       0.950       0.997       1.043       1.054       1.091
    Y5              -0.124      -0.094      -0.077      -0.002       0.069       0.084       0.114

 Y2       ON
    Y1              -0.162      -0.080      -0.036       0.317       0.647       0.716       0.866
    X1              -0.144      -0.104      -0.050       0.227       0.493       0.549       0.713

 Y3       ON
    Y2              -0.189      -0.068      -0.019       0.319       0.679       0.748       0.851
    X2              -0.136      -0.053      -0.012       0.256       0.542       0.604       0.712

 Y4       ON
    Y3              -0.233      -0.122      -0.066       0.273       0.624       0.687       0.791
    X3              -0.188      -0.112      -0.079       0.207       0.491       0.565       0.686

 Y5       ON
    Y4              -0.145      -0.035       0.009       0.348       0.676       0.741       0.839
    X4              -0.136      -0.058      -0.004       0.231       0.500       0.540       0.640

 Y6       ON
    Y5              -0.213      -0.083      -0.017       0.310       0.656       0.704       0.804
    X5              -0.114      -0.050      -0.002       0.241       0.520       0.565       0.701

 U_X6     WITH
    ETA1_X           0.000       0.000       0.000       0.000       0.000       0.000       0.000
    ETA1_Y           0.000       0.000       0.000       0.000       0.000       0.000       0.000
    U_X5             0.000       0.000       0.000       0.000       0.000       0.000       0.000
    U_X4             0.000       0.000       0.000       0.000       0.000       0.000       0.000
    U_X3             0.000       0.000       0.000       0.000       0.000       0.000       0.000
    U_X2             0.000       0.000       0.000       0.000       0.000       0.000       0.000
    U_X1             0.000       0.000       0.000       0.000       0.000       0.000       0.000
    U_Y6            -0.179      -0.113      -0.061       0.162       0.377       0.409       0.502
    U_Y5             0.000       0.000       0.000       0.000       0.000       0.000       0.000
    U_Y4             0.000       0.000       0.000       0.000       0.000       0.000       0.000
    U_Y3             0.000       0.000       0.000       0.000       0.000       0.000       0.000
    U_Y2             0.000       0.000       0.000       0.000       0.000       0.000       0.000
    U_Y1             0.000       0.000       0.000       0.000       0.000       0.000       0.000

 U_X5     WITH
    ETA1_X           0.000       0.000       0.000       0.000       0.000       0.000       0.000
    ETA1_Y           0.000       0.000       0.000       0.000       0.000       0.000       0.000
    U_X4             0.000       0.000       0.000       0.000       0.000       0.000       0.000
    U_X3             0.000       0.000       0.000       0.000       0.000       0.000       0.000
    U_X2             0.000       0.000       0.000       0.000       0.000       0.000       0.000
    U_X1             0.000       0.000       0.000       0.000       0.000       0.000       0.000
    U_Y6             0.000       0.000       0.000       0.000       0.000       0.000       0.000
    U_Y5             0.117       0.201       0.262       0.461       0.676       0.695       0.771
    U_Y4             0.000       0.000       0.000       0.000       0.000       0.000       0.000
    U_Y3             0.000       0.000       0.000       0.000       0.000       0.000       0.000
    U_Y2             0.000       0.000       0.000       0.000       0.000       0.000       0.000
    U_Y1             0.000       0.000       0.000       0.000       0.000       0.000       0.000

 U_X4     WITH
    ETA1_X           0.000       0.000       0.000       0.000       0.000       0.000       0.000
    ETA1_Y           0.000       0.000       0.000       0.000       0.000       0.000       0.000
    U_X3             0.000       0.000       0.000       0.000       0.000       0.000       0.000
    U_X2             0.000       0.000       0.000       0.000       0.000       0.000       0.000
    U_X1             0.000       0.000       0.000       0.000       0.000       0.000       0.000
    U_Y6             0.000       0.000       0.000       0.000       0.000       0.000       0.000
    U_Y5             0.000       0.000       0.000       0.000       0.000       0.000       0.000
    U_Y4            -0.339      -0.223      -0.174       0.062       0.315       0.354       0.439
    U_Y3             0.000       0.000       0.000       0.000       0.000       0.000       0.000
    U_Y2             0.000       0.000       0.000       0.000       0.000       0.000       0.000
    U_Y1             0.000       0.000       0.000       0.000       0.000       0.000       0.000

 U_X3     WITH
    ETA1_X           0.000       0.000       0.000       0.000       0.000       0.000       0.000
    ETA1_Y           0.000       0.000       0.000       0.000       0.000       0.000       0.000
    U_X2             0.000       0.000       0.000       0.000       0.000       0.000       0.000
    U_X1             0.000       0.000       0.000       0.000       0.000       0.000       0.000
    U_Y6             0.000       0.000       0.000       0.000       0.000       0.000       0.000
    U_Y5             0.000       0.000       0.000       0.000       0.000       0.000       0.000
    U_Y4             0.000       0.000       0.000       0.000       0.000       0.000       0.000
    U_Y3            -0.264      -0.201      -0.167       0.061       0.287       0.339       0.433
    U_Y2             0.000       0.000       0.000       0.000       0.000       0.000       0.000
    U_Y1             0.000       0.000       0.000       0.000       0.000       0.000       0.000

 U_X2     WITH
    ETA1_X           0.000       0.000       0.000       0.000       0.000       0.000       0.000
    ETA1_Y           0.000       0.000       0.000       0.000       0.000       0.000       0.000
    U_X1             0.000       0.000       0.000       0.000       0.000       0.000       0.000
    U_Y6             0.000       0.000       0.000       0.000       0.000       0.000       0.000
    U_Y5             0.000       0.000       0.000       0.000       0.000       0.000       0.000
    U_Y4             0.000       0.000       0.000       0.000       0.000       0.000       0.000
    U_Y3             0.000       0.000       0.000       0.000       0.000       0.000       0.000
    U_Y2             0.003       0.115       0.175       0.460       0.744       0.787       0.864
    U_Y1             0.000       0.000       0.000       0.000       0.000       0.000       0.000

 U_X1     WITH
    ETA1_X           0.000       0.000       0.000       0.000       0.000       0.000       0.000
    ETA1_Y           0.000       0.000       0.000       0.000       0.000       0.000       0.000
    U_Y6             0.000       0.000       0.000       0.000       0.000       0.000       0.000
    U_Y5             0.000       0.000       0.000       0.000       0.000       0.000       0.000
    U_Y4             0.000       0.000       0.000       0.000       0.000       0.000       0.000
    U_Y3             0.000       0.000       0.000       0.000       0.000       0.000       0.000
    U_Y2             0.000       0.000       0.000       0.000       0.000       0.000       0.000
    U_Y1            -0.208       0.293       0.522       0.902       1.000       1.000       1.000

 U_Y6     WITH
    ETA1_X           0.000       0.000       0.000       0.000       0.000       0.000       0.000
    ETA1_Y           0.000       0.000       0.000       0.000       0.000       0.000       0.000
    U_Y5             0.000       0.000       0.000       0.000       0.000       0.000       0.000
    U_Y4             0.000       0.000       0.000       0.000       0.000       0.000       0.000
    U_Y3             0.000       0.000       0.000       0.000       0.000       0.000       0.000
    U_Y2             0.000       0.000       0.000       0.000       0.000       0.000       0.000
    U_Y1             0.000       0.000       0.000       0.000       0.000       0.000       0.000

 U_Y5     WITH
    ETA1_X           0.000       0.000       0.000       0.000       0.000       0.000       0.000
    ETA1_Y           0.000       0.000       0.000       0.000       0.000       0.000       0.000
    U_Y4             0.000       0.000       0.000       0.000       0.000       0.000       0.000
    U_Y3             0.000       0.000       0.000       0.000       0.000       0.000       0.000
    U_Y2             0.000       0.000       0.000       0.000       0.000       0.000       0.000
    U_Y1             0.000       0.000       0.000       0.000       0.000       0.000       0.000

 U_Y4     WITH
    ETA1_X           0.000       0.000       0.000       0.000       0.000       0.000       0.000
    ETA1_Y           0.000       0.000       0.000       0.000       0.000       0.000       0.000
    U_Y3             0.000       0.000       0.000       0.000       0.000       0.000       0.000
    U_Y2             0.000       0.000       0.000       0.000       0.000       0.000       0.000
    U_Y1             0.000       0.000       0.000       0.000       0.000       0.000       0.000

 U_Y3     WITH
    ETA1_X           0.000       0.000       0.000       0.000       0.000       0.000       0.000
    ETA1_Y           0.000       0.000       0.000       0.000       0.000       0.000       0.000
    U_Y2             0.000       0.000       0.000       0.000       0.000       0.000       0.000
    U_Y1             0.000       0.000       0.000       0.000       0.000       0.000       0.000

 U_Y2     WITH
    ETA1_X           0.000       0.000       0.000       0.000       0.000       0.000       0.000
    ETA1_Y           0.000       0.000       0.000       0.000       0.000       0.000       0.000
    U_Y1             0.000       0.000       0.000       0.000       0.000       0.000       0.000

 U_Y1     WITH
    ETA1_X           0.000       0.000       0.000       0.000       0.000       0.000       0.000
    ETA1_Y           0.000       0.000       0.000       0.000       0.000       0.000       0.000

 ETA1_Y   WITH
    ETA1_X          -0.099       0.459       0.616       0.849       1.000       1.000       1.000

 Intercepts
    Y6              -1.360      -0.730      -0.572       1.173       3.138       3.664       4.642
    Y5              -1.454      -0.902      -0.758       0.943       2.827       3.389       4.289
    Y4              -0.861      -0.393      -0.166       1.758       3.758       4.267       5.398
    Y3              -1.496      -0.900      -0.804       0.990       2.892       3.519       4.412
    Y2              -1.869      -1.265      -0.768       1.255       3.570       3.897       4.833
    Y1               3.911       4.124       4.205       4.717       5.239       5.354       5.520
    X6              -0.914      -0.568      -0.459       0.028       0.508       0.642       0.908
    X5              -0.476      -0.222      -0.125       0.386       0.948       1.141       1.456
    X4              -0.576      -0.386      -0.269       0.212       0.745       0.869       1.250
    X3              -0.991      -0.687      -0.544       0.183       0.977       1.140       1.414
    X2              -1.193      -0.730      -0.624       0.265       1.093       1.370       1.764
    X1               7.022       7.394       7.512       8.652       9.692       9.996      10.414

 Variances
    ETA1_X           1.000       1.000       1.000       1.000       1.000       1.000       1.000
    ETA1_Y           1.000       1.000       1.000       1.000       1.000       1.000       1.000
    U_X6             1.000       1.000       1.000       1.000       1.000       1.000       1.000
    U_X5             1.000       1.000       1.000       1.000       1.000       1.000       1.000
    U_X4             1.000       1.000       1.000       1.000       1.000       1.000       1.000
    U_X3             1.000       1.000       1.000       1.000       1.000       1.000       1.000
    U_X2             1.000       1.000       1.000       1.000       1.000       1.000       1.000
    U_X1             1.000       1.000       1.000       1.000       1.000       1.000       1.000
    U_Y6             1.000       1.000       1.000       1.000       1.000       1.000       1.000
    U_Y5             1.000       1.000       1.000       1.000       1.000       1.000       1.000
    U_Y4             1.000       1.000       1.000       1.000       1.000       1.000       1.000
    U_Y3             1.000       1.000       1.000       1.000       1.000       1.000       1.000
    U_Y2             1.000       1.000       1.000       1.000       1.000       1.000       1.000
    U_Y1             1.000       1.000       1.000       1.000       1.000       1.000       1.000

 Residual Variances
    Y6               0.003       0.003       0.003       0.004       0.005       0.005       0.005
    Y5               0.003       0.003       0.003       0.004       0.005       0.005       0.005
    Y4               0.003       0.003       0.003       0.004       0.005       0.005       0.006
    Y3               0.003       0.003       0.003       0.004       0.005       0.005       0.005
    Y2               0.003       0.003       0.003       0.004       0.005       0.005       0.005
    Y1               0.003       0.003       0.003       0.004       0.005       0.005       0.005
    X6               0.004       0.005       0.005       0.006       0.007       0.007       0.008
    X5               0.004       0.005       0.005       0.006       0.007       0.007       0.008
    X4               0.004       0.004       0.005       0.006       0.007       0.007       0.008
    X3               0.004       0.004       0.004       0.006       0.007       0.007       0.007
    X2               0.004       0.004       0.005       0.006       0.007       0.007       0.008
    X1               0.004       0.005       0.005       0.006       0.008       0.008       0.009


CREDIBILITY INTERVALS OF TOTAL, TOTAL INDIRECT, SPECIFIC INDIRECT, AND DIRECT EFFECTS


                  Lower .5%  Lower 2.5%    Lower 5%    Estimate    Upper 5%  Upper 2.5%   Upper .5%

Effects from U_X2 to X6

  Total              0.289       0.363       0.404       0.584       0.773       0.807       0.874
  Total indirect     0.289       0.363       0.404       0.584       0.773       0.807       0.874

  Specific indirect 1
    X6
    Y5
    X4
    U_X2            -0.004      -0.002      -0.001       0.000       0.001       0.002       0.004

  Specific indirect 2
    X6
    X5
    X4
    U_X2            -0.234      -0.179      -0.152      -0.020       0.106       0.131       0.177

  Specific indirect 3
    X6
    Y5
    Y4
    Y3
    U_X2            -0.006      -0.002      -0.001       0.000       0.002       0.002       0.005

  Specific indirect 4
    X6
    Y5
    Y4
    X3
    U_X2            -0.004      -0.002      -0.002       0.000       0.002       0.003       0.004

  Specific indirect 5
    X6
    Y5
    X4
    Y3
    U_X2            -0.001       0.000       0.000       0.000       0.000       0.000       0.000

  Specific indirect 6
    X6
    Y5
    X4
    X3
    U_X2            -0.012      -0.008      -0.006       0.000       0.006       0.009       0.016

  Specific indirect 7
    X6
    X5
    Y4
    Y3
    U_X2            -0.011      -0.007      -0.006       0.000       0.004       0.006       0.012

  Specific indirect 8
    X6
    X5
    Y4
    X3
    U_X2            -0.020      -0.013      -0.010      -0.001       0.003       0.005       0.010

  Specific indirect 9
    X6
    X5
    X4
    Y3
    U_X2            -0.033      -0.021      -0.015       0.000       0.013       0.017       0.030

  Specific indirect 10
    X6
    X5
    X4
    X3
    U_X2            -0.582      -0.499      -0.453      -0.278      -0.109      -0.085      -0.029

  Specific indirect 11
    X6
    Y5
    Y4
    Y3
    X2
    U_X2            -0.006      -0.004      -0.002       0.000       0.002       0.003       0.005

  Specific indirect 12
    X6
    Y5
    Y4
    X3
    X2
    U_X2            -0.011      -0.007      -0.005       0.000       0.005       0.007       0.010

  Specific indirect 13
    X6
    Y5
    X4
    Y3
    X2
    U_X2            -0.001       0.000       0.000       0.000       0.000       0.001       0.001

  Specific indirect 14
    X6
    Y5
    X4
    X3
    X2
    U_X2            -0.041      -0.025      -0.018       0.000       0.019       0.023       0.033

  Specific indirect 15
    X6
    X5
    Y4
    Y3
    X2
    U_X2            -0.011      -0.005      -0.004       0.001       0.009       0.012       0.016

  Specific indirect 16
    X6
    X5
    Y4
    X3
    X2
    U_X2            -0.025      -0.014      -0.009       0.005       0.032       0.040       0.058

  Specific indirect 17
    X6
    X5
    X4
    Y3
    X2
    U_X2            -0.046      -0.026      -0.021       0.001       0.025       0.035       0.047

  Specific indirect 18
    X6
    X5
    X4
    X3
    X2
    U_X2             0.639       0.684       0.719       0.878       1.041       1.075       1.182


Effects from U_Y2 to X6

  Total             -0.175      -0.139      -0.111       0.000       0.115       0.132       0.180
  Total indirect    -0.175      -0.139      -0.111       0.000       0.115       0.132       0.180

  Specific indirect 1
    X6
    Y5
    Y4
    Y3
    U_Y2            -0.005      -0.002      -0.001       0.000       0.001       0.002       0.005

  Specific indirect 2
    X6
    Y5
    Y4
    X3
    U_Y2            -0.001      -0.001       0.000       0.000       0.000       0.000       0.001

  Specific indirect 3
    X6
    Y5
    X4
    Y3
    U_Y2            -0.001       0.000       0.000       0.000       0.000       0.000       0.001

  Specific indirect 4
    X6
    Y5
    X4
    X3
    U_Y2            -0.004      -0.002      -0.001       0.000       0.001       0.002       0.003

  Specific indirect 5
    X6
    X5
    Y4
    Y3
    U_Y2            -0.012      -0.006      -0.004       0.000       0.005       0.007       0.010

  Specific indirect 6
    X6
    X5
    Y4
    X3
    U_Y2            -0.006      -0.003      -0.002       0.000       0.001       0.002       0.004

  Specific indirect 7
    X6
    X5
    X4
    Y3
    U_Y2            -0.040      -0.023      -0.016       0.000       0.019       0.026       0.040

  Specific indirect 8
    X6
    X5
    X4
    X3
    U_Y2            -0.188      -0.150      -0.129      -0.021       0.088       0.112       0.161

  Specific indirect 9
    X6
    Y5
    Y4
    Y3
    Y2
    U_Y2            -0.018      -0.009      -0.006       0.000       0.005       0.008       0.019

  Specific indirect 10
    X6
    Y5
    Y4
    X3
    Y2
    U_Y2            -0.001       0.000       0.000       0.000       0.000       0.000       0.001

  Specific indirect 11
    X6
    Y5
    X4
    Y3
    Y2
    U_Y2             0.000       0.000       0.000       0.000       0.000       0.000       0.001

  Specific indirect 12
    X6
    Y5
    X4
    X3
    Y2
    U_Y2            -0.002      -0.001      -0.001       0.000       0.001       0.001       0.003

  Specific indirect 13
    X6
    X5
    Y4
    Y3
    Y2
    U_Y2            -0.021      -0.011      -0.005       0.001       0.016       0.021       0.040

  Specific indirect 14
    X6
    X5
    Y4
    X3
    Y2
    U_Y2            -0.002      -0.001      -0.001       0.000       0.001       0.002       0.004

  Specific indirect 15
    X6
    X5
    X4
    Y3
    Y2
    U_Y2            -0.051      -0.032      -0.022       0.000       0.024       0.030       0.044

  Specific indirect 16
    X6
    X5
    X4
    X3
    Y2
    U_Y2            -0.095      -0.073      -0.055       0.017       0.084       0.094       0.126


Effects from U_X2 to X5

  Total              0.292       0.358       0.404       0.586       0.774       0.802       0.872
  Total indirect     0.292       0.358       0.404       0.586       0.774       0.802       0.872

  Specific indirect 1
    X5
    X4
    U_X2            -0.237      -0.175      -0.155      -0.020       0.102       0.133       0.172

  Specific indirect 2
    X5
    Y4
    Y3
    U_X2            -0.011      -0.007      -0.005       0.000       0.004       0.006       0.012

  Specific indirect 3
    X5
    Y4
    X3
    U_X2            -0.020      -0.013      -0.010      -0.001       0.003       0.005       0.010

  Specific indirect 4
    X5
    X4
    Y3
    U_X2            -0.033      -0.021      -0.015       0.000       0.013       0.017       0.030

  Specific indirect 5
    X5
    X4
    X3
    U_X2            -0.571      -0.494      -0.451      -0.279      -0.113      -0.086      -0.031

  Specific indirect 6
    X5
    Y4
    Y3
    X2
    U_X2            -0.011      -0.005      -0.004       0.001       0.009       0.012       0.016

  Specific indirect 7
    X5
    Y4
    X3
    X2
    U_X2            -0.027      -0.015      -0.009       0.005       0.033       0.039       0.057

  Specific indirect 8
    X5
    X4
    Y3
    X2
    U_X2            -0.045      -0.027      -0.021       0.001       0.025       0.033       0.050

  Specific indirect 9
    X5
    X4
    X3
    X2
    U_X2             0.647       0.702       0.738       0.880       1.027       1.052       1.125


Effects from U_Y2 to X5

  Total             -0.172      -0.131      -0.113       0.000       0.112       0.139       0.182
  Total indirect    -0.172      -0.131      -0.113       0.000       0.112       0.139       0.182

  Specific indirect 1
    X5
    Y4
    Y3
    U_Y2            -0.012      -0.006      -0.004       0.000       0.005       0.007       0.010

  Specific indirect 2
    X5
    Y4
    X3
    U_Y2            -0.006      -0.003      -0.002       0.000       0.001       0.002       0.004

  Specific indirect 3
    X5
    X4
    Y3
    U_Y2            -0.040      -0.023      -0.016       0.000       0.020       0.026       0.041

  Specific indirect 4
    X5
    X4
    X3
    U_Y2            -0.187      -0.148      -0.127      -0.021       0.090       0.113       0.162

  Specific indirect 5
    X5
    Y4
    Y3
    Y2
    U_Y2            -0.022      -0.010      -0.006       0.001       0.016       0.022       0.039

  Specific indirect 6
    X5
    Y4
    X3
    Y2
    U_Y2            -0.002      -0.001      -0.001       0.000       0.001       0.002       0.004

  Specific indirect 7
    X5
    X4
    Y3
    Y2
    U_Y2            -0.049      -0.033      -0.023       0.000       0.024       0.029       0.046

  Specific indirect 8
    X5
    X4
    X3
    Y2
    U_Y2            -0.091      -0.068      -0.056       0.017       0.084       0.099       0.130


Effects from U_X2 to X4

  Total              0.299       0.369       0.411       0.621       0.809       0.846       0.926
  Total indirect     0.361       0.429       0.462       0.642       0.816       0.849       0.913

  Specific indirect 1
    X4
    Y3
    U_X2            -0.036      -0.023      -0.017       0.000       0.014       0.018       0.032

  Specific indirect 2
    X4
    X3
    U_X2            -0.588      -0.521      -0.479      -0.300      -0.125      -0.098      -0.035

  Specific indirect 3
    X4
    Y3
    X2
    U_X2            -0.048      -0.028      -0.023       0.001       0.026       0.037       0.052

  Specific indirect 4
    X4
    X3
    X2
    U_X2             0.745       0.792       0.808       0.943       1.073       1.110       1.165

  Direct
    X4
    U_X2            -0.256      -0.182      -0.163      -0.022       0.112       0.148       0.185


Effects from U_Y2 to X4

  Total             -0.191      -0.147      -0.124      -0.004       0.117       0.139       0.186
  Total indirect    -0.191      -0.147      -0.124      -0.004       0.117       0.139       0.186

  Specific indirect 1
    X4
    Y3
    U_Y2            -0.041      -0.024      -0.017       0.000       0.021       0.028       0.044

  Specific indirect 2
    X4
    X3
    U_Y2            -0.198      -0.158      -0.137      -0.023       0.096       0.120       0.174

  Specific indirect 3
    X4
    Y3
    Y2
    U_Y2            -0.052      -0.035      -0.024       0.000       0.025       0.032       0.049

  Specific indirect 4
    X4
    X3
    Y2
    U_Y2            -0.100      -0.076      -0.060       0.019       0.090       0.103       0.136


Effects from U_X2 to X3

  Total              0.373       0.447       0.485       0.661       0.843       0.873       0.934
  Total indirect     0.804       0.849       0.868       0.972       1.084       1.107       1.143

  Specific indirect 1
    X3
    X2
    U_X2             0.804       0.849       0.868       0.972       1.084       1.107       1.143

  Direct
    X3
    U_X2            -0.585      -0.530      -0.492      -0.309      -0.138      -0.108      -0.036


Effects from U_Y2 to X3

  Total             -0.187      -0.147      -0.124      -0.005       0.116       0.139       0.189
  Total indirect    -0.099      -0.076      -0.060       0.019       0.094       0.109       0.144

  Specific indirect 1
    X3
    Y2
    U_Y2            -0.099      -0.076      -0.060       0.019       0.094       0.109       0.144

  Direct
    X3
    U_Y2            -0.207      -0.164      -0.144      -0.023       0.096       0.124       0.176


Effects from U_X2 to Y6

  Total             -0.108      -0.026       0.023       0.251       0.491       0.530       0.608
  Total indirect    -0.108      -0.026       0.023       0.251       0.491       0.530       0.608

  Specific indirect 1
    Y6
    Y5
    X4
    U_X2            -0.031      -0.019      -0.014      -0.001       0.011       0.014       0.022

  Specific indirect 2
    Y6
    X5
    X4
    U_X2            -0.104      -0.071      -0.055      -0.003       0.036       0.048       0.080

  Specific indirect 3
    Y6
    Y5
    Y4
    Y3
    U_X2            -0.063      -0.032      -0.027       0.000       0.025       0.050       0.107

  Specific indirect 4
    Y6
    Y5
    Y4
    X3
    U_X2            -0.048      -0.034      -0.027      -0.005       0.005       0.008       0.021

  Specific indirect 5
    Y6
    Y5
    X4
    Y3
    U_X2            -0.004      -0.002      -0.001       0.000       0.001       0.002       0.003

  Specific indirect 6
    Y6
    Y5
    X4
    X3
    U_X2            -0.095      -0.071      -0.058      -0.018       0.010       0.017       0.039

  Specific indirect 7
    Y6
    X5
    Y4
    Y3
    U_X2            -0.005      -0.003      -0.002       0.000       0.001       0.002       0.004

  Specific indirect 8
    Y6
    X5
    Y4
    X3
    U_X2            -0.013      -0.007      -0.005       0.000       0.001       0.002       0.005

  Specific indirect 9
    Y6
    X5
    X4
    Y3
    U_X2            -0.021      -0.010      -0.006       0.000       0.005       0.008       0.015

  Specific indirect 10
    Y6
    X5
    X4
    X3
    U_X2            -0.304      -0.224      -0.190      -0.075       0.011       0.025       0.056

  Specific indirect 11
    Y6
    Y5
    Y4
    Y3
    X2
    U_X2            -0.024      -0.008      -0.004       0.006       0.042       0.055       0.088

  Specific indirect 12
    Y6
    Y5
    Y4
    X3
    X2
    U_X2            -0.056      -0.025      -0.013       0.016       0.076       0.092       0.128

  Specific indirect 13
    Y6
    Y5
    X4
    Y3
    X2
    U_X2            -0.005      -0.003      -0.002       0.000       0.002       0.003       0.006

  Specific indirect 14
    Y6
    Y5
    X4
    X3
    X2
    U_X2            -0.097      -0.043      -0.024       0.063       0.164       0.188       0.239

  Specific indirect 15
    Y6
    X5
    Y4
    Y3
    X2
    U_X2            -0.005      -0.002      -0.001       0.000       0.004       0.005       0.008

  Specific indirect 16
    Y6
    X5
    Y4
    X3
    X2
    U_X2            -0.015      -0.006      -0.004       0.001       0.015       0.022       0.035

  Specific indirect 17
    Y6
    X5
    X4
    Y3
    X2
    U_X2            -0.026      -0.012      -0.010       0.000       0.011       0.018       0.029

  Specific indirect 18
    Y6
    X5
    X4
    X3
    X2
    U_X2            -0.121      -0.051      -0.022       0.260       0.535       0.618       0.767


Effects from U_Y2 to Y6

  Total             -0.089      -0.052      -0.043       0.026       0.133       0.176       0.264
  Total indirect    -0.089      -0.052      -0.043       0.026       0.133       0.176       0.264

  Specific indirect 1
    Y6
    Y5
    Y4
    Y3
    U_Y2            -0.115      -0.040      -0.017       0.002       0.021       0.027       0.040

  Specific indirect 2
    Y6
    Y5
    Y4
    X3
    U_Y2            -0.011      -0.006      -0.005       0.000       0.004       0.005       0.010

  Specific indirect 3
    Y6
    Y5
    X4
    Y3
    U_Y2            -0.003      -0.002      -0.001       0.000       0.001       0.002       0.003

  Specific indirect 4
    Y6
    Y5
    X4
    X3
    U_Y2            -0.022      -0.015      -0.012      -0.001       0.009       0.013       0.023

  Specific indirect 5
    Y6
    X5
    Y4
    Y3
    U_Y2            -0.004      -0.001      -0.001       0.000       0.002       0.002       0.004

  Specific indirect 6
    Y6
    X5
    Y4
    X3
    U_Y2            -0.003      -0.002      -0.001       0.000       0.001       0.001       0.002

  Specific indirect 7
    Y6
    X5
    X4
    Y3
    U_Y2            -0.018      -0.009      -0.005       0.000       0.008       0.011       0.021

  Specific indirect 8
    Y6
    X5
    X4
    X3
    U_Y2            -0.077      -0.050      -0.043      -0.003       0.033       0.054       0.087

  Specific indirect 9
    Y6
    Y5
    Y4
    Y3
    Y2
    U_Y2             0.000       0.000       0.000       0.009       0.110       0.178       0.343

  Specific indirect 10
    Y6
    Y5
    Y4
    X3
    Y2
    U_Y2            -0.006      -0.003      -0.002       0.000       0.003       0.005       0.007

  Specific indirect 11
    Y6
    Y5
    X4
    Y3
    Y2
    U_Y2            -0.006      -0.003      -0.002       0.000       0.002       0.003       0.006

  Specific indirect 12
    Y6
    Y5
    X4
    X3
    Y2
    U_Y2            -0.011      -0.007      -0.005       0.001       0.008       0.011       0.015

  Specific indirect 13
    Y6
    X5
    Y4
    Y3
    Y2
    U_Y2            -0.004      -0.002      -0.001       0.000       0.004       0.005       0.008

  Specific indirect 14
    Y6
    X5
    Y4
    X3
    Y2
    U_Y2            -0.001      -0.001       0.000       0.000       0.001       0.001       0.002

  Specific indirect 15
    Y6
    X5
    X4
    Y3
    Y2
    U_Y2            -0.012      -0.008      -0.006       0.000       0.007       0.008       0.012

  Specific indirect 16
    Y6
    X5
    X4
    X3
    Y2
    U_Y2            -0.035      -0.025      -0.018       0.003       0.031       0.038       0.059


Effects from U_X2 to Y5

  Total             -0.123      -0.025       0.011       0.258       0.491       0.544       0.604
  Total indirect    -0.123      -0.025       0.011       0.258       0.491       0.544       0.604

  Specific indirect 1
    Y5
    X4
    U_X2            -0.109      -0.073      -0.055      -0.003       0.039       0.049       0.084

  Specific indirect 2
    Y5
    Y4
    Y3
    U_X2            -0.096      -0.063      -0.054      -0.002       0.053       0.092       0.172

  Specific indirect 3
    Y5
    Y4
    X3
    U_X2            -0.098      -0.076      -0.062      -0.018       0.016       0.024       0.046

  Specific indirect 4
    Y5
    X4
    Y3
    U_X2            -0.021      -0.010      -0.006       0.000       0.005       0.008       0.017

  Specific indirect 5
    Y5
    X4
    X3
    U_X2            -0.316      -0.230      -0.198      -0.077       0.010       0.030       0.059

  Specific indirect 6
    Y5
    Y4
    Y3
    X2
    U_X2            -0.040      -0.013      -0.007       0.022       0.083       0.102       0.137

  Specific indirect 7
    Y5
    Y4
    X3
    X2
    U_X2            -0.118      -0.065      -0.038       0.063       0.182       0.203       0.244

  Specific indirect 8
    Y5
    X4
    Y3
    X2
    U_X2            -0.026      -0.012      -0.009       0.000       0.012       0.018       0.031

  Specific indirect 9
    Y5
    X4
    X3
    X2
    U_X2            -0.149      -0.068      -0.013       0.265       0.570       0.624       0.766


Effects from U_Y2 to Y5

  Total             -0.079      -0.056      -0.037       0.058       0.208       0.257       0.356
  Total indirect    -0.079      -0.056      -0.037       0.058       0.208       0.257       0.356

  Specific indirect 1
    Y5
    Y4
    Y3
    U_Y2            -0.175      -0.066      -0.030       0.008       0.047       0.055       0.068

  Specific indirect 2
    Y5
    Y4
    X3
    U_Y2            -0.026      -0.017      -0.013      -0.001       0.010       0.014       0.022

  Specific indirect 3
    Y5
    X4
    Y3
    U_Y2            -0.017      -0.009      -0.006       0.000       0.008       0.012       0.023

  Specific indirect 4
    Y5
    X4
    X3
    U_Y2            -0.081      -0.054      -0.047      -0.003       0.032       0.052       0.091

  Specific indirect 5
    Y5
    Y4
    Y3
    Y2
    U_Y2            -0.017      -0.010      -0.007       0.031       0.203       0.292       0.479

  Specific indirect 6
    Y5
    Y4
    X3
    Y2
    U_Y2            -0.012      -0.008      -0.005       0.001       0.009       0.011       0.017

  Specific indirect 7
    Y5
    X4
    Y3
    Y2
    U_Y2            -0.012      -0.007      -0.006       0.000       0.006       0.009       0.013

  Specific indirect 8
    Y5
    X4
    X3
    Y2
    U_Y2            -0.036      -0.024      -0.017       0.003       0.034       0.040       0.061


Effects from U_X2 to Y4

  Total             -0.123      -0.035       0.008       0.227       0.449       0.487       0.564
  Total indirect    -0.123      -0.035       0.008       0.227       0.449       0.487       0.564

  Specific indirect 1
    Y4
    Y3
    U_X2            -0.164      -0.135      -0.111      -0.008       0.099       0.144       0.251

  Specific indirect 2
    Y4
    X3
    U_X2            -0.314      -0.231      -0.199      -0.066       0.026       0.045       0.088

  Specific indirect 3
    Y4
    Y3
    X2
    U_X2            -0.138      -0.065      -0.030       0.062       0.184       0.201       0.244

  Specific indirect 4
    Y4
    X3
    X2
    U_X2            -0.213      -0.121      -0.087       0.234       0.554       0.639       0.795


Effects from U_Y2 to Y4

  Total             -0.130      -0.066      -0.040       0.135       0.341       0.390       0.466
  Total indirect    -0.130      -0.066      -0.040       0.135       0.341       0.390       0.466

  Specific indirect 1
    Y4
    Y3
    U_Y2            -0.221      -0.114      -0.076       0.028       0.101       0.117       0.135

  Specific indirect 2
    Y4
    X3
    U_Y2            -0.082      -0.052      -0.042      -0.002       0.034       0.050       0.087

  Specific indirect 3
    Y4
    Y3
    Y2
    U_Y2            -0.012      -0.008      -0.007       0.086       0.320       0.409       0.577

  Specific indirect 4
    Y4
    X3
    Y2
    U_Y2            -0.037      -0.024      -0.017       0.003       0.031       0.038       0.058


Effects from U_X2 to Y3

  Total             -0.160      -0.065      -0.005       0.225       0.473       0.501       0.585
  Total indirect    -0.162      -0.048      -0.020       0.309       0.646       0.736       0.861

  Specific indirect 1
    Y3
    X2
    U_X2            -0.162      -0.048      -0.020       0.309       0.646       0.736       0.861

  Direct
    Y3
    U_X2            -0.649      -0.500      -0.451      -0.091       0.257       0.350       0.479


Effects from U_Y2 to Y3

  Total              0.232       0.301       0.333       0.510       0.673       0.710       0.764
  Total indirect    -0.191      -0.084      -0.019       0.319       0.679       0.732       0.852

  Specific indirect 1
    Y3
    Y2
    U_Y2            -0.191      -0.084      -0.019       0.319       0.679       0.732       0.852

  Direct
    Y3
    U_Y2            -0.341      -0.209      -0.166       0.192       0.498       0.585       0.710


CREDIBILITY INTERVALS OF STANDARDIZED TOTAL, TOTAL INDIRECT, SPECIFIC INDIRECT, AND DIRECT EFFECTS


STDYX Standardization

                  Lower .5%  Lower 2.5%    Lower 5%    Estimate    Upper 5%  Upper 2.5%   Upper .5%

Effects from U_X2 to X6

  Total              0.056       0.076       0.087       0.145       0.210       0.224       0.251
  Total indirect     0.056       0.076       0.087       0.145       0.210       0.224       0.251

  Specific indirect 1
    X6
    Y5
    X4
    U_X2            -0.001      -0.001       0.000       0.000       0.000       0.001       0.001

  Specific indirect 2
    X6
    X5
    X4
    U_X2            -0.060      -0.044      -0.037      -0.005       0.027       0.035       0.044

  Specific indirect 3
    X6
    Y5
    Y4
    Y3
    U_X2            -0.001      -0.001       0.000       0.000       0.000       0.001       0.001

  Specific indirect 4
    X6
    Y5
    Y4
    X3
    U_X2            -0.001      -0.001       0.000       0.000       0.000       0.001       0.001

  Specific indirect 5
    X6
    Y5
    X4
    Y3
    U_X2             0.000       0.000       0.000       0.000       0.000       0.000       0.000

  Specific indirect 6
    X6
    Y5
    X4
    X3
    U_X2            -0.003      -0.002      -0.001       0.000       0.002       0.002       0.004

  Specific indirect 7
    X6
    X5
    Y4
    Y3
    U_X2            -0.003      -0.002      -0.001       0.000       0.001       0.002       0.003

  Specific indirect 8
    X6
    X5
    Y4
    X3
    U_X2            -0.005      -0.003      -0.003       0.000       0.001       0.001       0.003

  Specific indirect 9
    X6
    X5
    X4
    Y3
    U_X2            -0.009      -0.006      -0.004       0.000       0.003       0.004       0.008

  Specific indirect 10
    X6
    X5
    X4
    X3
    U_X2            -0.154      -0.130      -0.118      -0.070      -0.026      -0.018      -0.006

  Specific indirect 11
    X6
    Y5
    Y4
    Y3
    X2
    U_X2            -0.001      -0.001      -0.001       0.000       0.001       0.001       0.001

  Specific indirect 12
    X6
    Y5
    Y4
    X3
    X2
    U_X2            -0.003      -0.002      -0.001       0.000       0.001       0.002       0.003

  Specific indirect 13
    X6
    Y5
    X4
    Y3
    X2
    U_X2             0.000       0.000       0.000       0.000       0.000       0.000       0.000

  Specific indirect 14
    X6
    Y5
    X4
    X3
    X2
    U_X2            -0.011      -0.006      -0.005       0.000       0.004       0.006       0.009

  Specific indirect 15
    X6
    X5
    Y4
    Y3
    X2
    U_X2            -0.003      -0.001      -0.001       0.000       0.002       0.003       0.004

  Specific indirect 16
    X6
    X5
    Y4
    X3
    X2
    U_X2            -0.007      -0.004      -0.002       0.001       0.008       0.010       0.015

  Specific indirect 17
    X6
    X5
    X4
    Y3
    X2
    U_X2            -0.012      -0.007      -0.005       0.000       0.006       0.009       0.013

  Specific indirect 18
    X6
    X5
    X4
    X3
    X2
    U_X2             0.125       0.144       0.153       0.219       0.295       0.315       0.357


Effects from U_Y2 to X6

  Total             -0.064      -0.050      -0.042       0.000       0.044       0.053       0.072
  Total indirect    -0.064      -0.050      -0.042       0.000       0.044       0.053       0.072

  Specific indirect 1
    X6
    Y5
    Y4
    Y3
    U_Y2            -0.002      -0.001      -0.001       0.000       0.000       0.001       0.002

  Specific indirect 2
    X6
    Y5
    Y4
    X3
    U_Y2             0.000       0.000       0.000       0.000       0.000       0.000       0.000

  Specific indirect 3
    X6
    Y5
    X4
    Y3
    U_Y2             0.000       0.000       0.000       0.000       0.000       0.000       0.000

  Specific indirect 4
    X6
    Y5
    X4
    X3
    U_Y2            -0.001      -0.001       0.000       0.000       0.000       0.001       0.001

  Specific indirect 5
    X6
    X5
    Y4
    Y3
    U_Y2            -0.004      -0.002      -0.001       0.000       0.002       0.003       0.004

  Specific indirect 6
    X6
    X5
    Y4
    X3
    U_Y2            -0.002      -0.001      -0.001       0.000       0.001       0.001       0.001

  Specific indirect 7
    X6
    X5
    X4
    Y3
    U_Y2            -0.014      -0.008      -0.006       0.000       0.007       0.009       0.015

  Specific indirect 8
    X6
    X5
    X4
    X3
    U_Y2            -0.074      -0.057      -0.050      -0.008       0.032       0.042       0.061

  Specific indirect 9
    X6
    Y5
    Y4
    Y3
    Y2
    U_Y2            -0.008      -0.003      -0.002       0.000       0.002       0.004       0.007

  Specific indirect 10
    X6
    Y5
    Y4
    X3
    Y2
    U_Y2             0.000       0.000       0.000       0.000       0.000       0.000       0.000

  Specific indirect 11
    X6
    Y5
    X4
    Y3
    Y2
    U_Y2             0.000       0.000       0.000       0.000       0.000       0.000       0.000

  Specific indirect 12
    X6
    Y5
    X4
    X3
    Y2
    U_Y2            -0.001       0.000       0.000       0.000       0.000       0.000       0.001

  Specific indirect 13
    X6
    X5
    Y4
    Y3
    Y2
    U_Y2            -0.008      -0.003      -0.002       0.000       0.006       0.009       0.016

  Specific indirect 14
    X6
    X5
    Y4
    X3
    Y2
    U_Y2            -0.001       0.000       0.000       0.000       0.000       0.001       0.001

  Specific indirect 15
    X6
    X5
    X4
    Y3
    Y2
    U_Y2            -0.020      -0.012      -0.009       0.000       0.009       0.012       0.017

  Specific indirect 16
    X6
    X5
    X4
    X3
    Y2
    U_Y2            -0.036      -0.025      -0.020       0.006       0.034       0.039       0.048


Effects from U_X2 to X5

  Total              0.058       0.076       0.085       0.146       0.209       0.225       0.254
  Total indirect     0.058       0.076       0.085       0.146       0.209       0.225       0.254

  Specific indirect 1
    X5
    X4
    U_X2            -0.060      -0.045      -0.038      -0.005       0.026       0.034       0.045

  Specific indirect 2
    X5
    Y4
    Y3
    U_X2            -0.003      -0.002      -0.001       0.000       0.001       0.002       0.003

  Specific indirect 3
    X5
    Y4
    X3
    U_X2            -0.005      -0.003      -0.003       0.000       0.001       0.001       0.002

  Specific indirect 4
    X5
    X4
    Y3
    U_X2            -0.009      -0.006      -0.004       0.000       0.003       0.004       0.008

  Specific indirect 5
    X5
    X4
    X3
    U_X2            -0.154      -0.128      -0.116      -0.070      -0.025      -0.018      -0.007

  Specific indirect 6
    X5
    Y4
    Y3
    X2
    U_X2            -0.003      -0.001      -0.001       0.000       0.002       0.003       0.004

  Specific indirect 7
    X5
    Y4
    X3
    X2
    U_X2            -0.007      -0.004      -0.002       0.001       0.008       0.010       0.015

  Specific indirect 8
    X5
    X4
    Y3
    X2
    U_X2            -0.012      -0.007      -0.005       0.000       0.007       0.009       0.013

  Specific indirect 9
    X5
    X4
    X3
    X2
    U_X2             0.126       0.142       0.154       0.219       0.292       0.310       0.351


Effects from U_Y2 to X5

  Total             -0.065      -0.052      -0.041       0.000       0.045       0.051       0.071
  Total indirect    -0.065      -0.052      -0.041       0.000       0.045       0.051       0.071

  Specific indirect 1
    X5
    Y4
    Y3
    U_Y2            -0.005      -0.002      -0.001       0.000       0.002       0.003       0.004

  Specific indirect 2
    X5
    Y4
    X3
    U_Y2            -0.002      -0.001      -0.001       0.000       0.001       0.001       0.001

  Specific indirect 3
    X5
    X4
    Y3
    U_Y2            -0.014      -0.008      -0.006       0.000       0.007       0.010       0.015

  Specific indirect 4
    X5
    X4
    X3
    U_Y2            -0.077      -0.055      -0.050      -0.008       0.032       0.044       0.058

  Specific indirect 5
    X5
    Y4
    Y3
    Y2
    U_Y2            -0.008      -0.003      -0.002       0.000       0.006       0.009       0.016

  Specific indirect 6
    X5
    Y4
    X3
    Y2
    U_Y2            -0.001       0.000       0.000       0.000       0.000       0.001       0.001

  Specific indirect 7
    X5
    X4
    Y3
    Y2
    U_Y2            -0.020      -0.013      -0.009       0.000       0.009       0.011       0.017

  Specific indirect 8
    X5
    X4
    X3
    Y2
    U_Y2            -0.036      -0.026      -0.022       0.006       0.032       0.038       0.048


Effects from U_X2 to X4

  Total              0.059       0.078       0.088       0.151       0.218       0.235       0.265
  Total indirect     0.074       0.088       0.098       0.157       0.222       0.237       0.270

  Specific indirect 1
    X4
    Y3
    U_X2            -0.009      -0.006      -0.004       0.000       0.003       0.004       0.008

  Specific indirect 2
    X4
    X3
    U_X2            -0.158      -0.132      -0.124      -0.073      -0.030      -0.020      -0.008

  Specific indirect 3
    X4
    Y3
    X2
    U_X2            -0.012      -0.007      -0.005       0.000       0.007       0.009       0.014

  Specific indirect 4
    X4
    X3
    X2
    U_X2             0.135       0.155       0.160       0.230       0.301       0.324       0.361

  Direct
    X4
    U_X2            -0.059      -0.047      -0.039      -0.005       0.028       0.035       0.052


Effects from U_Y2 to X4

  Total             -0.072      -0.053      -0.044      -0.001       0.046       0.054       0.069
  Total indirect    -0.072      -0.053      -0.044      -0.001       0.046       0.054       0.069

  Specific indirect 1
    X4
    Y3
    U_Y2            -0.015      -0.009      -0.006       0.000       0.007       0.010       0.016

  Specific indirect 2
    X4
    X3
    U_Y2            -0.079      -0.060      -0.054      -0.008       0.032       0.044       0.061

  Specific indirect 3
    X4
    Y3
    Y2
    U_Y2            -0.021      -0.013      -0.010       0.000       0.009       0.012       0.018

  Specific indirect 4
    X4
    X3
    Y2
    U_Y2            -0.038      -0.026      -0.024       0.007       0.032       0.041       0.051


Effects from U_X2 to X3

  Total              0.076       0.092       0.100       0.159       0.225       0.243       0.273
  Total indirect     0.143       0.159       0.167       0.235       0.305       0.324       0.363

  Specific indirect 1
    X3
    X2
    U_X2             0.143       0.159       0.167       0.235       0.305       0.324       0.363

  Direct
    X3
    U_X2            -0.156      -0.133      -0.123      -0.075      -0.029      -0.021      -0.007


Effects from U_Y2 to X3

  Total             -0.071      -0.055      -0.046      -0.002       0.042       0.051       0.071
  Total indirect    -0.037      -0.028      -0.024       0.007       0.033       0.040       0.055

  Specific indirect 1
    X3
    Y2
    U_Y2            -0.037      -0.028      -0.024       0.007       0.033       0.040       0.055

  Direct
    X3
    U_Y2            -0.079      -0.060      -0.054      -0.009       0.034       0.047       0.064


Effects from U_X2 to Y6

  Total             -0.024      -0.008       0.001       0.052       0.104       0.115       0.138
  Total indirect    -0.024      -0.008       0.001       0.052       0.104       0.115       0.138

  Specific indirect 1
    Y6
    Y5
    X4
    U_X2            -0.006      -0.004      -0.003       0.000       0.002       0.003       0.005

  Specific indirect 2
    Y6
    X5
    X4
    U_X2            -0.022      -0.015      -0.012      -0.001       0.007       0.010       0.017

  Specific indirect 3
    Y6
    Y5
    Y4
    Y3
    U_X2            -0.012      -0.007      -0.005       0.000       0.006       0.010       0.023

  Specific indirect 4
    Y6
    Y5
    Y4
    X3
    U_X2            -0.010      -0.007      -0.005      -0.001       0.001       0.002       0.004

  Specific indirect 5
    Y6
    Y5
    X4
    Y3
    U_X2            -0.001       0.000       0.000       0.000       0.000       0.000       0.001

  Specific indirect 6
    Y6
    Y5
    X4
    X3
    U_X2            -0.021      -0.015      -0.012      -0.004       0.002       0.003       0.008

  Specific indirect 7
    Y6
    X5
    Y4
    Y3
    U_X2            -0.001      -0.001       0.000       0.000       0.000       0.000       0.001

  Specific indirect 8
    Y6
    X5
    Y4
    X3
    U_X2            -0.003      -0.002      -0.001       0.000       0.000       0.000       0.001

  Specific indirect 9
    Y6
    X5
    X4
    Y3
    U_X2            -0.005      -0.002      -0.001       0.000       0.001       0.002       0.003

  Specific indirect 10
    Y6
    X5
    X4
    X3
    U_X2            -0.072      -0.049      -0.041      -0.015       0.002       0.005       0.009

  Specific indirect 11
    Y6
    Y5
    Y4
    Y3
    X2
    U_X2            -0.005      -0.002      -0.001       0.001       0.009       0.011       0.017

  Specific indirect 12
    Y6
    Y5
    Y4
    X3
    X2
    U_X2            -0.013      -0.005      -0.003       0.003       0.016       0.019       0.025

  Specific indirect 13
    Y6
    Y5
    X4
    Y3
    X2
    U_X2            -0.001      -0.001       0.000       0.000       0.001       0.001       0.001

  Specific indirect 14
    Y6
    Y5
    X4
    X3
    X2
    U_X2            -0.024      -0.010      -0.005       0.013       0.035       0.040       0.053

  Specific indirect 15
    Y6
    X5
    Y4
    Y3
    X2
    U_X2            -0.001       0.000       0.000       0.000       0.001       0.001       0.002

  Specific indirect 16
    Y6
    X5
    Y4
    X3
    X2
    U_X2            -0.003      -0.002      -0.001       0.000       0.003       0.004       0.008

  Specific indirect 17
    Y6
    X5
    X4
    Y3
    X2
    U_X2            -0.006      -0.003      -0.002       0.000       0.003       0.004       0.007

  Specific indirect 18
    Y6
    X5
    X4
    X3
    X2
    U_X2            -0.027      -0.012      -0.004       0.053       0.118       0.138       0.175


Effects from U_Y2 to Y6

  Total             -0.025      -0.019      -0.013       0.008       0.043       0.055       0.088
  Total indirect    -0.025      -0.019      -0.013       0.008       0.043       0.055       0.088

  Specific indirect 1
    Y6
    Y5
    Y4
    Y3
    U_Y2            -0.039      -0.012      -0.005       0.001       0.007       0.009       0.011

  Specific indirect 2
    Y6
    Y5
    Y4
    X3
    U_Y2            -0.003      -0.002      -0.002       0.000       0.001       0.002       0.003

  Specific indirect 3
    Y6
    Y5
    X4
    Y3
    U_Y2            -0.001      -0.001       0.000       0.000       0.000       0.001       0.001

  Specific indirect 4
    Y6
    Y5
    X4
    X3
    U_Y2            -0.007      -0.005      -0.004       0.000       0.003       0.004       0.007

  Specific indirect 5
    Y6
    X5
    Y4
    Y3
    U_Y2            -0.001       0.000       0.000       0.000       0.001       0.001       0.001

  Specific indirect 6
    Y6
    X5
    Y4
    X3
    U_Y2            -0.001       0.000       0.000       0.000       0.000       0.000       0.001

  Specific indirect 7
    Y6
    X5
    X4
    Y3
    U_Y2            -0.005      -0.003      -0.002       0.000       0.002       0.003       0.006

  Specific indirect 8
    Y6
    X5
    X4
    X3
    U_Y2            -0.025      -0.016      -0.014      -0.001       0.010       0.015       0.025

  Specific indirect 9
    Y6
    Y5
    Y4
    Y3
    Y2
    U_Y2             0.000       0.000       0.000       0.003       0.035       0.058       0.114

  Specific indirect 10
    Y6
    Y5
    Y4
    X3
    Y2
    U_Y2            -0.002      -0.001      -0.001       0.000       0.001       0.001       0.002

  Specific indirect 11
    Y6
    Y5
    X4
    Y3
    Y2
    U_Y2            -0.002      -0.001      -0.001       0.000       0.001       0.001       0.002

  Specific indirect 12
    Y6
    Y5
    X4
    X3
    Y2
    U_Y2            -0.004      -0.002      -0.001       0.000       0.003       0.003       0.005

  Specific indirect 13
    Y6
    X5
    Y4
    Y3
    Y2
    U_Y2            -0.001      -0.001       0.000       0.000       0.001       0.002       0.003

  Specific indirect 14
    Y6
    X5
    Y4
    X3
    Y2
    U_Y2             0.000       0.000       0.000       0.000       0.000       0.000       0.001

  Specific indirect 15
    Y6
    X5
    X4
    Y3
    Y2
    U_Y2            -0.004      -0.002      -0.002       0.000       0.002       0.003       0.004

  Specific indirect 16
    Y6
    X5
    X4
    X3
    Y2
    U_Y2            -0.012      -0.007      -0.005       0.001       0.010       0.012       0.017


Effects from U_X2 to Y5

  Total             -0.024      -0.007       0.002       0.051       0.104       0.115       0.138
  Total indirect    -0.024      -0.007       0.002       0.051       0.104       0.115       0.138

  Specific indirect 1
    Y5
    X4
    U_X2            -0.023      -0.015      -0.012      -0.001       0.007       0.010       0.017

  Specific indirect 2
    Y5
    Y4
    Y3
    U_X2            -0.021      -0.014      -0.011       0.000       0.010       0.017       0.033

  Specific indirect 3
    Y5
    Y4
    X3
    U_X2            -0.022      -0.016      -0.013      -0.004       0.003       0.005       0.009

  Specific indirect 4
    Y5
    X4
    Y3
    U_X2            -0.004      -0.002      -0.001       0.000       0.001       0.002       0.004

  Specific indirect 5
    Y5
    X4
    X3
    U_X2            -0.069      -0.049      -0.040      -0.015       0.003       0.006       0.011

  Specific indirect 6
    Y5
    Y4
    Y3
    X2
    U_X2            -0.008      -0.003      -0.001       0.004       0.017       0.021       0.029

  Specific indirect 7
    Y5
    Y4
    X3
    X2
    U_X2            -0.025      -0.014      -0.008       0.013       0.037       0.042       0.053

  Specific indirect 8
    Y5
    X4
    Y3
    X2
    U_X2            -0.005      -0.003      -0.002       0.000       0.003       0.004       0.007

  Specific indirect 9
    Y5
    X4
    X3
    X2
    U_X2            -0.034      -0.014      -0.008       0.053       0.115       0.137       0.167


Effects from U_Y2 to Y5

  Total             -0.024      -0.015      -0.013       0.017       0.064       0.082       0.117
  Total indirect    -0.024      -0.015      -0.013       0.017       0.064       0.082       0.117

  Specific indirect 1
    Y5
    Y4
    Y3
    U_Y2            -0.052      -0.020      -0.010       0.003       0.014       0.018       0.023

  Specific indirect 2
    Y5
    Y4
    X3
    U_Y2            -0.008      -0.005      -0.004       0.000       0.003       0.004       0.007

  Specific indirect 3
    Y5
    X4
    Y3
    U_Y2            -0.006      -0.003      -0.002       0.000       0.002       0.004       0.006

  Specific indirect 4
    Y5
    X4
    X3
    U_Y2            -0.024      -0.018      -0.013      -0.001       0.011       0.014       0.026

  Specific indirect 5
    Y5
    Y4
    Y3
    Y2
    U_Y2            -0.008      -0.003      -0.002       0.009       0.064       0.092       0.154

  Specific indirect 6
    Y5
    Y4
    X3
    Y2
    U_Y2            -0.004      -0.002      -0.002       0.000       0.003       0.004       0.005

  Specific indirect 7
    Y5
    X4
    Y3
    Y2
    U_Y2            -0.004      -0.002      -0.002       0.000       0.002       0.003       0.004

  Specific indirect 8
    Y5
    X4
    X3
    Y2
    U_Y2            -0.011      -0.007      -0.005       0.001       0.010       0.012       0.018


Effects from U_X2 to Y4

  Total             -0.025      -0.009      -0.003       0.047       0.095       0.108       0.130
  Total indirect    -0.025      -0.009      -0.003       0.047       0.095       0.108       0.130

  Specific indirect 1
    Y4
    Y3
    U_X2            -0.036      -0.028      -0.023      -0.002       0.022       0.031       0.053

  Specific indirect 2
    Y4
    X3
    U_X2            -0.070      -0.050      -0.042      -0.014       0.007       0.010       0.017

  Specific indirect 3
    Y4
    Y3
    X2
    U_X2            -0.031      -0.015      -0.008       0.013       0.038       0.042       0.056

  Specific indirect 4
    Y4
    X3
    X2
    U_X2            -0.052      -0.027      -0.020       0.048       0.120       0.142       0.178


Effects from U_Y2 to Y4

  Total             -0.038      -0.023      -0.015       0.043       0.110       0.127       0.162
  Total indirect    -0.038      -0.023      -0.015       0.043       0.110       0.127       0.162

  Specific indirect 1
    Y4
    Y3
    U_Y2            -0.072      -0.038      -0.023       0.009       0.033       0.037       0.043

  Specific indirect 2
    Y4
    X3
    U_Y2            -0.027      -0.018      -0.014      -0.001       0.010       0.014       0.025

  Specific indirect 3
    Y4
    Y3
    Y2
    U_Y2            -0.004      -0.002      -0.003       0.027       0.104       0.136       0.196

  Specific indirect 4
    Y4
    X3
    Y2
    U_Y2            -0.012      -0.007      -0.006       0.001       0.009       0.012       0.018


Effects from U_X2 to Y3

  Total             -0.033      -0.013      -0.006       0.046       0.096       0.108       0.129
  Total indirect    -0.035      -0.014      -0.005       0.063       0.140       0.159       0.200

  Specific indirect 1
    Y3
    X2
    U_X2            -0.035      -0.014      -0.005       0.063       0.140       0.159       0.200

  Direct
    Y3
    U_X2            -0.155      -0.110      -0.094      -0.018       0.056       0.074       0.099


Effects from U_Y2 to Y3

  Total              0.069       0.082       0.095       0.158       0.223       0.236       0.271
  Total indirect    -0.063      -0.023      -0.018       0.098       0.211       0.246       0.284

  Specific indirect 1
    Y3
    Y2
    U_Y2            -0.063      -0.023      -0.018       0.098       0.211       0.246       0.284

  Direct
    Y3
    U_Y2            -0.114      -0.067      -0.049       0.059       0.156       0.180       0.215


DIFFERENCE OUTPUT


            Average   Std. Dev.     Deviations from the Mean

                                    LY2         LY3         LY4         LY5         LY6
      1       0.552      0.175      0.004      -0.026       0.047       0.001      -0.024

                                    AR1_X3      AR1_X4      AR1_X5      AR1_X6
      2       0.969      0.027      0.003       0.003      -0.035       0.029

                                    AR1_Y2      AR1_Y3      AR1_Y4      AR1_Y5      AR1_Y6
      3       0.314      0.201      0.003       0.005      -0.044       0.048      -0.013

                                    MA1_X3      MA1_X4      MA1_X5      MA1_X6
      4      -0.303      0.088     -0.004      -0.007      -0.036       0.047

                                    MA2_X3      MA2_X4      MA2_X5      MA2_X6
      5       0.024      0.065      0.018      -0.046      -0.027       0.056

                                    MA1_Y2      MA1_Y3      MA1_Y4      MA1_Y5      MA1_Y6
      6       0.192      0.195      0.000      -0.002      -0.076       0.067       0.011

                                    CL1_XY3     CL1_XY4     CL1_XY5     CL1_XY6
      7       0.013      0.025      0.006      -0.009       0.018      -0.014

                                    CL1_YX2     CL1_YX3     CL1_YX4     CL1_YX5     CL1_YX6
      8       0.282      0.196      0.002       0.026      -0.040       0.000       0.012

                                    CLMA1_XY    CLMA1_XY    CLMA1_XY    CLMA1_XY
      9      -0.013      0.049     -0.010      -0.022      -0.002       0.034

                                    CLMA1_YX    CLMA1_YX    CLMA1_YX    CLMA1_YX    CLMA1_YX
     10      -0.076      0.200      0.005      -0.017      -0.038       0.029       0.020


TECHNICAL 1 OUTPUT


     PARAMETER SPECIFICATION


           NU
              Y6            Y5            Y4            Y3            Y2
              ________      ________      ________      ________      ________
                    0             0             0             0             0


           NU
              Y1            X6            X5            X4            X3
              ________      ________      ________      ________      ________
                    0             0             0             0             0


           NU
              X2            X1
              ________      ________
                    0             0


           LAMBDA
              ETA1_X        ETA1_Y        U_X6          U_X5          U_X4
              ________      ________      ________      ________      ________
 Y6                 0             0             0             0             0
 Y5                 0             0             0             0             0
 Y4                 0             0             0             0             0
 Y3                 0             0             0             0             0
 Y2                 0             0             0             0             0
 Y1                 0             0             0             0             0
 X6                 0             0             0             0             0
 X5                 0             0             0             0             0
 X4                 0             0             0             0             0
 X3                 0             0             0             0             0
 X2                 0             0             0             0             0
 X1                 0             0             0             0             0


           LAMBDA
              U_X3          U_X2          U_X1          U_Y6          U_Y5
              ________      ________      ________      ________      ________
 Y6                 0             0             0             0             0
 Y5                 0             0             0             0             0
 Y4                 0             0             0             0             0
 Y3                 0             0             0             0             0
 Y2                 0             0             0             0             0
 Y1                 0             0             0             0             0
 X6                 0             0             0             0             0
 X5                 0             0             0             0             0
 X4                 0             0             0             0             0
 X3                 0             0             0             0             0
 X2                 0             0             0             0             0
 X1                 0             0             0             0             0


           LAMBDA
              U_Y4          U_Y3          U_Y2          U_Y1          Y6
              ________      ________      ________      ________      ________
 Y6                 0             0             0             0             0
 Y5                 0             0             0             0             0
 Y4                 0             0             0             0             0
 Y3                 0             0             0             0             0
 Y2                 0             0             0             0             0
 Y1                 0             0             0             0             0
 X6                 0             0             0             0             0
 X5                 0             0             0             0             0
 X4                 0             0             0             0             0
 X3                 0             0             0             0             0
 X2                 0             0             0             0             0
 X1                 0             0             0             0             0


           LAMBDA
              Y5            Y4            Y3            Y2            Y1
              ________      ________      ________      ________      ________
 Y6                 0             0             0             0             0
 Y5                 0             0             0             0             0
 Y4                 0             0             0             0             0
 Y3                 0             0             0             0             0
 Y2                 0             0             0             0             0
 Y1                 0             0             0             0             0
 X6                 0             0             0             0             0
 X5                 0             0             0             0             0
 X4                 0             0             0             0             0
 X3                 0             0             0             0             0
 X2                 0             0             0             0             0
 X1                 0             0             0             0             0


           LAMBDA
              X6            X5            X4            X3            X2
              ________      ________      ________      ________      ________
 Y6                 0             0             0             0             0
 Y5                 0             0             0             0             0
 Y4                 0             0             0             0             0
 Y3                 0             0             0             0             0
 Y2                 0             0             0             0             0
 Y1                 0             0             0             0             0
 X6                 0             0             0             0             0
 X5                 0             0             0             0             0
 X4                 0             0             0             0             0
 X3                 0             0             0             0             0
 X2                 0             0             0             0             0
 X1                 0             0             0             0             0


           LAMBDA
              X1
              ________
 Y6                 0
 Y5                 0
 Y4                 0
 Y3                 0
 Y2                 0
 Y1                 0
 X6                 0
 X5                 0
 X4                 0
 X3                 0
 X2                 0
 X1                 0


           THETA
              Y6            Y5            Y4            Y3            Y2
              ________      ________      ________      ________      ________
 Y6                 0
 Y5                 0             0
 Y4                 0             0             0
 Y3                 0             0             0             0
 Y2                 0             0             0             0             0
 Y1                 0             0             0             0             0
 X6                 0             0             0             0             0
 X5                 0             0             0             0             0
 X4                 0             0             0             0             0
 X3                 0             0             0             0             0
 X2                 0             0             0             0             0
 X1                 0             0             0             0             0


           THETA
              Y1            X6            X5            X4            X3
              ________      ________      ________      ________      ________
 Y1                 0
 X6                 0             0
 X5                 0             0             0
 X4                 0             0             0             0
 X3                 0             0             0             0             0
 X2                 0             0             0             0             0
 X1                 0             0             0             0             0


           THETA
              X2            X1
              ________      ________
 X2                 0
 X1                 0             0


           ALPHA
              ETA1_X        ETA1_Y        U_X6          U_X5          U_X4
              ________      ________      ________      ________      ________
                    0             0             0             0             0


           ALPHA
              U_X3          U_X2          U_X1          U_Y6          U_Y5
              ________      ________      ________      ________      ________
                    0             0             0             0             0


           ALPHA
              U_Y4          U_Y3          U_Y2          U_Y1          Y6
              ________      ________      ________      ________      ________
                    0             0             0             0             1


           ALPHA
              Y5            Y4            Y3            Y2            Y1
              ________      ________      ________      ________      ________
                    2             3             4             5             6


           ALPHA
              X6            X5            X4            X3            X2
              ________      ________      ________      ________      ________
                    7             8             9            10            11


           ALPHA
              X1
              ________
                   12


           BETA
              ETA1_X        ETA1_Y        U_X6          U_X5          U_X4
              ________      ________      ________      ________      ________
 ETA1_X             0             0             0             0             0
 ETA1_Y             0             0             0             0             0
 U_X6               0             0             0             0             0
 U_X5               0             0             0             0             0
 U_X4               0             0             0             0             0
 U_X3               0             0             0             0             0
 U_X2               0             0             0             0             0
 U_X1               0             0             0             0             0
 U_Y6               0             0             0             0             0
 U_Y5               0             0             0             0             0
 U_Y4               0             0             0             0             0
 U_Y3               0             0             0             0             0
 U_Y2               0             0             0             0             0
 U_Y1               0             0             0             0             0
 Y6                 0            13             0            14             0
 Y5                 0            18             0             0            19
 Y4                 0            23             0             0             0
 Y3                 0            28             0             0             0
 Y2                 0            33             0             0             0
 Y1                 0             0             0             0             0
 X6                38             0             0            39            40
 X5                44             0             0             0            45
 X4                50             0             0             0             0
 X3                56             0             0             0             0
 X2                62             0             0             0             0
 X1                 0             0             0             0             0


           BETA
              U_X3          U_X2          U_X1          U_Y6          U_Y5
              ________      ________      ________      ________      ________
 ETA1_X             0             0             0             0             0
 ETA1_Y             0             0             0             0             0
 U_X6               0             0             0             0             0
 U_X5               0             0             0             0             0
 U_X4               0             0             0             0             0
 U_X3               0             0             0             0             0
 U_X2               0             0             0             0             0
 U_X1               0             0             0             0             0
 U_Y6               0             0             0             0             0
 U_Y5               0             0             0             0             0
 U_Y4               0             0             0             0             0
 U_Y3               0             0             0             0             0
 U_Y2               0             0             0             0             0
 U_Y1               0             0             0             0             0
 Y6                 0             0             0             0            15
 Y5                 0             0             0             0             0
 Y4                24             0             0             0             0
 Y3                 0            29             0             0             0
 Y2                 0             0            34             0             0
 Y1                 0             0             0             0             0
 X6                 0             0             0             0            41
 X5                46             0             0             0             0
 X4                51            52             0             0             0
 X3                 0            57            58             0             0
 X2                 0             0             0             0             0
 X1                 0             0             0             0             0


           BETA
              U_Y4          U_Y3          U_Y2          U_Y1          Y6
              ________      ________      ________      ________      ________
 ETA1_X             0             0             0             0             0
 ETA1_Y             0             0             0             0             0
 U_X6               0             0             0             0             0
 U_X5               0             0             0             0             0
 U_X4               0             0             0             0             0
 U_X3               0             0             0             0             0
 U_X2               0             0             0             0             0
 U_X1               0             0             0             0             0
 U_Y6               0             0             0             0             0
 U_Y5               0             0             0             0             0
 U_Y4               0             0             0             0             0
 U_Y3               0             0             0             0             0
 U_Y2               0             0             0             0             0
 U_Y1               0             0             0             0             0
 Y6                 0             0             0             0             0
 Y5                20             0             0             0             0
 Y4                 0            25             0             0             0
 Y3                 0             0            30             0             0
 Y2                 0             0             0            35             0
 Y1                 0             0             0             0             0
 X6                 0             0             0             0             0
 X5                47             0             0             0             0
 X4                 0            53             0             0             0
 X3                 0             0            59             0             0
 X2                 0             0             0             0             0
 X1                 0             0             0             0             0


           BETA
              Y5            Y4            Y3            Y2            Y1
              ________      ________      ________      ________      ________
 ETA1_X             0             0             0             0             0
 ETA1_Y             0             0             0             0             0
 U_X6               0             0             0             0             0
 U_X5               0             0             0             0             0
 U_X4               0             0             0             0             0
 U_X3               0             0             0             0             0
 U_X2               0             0             0             0             0
 U_X1               0             0             0             0             0
 U_Y6               0             0             0             0             0
 U_Y5               0             0             0             0             0
 U_Y4               0             0             0             0             0
 U_Y3               0             0             0             0             0
 U_Y2               0             0             0             0             0
 U_Y1               0             0             0             0             0
 Y6                16             0             0             0             0
 Y5                 0            21             0             0             0
 Y4                 0             0            26             0             0
 Y3                 0             0             0            31             0
 Y2                 0             0             0             0            36
 Y1                 0             0             0             0             0
 X6                42             0             0             0             0
 X5                 0            48             0             0             0
 X4                 0             0            54             0             0
 X3                 0             0             0            60             0
 X2                 0             0             0             0            63
 X1                 0             0             0             0             0


           BETA
              X6            X5            X4            X3            X2
              ________      ________      ________      ________      ________
 ETA1_X             0             0             0             0             0
 ETA1_Y             0             0             0             0             0
 U_X6               0             0             0             0             0
 U_X5               0             0             0             0             0
 U_X4               0             0             0             0             0
 U_X3               0             0             0             0             0
 U_X2               0             0             0             0             0
 U_X1               0             0             0             0             0
 U_Y6               0             0             0             0             0
 U_Y5               0             0             0             0             0
 U_Y4               0             0             0             0             0
 U_Y3               0             0             0             0             0
 U_Y2               0             0             0             0             0
 U_Y1               0             0             0             0             0
 Y6                 0            17             0             0             0
 Y5                 0             0            22             0             0
 Y4                 0             0             0            27             0
 Y3                 0             0             0             0            32
 Y2                 0             0             0             0             0
 Y1                 0             0             0             0             0
 X6                 0            43             0             0             0
 X5                 0             0            49             0             0
 X4                 0             0             0            55             0
 X3                 0             0             0             0            61
 X2                 0             0             0             0             0
 X1                 0             0             0             0             0


           BETA
              X1
              ________
 ETA1_X             0
 ETA1_Y             0
 U_X6               0
 U_X5               0
 U_X4               0
 U_X3               0
 U_X2               0
 U_X1               0
 U_Y6               0
 U_Y5               0
 U_Y4               0
 U_Y3               0
 U_Y2               0
 U_Y1               0
 Y6                 0
 Y5                 0
 Y4                 0
 Y3                 0
 Y2                37
 Y1                 0
 X6                 0
 X5                 0
 X4                 0
 X3                 0
 X2                64
 X1                 0


           PSI
              ETA1_X        ETA1_Y        U_X6          U_X5          U_X4
              ________      ________      ________      ________      ________
 ETA1_X            65
 ETA1_Y            66            67
 U_X6               0             0            68
 U_X5               0             0             0            69
 U_X4               0             0             0             0            70
 U_X3               0             0             0             0             0
 U_X2               0             0             0             0             0
 U_X1               0             0             0             0             0
 U_Y6               0             0            74             0             0
 U_Y5               0             0             0            76             0
 U_Y4               0             0             0             0            78
 U_Y3               0             0             0             0             0
 U_Y2               0             0             0             0             0
 U_Y1               0             0             0             0             0
 Y6                 0             0             0             0             0
 Y5                 0             0             0             0             0
 Y4                 0             0             0             0             0
 Y3                 0             0             0             0             0
 Y2                 0             0             0             0             0
 Y1                 0             0             0             0             0
 X6                 0             0             0             0             0
 X5                 0             0             0             0             0
 X4                 0             0             0             0             0
 X3                 0             0             0             0             0
 X2                 0             0             0             0             0
 X1                 0             0             0             0             0


           PSI
              U_X3          U_X2          U_X1          U_Y6          U_Y5
              ________      ________      ________      ________      ________
 U_X3              71
 U_X2               0            72
 U_X1               0             0            73
 U_Y6               0             0             0            75
 U_Y5               0             0             0             0            77
 U_Y4               0             0             0             0             0
 U_Y3              80             0             0             0             0
 U_Y2               0            82             0             0             0
 U_Y1               0             0            84             0             0
 Y6                 0             0             0             0             0
 Y5                 0             0             0             0             0
 Y4                 0             0             0             0             0
 Y3                 0             0             0             0             0
 Y2                 0             0             0             0             0
 Y1                 0             0             0             0             0
 X6                 0             0             0             0             0
 X5                 0             0             0             0             0
 X4                 0             0             0             0             0
 X3                 0             0             0             0             0
 X2                 0             0             0             0             0
 X1                 0             0             0             0             0


           PSI
              U_Y4          U_Y3          U_Y2          U_Y1          Y6
              ________      ________      ________      ________      ________
 U_Y4              79
 U_Y3               0            81
 U_Y2               0             0            83
 U_Y1               0             0             0            85
 Y6                 0             0             0             0             0
 Y5                 0             0             0             0             0
 Y4                 0             0             0             0             0
 Y3                 0             0             0             0             0
 Y2                 0             0             0             0             0
 Y1                 0             0             0             0             0
 X6                 0             0             0             0             0
 X5                 0             0             0             0             0
 X4                 0             0             0             0             0
 X3                 0             0             0             0             0
 X2                 0             0             0             0             0
 X1                 0             0             0             0             0


           PSI
              Y5            Y4            Y3            Y2            Y1
              ________      ________      ________      ________      ________
 Y5                 0
 Y4                 0             0
 Y3                 0             0             0
 Y2                 0             0             0             0
 Y1                 0             0             0             0             0
 X6                 0             0             0             0             0
 X5                 0             0             0             0             0
 X4                 0             0             0             0             0
 X3                 0             0             0             0             0
 X2                 0             0             0             0             0
 X1                 0             0             0             0             0


           PSI
              X6            X5            X4            X3            X2
              ________      ________      ________      ________      ________
 X6                 0
 X5                 0             0
 X4                 0             0             0
 X3                 0             0             0             0
 X2                 0             0             0             0             0
 X1                 0             0             0             0             0


           PSI
              X1
              ________
 X1                 0


     PARAMETER SPECIFICATION FOR THE ADDITIONAL PARAMETERS


           NEW/ADDITIONAL PARAMETERS
              AR_X          MA1_X         MA2_X         MA_X          ARMA_X
              ________      ________      ________      ________      ________
                   86            87            88            89            90


           NEW/ADDITIONAL PARAMETERS
              CL_XY         CLMA_XY       CLCL_XY       AR_Y          MA_Y
              ________      ________      ________      ________      ________
                   91            92            93            94            95


           NEW/ADDITIONAL PARAMETERS
              ARMA_Y        CL_YX         CLMA_YX       CLCL_YX       MA_X3
              ________      ________      ________      ________      ________
                   96            97            98            99           100


           NEW/ADDITIONAL PARAMETERS
              MA_X4         MA_X5         MA_X6         ARMA_X3       ARMA_X4
              ________      ________      ________      ________      ________
                  101           102           103           104           105


           NEW/ADDITIONAL PARAMETERS
              ARMA_X5       ARMA_X6       CLCL_XY3      CLCL_XY4      CLCL_XY5
              ________      ________      ________      ________      ________
                  106           107           108           109           110


           NEW/ADDITIONAL PARAMETERS
              CLCL_XY6      CLCL_YX2      CLCL_YX3      CLCL_YX4      CLCL_YX5
              ________      ________      ________      ________      ________
                  111           112           113           114           115


           NEW/ADDITIONAL PARAMETERS
              CLCL_YX6
              ________
                  116


     STARTING VALUES


           NU
              Y6            Y5            Y4            Y3            Y2
              ________      ________      ________      ________      ________
                0.000         0.000         0.000         0.000         0.000


           NU
              Y1            X6            X5            X4            X3
              ________      ________      ________      ________      ________
                0.000         0.000         0.000         0.000         0.000


           NU
              X2            X1
              ________      ________
                0.000         0.000


           LAMBDA
              ETA1_X        ETA1_Y        U_X6          U_X5          U_X4
              ________      ________      ________      ________      ________
 Y6             0.000         0.000         0.000         0.000         0.000
 Y5             0.000         0.000         0.000         0.000         0.000
 Y4             0.000         0.000         0.000         0.000         0.000
 Y3             0.000         0.000         0.000         0.000         0.000
 Y2             0.000         0.000         0.000         0.000         0.000
 Y1             0.000         0.000         0.000         0.000         0.000
 X6             0.000         0.000         0.000         0.000         0.000
 X5             0.000         0.000         0.000         0.000         0.000
 X4             0.000         0.000         0.000         0.000         0.000
 X3             0.000         0.000         0.000         0.000         0.000
 X2             0.000         0.000         0.000         0.000         0.000
 X1             0.000         0.000         0.000         0.000         0.000


           LAMBDA
              U_X3          U_X2          U_X1          U_Y6          U_Y5
              ________      ________      ________      ________      ________
 Y6             0.000         0.000         0.000         0.000         0.000
 Y5             0.000         0.000         0.000         0.000         0.000
 Y4             0.000         0.000         0.000         0.000         0.000
 Y3             0.000         0.000         0.000         0.000         0.000
 Y2             0.000         0.000         0.000         0.000         0.000
 Y1             0.000         0.000         0.000         0.000         0.000
 X6             0.000         0.000         0.000         0.000         0.000
 X5             0.000         0.000         0.000         0.000         0.000
 X4             0.000         0.000         0.000         0.000         0.000
 X3             0.000         0.000         0.000         0.000         0.000
 X2             0.000         0.000         0.000         0.000         0.000
 X1             0.000         0.000         0.000         0.000         0.000


           LAMBDA
              U_Y4          U_Y3          U_Y2          U_Y1          Y6
              ________      ________      ________      ________      ________
 Y6             0.000         0.000         0.000         0.000         1.000
 Y5             0.000         0.000         0.000         0.000         0.000
 Y4             0.000         0.000         0.000         0.000         0.000
 Y3             0.000         0.000         0.000         0.000         0.000
 Y2             0.000         0.000         0.000         0.000         0.000
 Y1             0.000         0.000         0.000         0.000         0.000
 X6             0.000         0.000         0.000         0.000         0.000
 X5             0.000         0.000         0.000         0.000         0.000
 X4             0.000         0.000         0.000         0.000         0.000
 X3             0.000         0.000         0.000         0.000         0.000
 X2             0.000         0.000         0.000         0.000         0.000
 X1             0.000         0.000         0.000         0.000         0.000


           LAMBDA
              Y5            Y4            Y3            Y2            Y1
              ________      ________      ________      ________      ________
 Y6             0.000         0.000         0.000         0.000         0.000
 Y5             1.000         0.000         0.000         0.000         0.000
 Y4             0.000         1.000         0.000         0.000         0.000
 Y3             0.000         0.000         1.000         0.000         0.000
 Y2             0.000         0.000         0.000         1.000         0.000
 Y1             0.000         0.000         0.000         0.000         1.000
 X6             0.000         0.000         0.000         0.000         0.000
 X5             0.000         0.000         0.000         0.000         0.000
 X4             0.000         0.000         0.000         0.000         0.000
 X3             0.000         0.000         0.000         0.000         0.000
 X2             0.000         0.000         0.000         0.000         0.000
 X1             0.000         0.000         0.000         0.000         0.000


           LAMBDA
              X6            X5            X4            X3            X2
              ________      ________      ________      ________      ________
 Y6             0.000         0.000         0.000         0.000         0.000
 Y5             0.000         0.000         0.000         0.000         0.000
 Y4             0.000         0.000         0.000         0.000         0.000
 Y3             0.000         0.000         0.000         0.000         0.000
 Y2             0.000         0.000         0.000         0.000         0.000
 Y1             0.000         0.000         0.000         0.000         0.000
 X6             1.000         0.000         0.000         0.000         0.000
 X5             0.000         1.000         0.000         0.000         0.000
 X4             0.000         0.000         1.000         0.000         0.000
 X3             0.000         0.000         0.000         1.000         0.000
 X2             0.000         0.000         0.000         0.000         1.000
 X1             0.000         0.000         0.000         0.000         0.000


           LAMBDA
              X1
              ________
 Y6             0.000
 Y5             0.000
 Y4             0.000
 Y3             0.000
 Y2             0.000
 Y1             0.000
 X6             0.000
 X5             0.000
 X4             0.000
 X3             0.000
 X2             0.000
 X1             1.000


           THETA
              Y6            Y5            Y4            Y3            Y2
              ________      ________      ________      ________      ________
 Y6             0.000
 Y5             0.000         0.000
 Y4             0.000         0.000         0.000
 Y3             0.000         0.000         0.000         0.000
 Y2             0.000         0.000         0.000         0.000         0.000
 Y1             0.000         0.000         0.000         0.000         0.000
 X6             0.000         0.000         0.000         0.000         0.000
 X5             0.000         0.000         0.000         0.000         0.000
 X4             0.000         0.000         0.000         0.000         0.000
 X3             0.000         0.000         0.000         0.000         0.000
 X2             0.000         0.000         0.000         0.000         0.000
 X1             0.000         0.000         0.000         0.000         0.000


           THETA
              Y1            X6            X5            X4            X3
              ________      ________      ________      ________      ________
 Y1             0.000
 X6             0.000         0.000
 X5             0.000         0.000         0.000
 X4             0.000         0.000         0.000         0.000
 X3             0.000         0.000         0.000         0.000         0.000
 X2             0.000         0.000         0.000         0.000         0.000
 X1             0.000         0.000         0.000         0.000         0.000


           THETA
              X2            X1
              ________      ________
 X2             0.000
 X1             0.000         0.000


           ALPHA
              ETA1_X        ETA1_Y        U_X6          U_X5          U_X4
              ________      ________      ________      ________      ________
                0.000         0.000         0.000         0.000         0.000


           ALPHA
              U_X3          U_X2          U_X1          U_Y6          U_Y5
              ________      ________      ________      ________      ________
                0.000         0.000         0.000         0.000         0.000


           ALPHA
              U_Y4          U_Y3          U_Y2          U_Y1          Y6
              ________      ________      ________      ________      ________
                0.000         0.000         0.000         0.000         5.431


           ALPHA
              Y5            Y4            Y3            Y2            Y1
              ________      ________      ________      ________      ________
                5.514         5.449         5.378         5.420         5.106


           ALPHA
              X6            X5            X4            X3            X2
              ________      ________      ________      ________      ________
                7.826         7.837         7.736         7.674         7.628


           ALPHA
              X1
              ________
                7.464


           BETA
              ETA1_X        ETA1_Y        U_X6          U_X5          U_X4
              ________      ________      ________      ________      ________
 ETA1_X         0.000         0.000         0.000         0.000         0.000
 ETA1_Y         0.000         0.000         0.000         0.000         0.000
 U_X6           0.000         0.000         0.000         0.000         0.000
 U_X5           0.000         0.000         0.000         0.000         0.000
 U_X4           0.000         0.000         0.000         0.000         0.000
 U_X3           0.000         0.000         0.000         0.000         0.000
 U_X2           0.000         0.000         0.000         0.000         0.000
 U_X1           0.000         0.000         0.000         0.000         0.000
 U_Y6           0.000         0.000         0.000         0.000         0.000
 U_Y5           0.000         0.000         0.000         0.000         0.000
 U_Y4           0.000         0.000         0.000         0.000         0.000
 U_Y3           0.000         0.000         0.000         0.000         0.000
 U_Y2           0.000         0.000         0.000         0.000         0.000
 U_Y1           0.000         0.000         0.000         0.000         0.000
 Y6             0.000         1.000         0.000         0.000         0.000
 Y5             0.000         1.000         0.000         0.000         0.000
 Y4             0.000         1.000         0.000         0.000         0.000
 Y3             0.000         1.000         0.000         0.000         0.000
 Y2             0.000         1.000         0.000         0.000         0.000
 Y1             0.000         1.000         0.000         0.000         0.000
 X6             1.000         0.000         1.000         0.000         0.000
 X5             1.000         0.000         0.000         1.000         0.000
 X4             1.000         0.000         0.000         0.000         1.000
 X3             1.000         0.000         0.000         0.000         0.000
 X2             1.000         0.000         0.000         0.000         0.000
 X1             1.000         0.000         0.000         0.000         0.000


           BETA
              U_X3          U_X2          U_X1          U_Y6          U_Y5
              ________      ________      ________      ________      ________
 ETA1_X         0.000         0.000         0.000         0.000         0.000
 ETA1_Y         0.000         0.000         0.000         0.000         0.000
 U_X6           0.000         0.000         0.000         0.000         0.000
 U_X5           0.000         0.000         0.000         0.000         0.000
 U_X4           0.000         0.000         0.000         0.000         0.000
 U_X3           0.000         0.000         0.000         0.000         0.000
 U_X2           0.000         0.000         0.000         0.000         0.000
 U_X1           0.000         0.000         0.000         0.000         0.000
 U_Y6           0.000         0.000         0.000         0.000         0.000
 U_Y5           0.000         0.000         0.000         0.000         0.000
 U_Y4           0.000         0.000         0.000         0.000         0.000
 U_Y3           0.000         0.000         0.000         0.000         0.000
 U_Y2           0.000         0.000         0.000         0.000         0.000
 U_Y1           0.000         0.000         0.000         0.000         0.000
 Y6             0.000         0.000         0.000         1.000         0.000
 Y5             0.000         0.000         0.000         0.000         1.000
 Y4             0.000         0.000         0.000         0.000         0.000
 Y3             0.000         0.000         0.000         0.000         0.000
 Y2             0.000         0.000         0.000         0.000         0.000
 Y1             0.000         0.000         0.000         0.000         0.000
 X6             0.000         0.000         0.000         0.000         0.000
 X5             0.000         0.000         0.000         0.000         0.000
 X4             0.000         0.000         0.000         0.000         0.000
 X3             1.000         0.000         0.000         0.000         0.000
 X2             0.000         1.000         0.000         0.000         0.000
 X1             0.000         0.000         1.000         0.000         0.000


           BETA
              U_Y4          U_Y3          U_Y2          U_Y1          Y6
              ________      ________      ________      ________      ________
 ETA1_X         0.000         0.000         0.000         0.000         0.000
 ETA1_Y         0.000         0.000         0.000         0.000         0.000
 U_X6           0.000         0.000         0.000         0.000         0.000
 U_X5           0.000         0.000         0.000         0.000         0.000
 U_X4           0.000         0.000         0.000         0.000         0.000
 U_X3           0.000         0.000         0.000         0.000         0.000
 U_X2           0.000         0.000         0.000         0.000         0.000
 U_X1           0.000         0.000         0.000         0.000         0.000
 U_Y6           0.000         0.000         0.000         0.000         0.000
 U_Y5           0.000         0.000         0.000         0.000         0.000
 U_Y4           0.000         0.000         0.000         0.000         0.000
 U_Y3           0.000         0.000         0.000         0.000         0.000
 U_Y2           0.000         0.000         0.000         0.000         0.000
 U_Y1           0.000         0.000         0.000         0.000         0.000
 Y6             0.000         0.000         0.000         0.000         0.000
 Y5             0.000         0.000         0.000         0.000         0.000
 Y4             1.000         0.000         0.000         0.000         0.000
 Y3             0.000         1.000         0.000         0.000         0.000
 Y2             0.000         0.000         1.000         0.000         0.000
 Y1             0.000         0.000         0.000         1.000         0.000
 X6             0.000         0.000         0.000         0.000         0.000
 X5             0.000         0.000         0.000         0.000         0.000
 X4             0.000         0.000         0.000         0.000         0.000
 X3             0.000         0.000         0.000         0.000         0.000
 X2             0.000         0.000         0.000         0.000         0.000
 X1             0.000         0.000         0.000         0.000         0.000


           BETA
              Y5            Y4            Y3            Y2            Y1
              ________      ________      ________      ________      ________
 ETA1_X         0.000         0.000         0.000         0.000         0.000
 ETA1_Y         0.000         0.000         0.000         0.000         0.000
 U_X6           0.000         0.000         0.000         0.000         0.000
 U_X5           0.000         0.000         0.000         0.000         0.000
 U_X4           0.000         0.000         0.000         0.000         0.000
 U_X3           0.000         0.000         0.000         0.000         0.000
 U_X2           0.000         0.000         0.000         0.000         0.000
 U_X1           0.000         0.000         0.000         0.000         0.000
 U_Y6           0.000         0.000         0.000         0.000         0.000
 U_Y5           0.000         0.000         0.000         0.000         0.000
 U_Y4           0.000         0.000         0.000         0.000         0.000
 U_Y3           0.000         0.000         0.000         0.000         0.000
 U_Y2           0.000         0.000         0.000         0.000         0.000
 U_Y1           0.000         0.000         0.000         0.000         0.000
 Y6             0.000         0.000         0.000         0.000         0.000
 Y5             0.000         0.000         0.000         0.000         0.000
 Y4             0.000         0.000         0.000         0.000         0.000
 Y3             0.000         0.000         0.000         0.000         0.000
 Y2             0.000         0.000         0.000         0.000         0.000
 Y1             0.000         0.000         0.000         0.000         0.000
 X6             0.000         0.000         0.000         0.000         0.000
 X5             0.000         0.000         0.000         0.000         0.000
 X4             0.000         0.000         0.000         0.000         0.000
 X3             0.000         0.000         0.000         0.000         0.000
 X2             0.000         0.000         0.000         0.000         0.000
 X1             0.000         0.000         0.000         0.000         0.000


           BETA
              X6            X5            X4            X3            X2
              ________      ________      ________      ________      ________
 ETA1_X         0.000         0.000         0.000         0.000         0.000
 ETA1_Y         0.000         0.000         0.000         0.000         0.000
 U_X6           0.000         0.000         0.000         0.000         0.000
 U_X5           0.000         0.000         0.000         0.000         0.000
 U_X4           0.000         0.000         0.000         0.000         0.000
 U_X3           0.000         0.000         0.000         0.000         0.000
 U_X2           0.000         0.000         0.000         0.000         0.000
 U_X1           0.000         0.000         0.000         0.000         0.000
 U_Y6           0.000         0.000         0.000         0.000         0.000
 U_Y5           0.000         0.000         0.000         0.000         0.000
 U_Y4           0.000         0.000         0.000         0.000         0.000
 U_Y3           0.000         0.000         0.000         0.000         0.000
 U_Y2           0.000         0.000         0.000         0.000         0.000
 U_Y1           0.000         0.000         0.000         0.000         0.000
 Y6             0.000         0.000         0.000         0.000         0.000
 Y5             0.000         0.000         0.000         0.000         0.000
 Y4             0.000         0.000         0.000         0.000         0.000
 Y3             0.000         0.000         0.000         0.000         0.000
 Y2             0.000         0.000         0.000         0.000         0.000
 Y1             0.000         0.000         0.000         0.000         0.000
 X6             0.000         0.000         0.000         0.000         0.000
 X5             0.000         0.000         0.000         0.000         0.000
 X4             0.000         0.000         0.000         0.000         0.000
 X3             0.000         0.000         0.000         0.000         0.000
 X2             0.000         0.000         0.000         0.000         0.000
 X1             0.000         0.000         0.000         0.000         0.000


           BETA
              X1
              ________
 ETA1_X         0.000
 ETA1_Y         0.000
 U_X6           0.000
 U_X5           0.000
 U_X4           0.000
 U_X3           0.000
 U_X2           0.000
 U_X1           0.000
 U_Y6           0.000
 U_Y5           0.000
 U_Y4           0.000
 U_Y3           0.000
 U_Y2           0.000
 U_Y1           0.000
 Y6             0.000
 Y5             0.000
 Y4             0.000
 Y3             0.000
 Y2             0.000
 Y1             0.000
 X6             0.000
 X5             0.000
 X4             0.000
 X3             0.000
 X2             0.000
 X1             0.000


           PSI
              ETA1_X        ETA1_Y        U_X6          U_X5          U_X4
              ________      ________      ________      ________      ________
 ETA1_X         1.000
 ETA1_Y         0.000         1.000
 U_X6           0.000         0.000         1.000
 U_X5           0.000         0.000         0.000         1.000
 U_X4           0.000         0.000         0.000         0.000         1.000
 U_X3           0.000         0.000         0.000         0.000         0.000
 U_X2           0.000         0.000         0.000         0.000         0.000
 U_X1           0.000         0.000         0.000         0.000         0.000
 U_Y6           0.000         0.000         0.000         0.000         0.000
 U_Y5           0.000         0.000         0.000         0.000         0.000
 U_Y4           0.000         0.000         0.000         0.000         0.000
 U_Y3           0.000         0.000         0.000         0.000         0.000
 U_Y2           0.000         0.000         0.000         0.000         0.000
 U_Y1           0.000         0.000         0.000         0.000         0.000
 Y6             0.000         0.000         0.000         0.000         0.000
 Y5             0.000         0.000         0.000         0.000         0.000
 Y4             0.000         0.000         0.000         0.000         0.000
 Y3             0.000         0.000         0.000         0.000         0.000
 Y2             0.000         0.000         0.000         0.000         0.000
 Y1             0.000         0.000         0.000         0.000         0.000
 X6             0.000         0.000         0.000         0.000         0.000
 X5             0.000         0.000         0.000         0.000         0.000
 X4             0.000         0.000         0.000         0.000         0.000
 X3             0.000         0.000         0.000         0.000         0.000
 X2             0.000         0.000         0.000         0.000         0.000
 X1             0.000         0.000         0.000         0.000         0.000


           PSI
              U_X3          U_X2          U_X1          U_Y6          U_Y5
              ________      ________      ________      ________      ________
 U_X3           1.000
 U_X2           0.000         1.000
 U_X1           0.000         0.000         1.000
 U_Y6           0.000         0.000         0.000         1.000
 U_Y5           0.000         0.000         0.000         0.000         1.000
 U_Y4           0.000         0.000         0.000         0.000         0.000
 U_Y3           0.000         0.000         0.000         0.000         0.000
 U_Y2           0.000         0.000         0.000         0.000         0.000
 U_Y1           0.000         0.000         0.000         0.000         0.000
 Y6             0.000         0.000         0.000         0.000         0.000
 Y5             0.000         0.000         0.000         0.000         0.000
 Y4             0.000         0.000         0.000         0.000         0.000
 Y3             0.000         0.000         0.000         0.000         0.000
 Y2             0.000         0.000         0.000         0.000         0.000
 Y1             0.000         0.000         0.000         0.000         0.000
 X6             0.000         0.000         0.000         0.000         0.000
 X5             0.000         0.000         0.000         0.000         0.000
 X4             0.000         0.000         0.000         0.000         0.000
 X3             0.000         0.000         0.000         0.000         0.000
 X2             0.000         0.000         0.000         0.000         0.000
 X1             0.000         0.000         0.000         0.000         0.000


           PSI
              U_Y4          U_Y3          U_Y2          U_Y1          Y6
              ________      ________      ________      ________      ________
 U_Y4           1.000
 U_Y3           0.000         1.000
 U_Y2           0.000         0.000         1.000
 U_Y1           0.000         0.000         0.000         1.000
 Y6             0.000         0.000         0.000         0.000         0.005
 Y5             0.000         0.000         0.000         0.000         0.000
 Y4             0.000         0.000         0.000         0.000         0.000
 Y3             0.000         0.000         0.000         0.000         0.000
 Y2             0.000         0.000         0.000         0.000         0.000
 Y1             0.000         0.000         0.000         0.000         0.000
 X6             0.000         0.000         0.000         0.000         0.000
 X5             0.000         0.000         0.000         0.000         0.000
 X4             0.000         0.000         0.000         0.000         0.000
 X3             0.000         0.000         0.000         0.000         0.000
 X2             0.000         0.000         0.000         0.000         0.000
 X1             0.000         0.000         0.000         0.000         0.000


           PSI
              Y5            Y4            Y3            Y2            Y1
              ________      ________      ________      ________      ________
 Y5             0.005
 Y4             0.000         0.005
 Y3             0.000         0.000         0.005
 Y2             0.000         0.000         0.000         0.005
 Y1             0.000         0.000         0.000         0.000         0.005
 X6             0.000         0.000         0.000         0.000         0.000
 X5             0.000         0.000         0.000         0.000         0.000
 X4             0.000         0.000         0.000         0.000         0.000
 X3             0.000         0.000         0.000         0.000         0.000
 X2             0.000         0.000         0.000         0.000         0.000
 X1             0.000         0.000         0.000         0.000         0.000


           PSI
              X6            X5            X4            X3            X2
              ________      ________      ________      ________      ________
 X6             0.005
 X5             0.000         0.005
 X4             0.000         0.000         0.005
 X3             0.000         0.000         0.000         0.005
 X2             0.000         0.000         0.000         0.000         0.005
 X1             0.000         0.000         0.000         0.000         0.000


           PSI
              X1
              ________
 X1             0.005


     STARTING VALUES FOR THE ADDITIONAL PARAMETERS


           NEW/ADDITIONAL PARAMETERS
              AR_X          MA1_X         MA2_X         MA_X          ARMA_X
              ________      ________      ________      ________      ________
                0.500         0.500         0.500         0.500         0.500


           NEW/ADDITIONAL PARAMETERS
              CL_XY         CLMA_XY       CLCL_XY       AR_Y          MA_Y
              ________      ________      ________      ________      ________
                0.500         0.500         0.500         0.500         0.500


           NEW/ADDITIONAL PARAMETERS
              ARMA_Y        CL_YX         CLMA_YX       CLCL_YX       MA_X3
              ________      ________      ________      ________      ________
                0.500         0.500         0.500         0.500         0.500


           NEW/ADDITIONAL PARAMETERS
              MA_X4         MA_X5         MA_X6         ARMA_X3       ARMA_X4
              ________      ________      ________      ________      ________
                0.500         0.500         0.500         0.500         0.500


           NEW/ADDITIONAL PARAMETERS
              ARMA_X5       ARMA_X6       CLCL_XY3      CLCL_XY4      CLCL_XY5
              ________      ________      ________      ________      ________
                0.500         0.500         0.500         0.500         0.500


           NEW/ADDITIONAL PARAMETERS
              CLCL_XY6      CLCL_YX2      CLCL_YX3      CLCL_YX4      CLCL_YX5
              ________      ________      ________      ________      ________
                0.500         0.500         0.500         0.500         0.500


           NEW/ADDITIONAL PARAMETERS
              CLCL_YX6
              ________
                0.500


     PRIORS FOR ALL PARAMETERS            PRIOR MEAN      PRIOR VARIANCE     PRIOR STD. DEV.

     Parameter 1~N(0.000,infinity)           0.0000            infinity            infinity
     Parameter 2~N(0.000,infinity)           0.0000            infinity            infinity
     Parameter 3~N(0.000,infinity)           0.0000            infinity            infinity
     Parameter 4~N(0.000,infinity)           0.0000            infinity            infinity
     Parameter 5~N(0.000,infinity)           0.0000            infinity            infinity
     Parameter 6~N(0.000,infinity)           0.0000            infinity            infinity
     Parameter 7~N(0.000,infinity)           0.0000            infinity            infinity
     Parameter 8~N(0.000,infinity)           0.0000            infinity            infinity
     Parameter 9~N(0.000,infinity)           0.0000            infinity            infinity
     Parameter 10~N(0.000,infinity)          0.0000            infinity            infinity
     Parameter 11~N(0.000,infinity)          0.0000            infinity            infinity
     Parameter 12~N(0.000,infinity)          0.0000            infinity            infinity
     Parameter 13~N(0.000,1000.000)          0.0000           1000.0000             31.6228
     Parameter 14~N(0.000,1000.000)          0.0000           1000.0000             31.6228
     Parameter 15~N(0.000,1000.000)          0.0000           1000.0000             31.6228
     Parameter 16~N(0.000,1000.000)          0.0000           1000.0000             31.6228
     Parameter 17~N(0.000,1000.000)          0.0000           1000.0000             31.6228
     Parameter 18~N(0.000,1000.000)          0.0000           1000.0000             31.6228
     Parameter 19~N(0.000,1000.000)          0.0000           1000.0000             31.6228
     Parameter 20~N(0.000,1000.000)          0.0000           1000.0000             31.6228
     Parameter 21~N(0.000,1000.000)          0.0000           1000.0000             31.6228
     Parameter 22~N(0.000,1000.000)          0.0000           1000.0000             31.6228
     Parameter 23~N(0.000,1000.000)          0.0000           1000.0000             31.6228
     Parameter 24~N(0.000,1000.000)          0.0000           1000.0000             31.6228
     Parameter 25~N(0.000,1000.000)          0.0000           1000.0000             31.6228
     Parameter 26~N(0.000,1000.000)          0.0000           1000.0000             31.6228
     Parameter 27~N(0.000,1000.000)          0.0000           1000.0000             31.6228
     Parameter 28~N(0.000,1000.000)          0.0000           1000.0000             31.6228
     Parameter 29~N(0.000,1000.000)          0.0000           1000.0000             31.6228
     Parameter 30~N(0.000,1000.000)          0.0000           1000.0000             31.6228
     Parameter 31~N(0.000,1000.000)          0.0000           1000.0000             31.6228
     Parameter 32~N(0.000,1000.000)          0.0000           1000.0000             31.6228
     Parameter 33~N(0.000,1000.000)          0.0000           1000.0000             31.6228
     Parameter 34~N(0.000,1000.000)          0.0000           1000.0000             31.6228
     Parameter 35~N(0.000,1000.000)          0.0000           1000.0000             31.6228
     Parameter 36~N(0.000,1000.000)          0.0000           1000.0000             31.6228
     Parameter 37~N(0.000,1000.000)          0.0000           1000.0000             31.6228
     Parameter 38~N(0.000,0.010)             0.0000              0.0100              0.1000
     Parameter 39~N(0.000,1000.000)          0.0000           1000.0000             31.6228
     Parameter 40~N(0.000,1000.000)          0.0000           1000.0000             31.6228
     Parameter 41~N(0.000,1000.000)          0.0000           1000.0000             31.6228
     Parameter 42~N(0.000,1000.000)          0.0000           1000.0000             31.6228
     Parameter 43~N(0.000,1000.000)          0.0000           1000.0000             31.6228
     Parameter 44~N(0.000,0.010)             0.0000              0.0100              0.1000
     Parameter 45~N(0.000,1000.000)          0.0000           1000.0000             31.6228
     Parameter 46~N(0.000,1000.000)          0.0000           1000.0000             31.6228
     Parameter 47~N(0.000,1000.000)          0.0000           1000.0000             31.6228
     Parameter 48~N(0.000,1000.000)          0.0000           1000.0000             31.6228
     Parameter 49~N(0.000,1000.000)          0.0000           1000.0000             31.6228
     Parameter 50~N(0.000,0.010)             0.0000              0.0100              0.1000
     Parameter 51~N(0.000,1000.000)          0.0000           1000.0000             31.6228
     Parameter 52~N(0.000,1000.000)          0.0000           1000.0000             31.6228
     Parameter 53~N(0.000,1000.000)          0.0000           1000.0000             31.6228
     Parameter 54~N(0.000,1000.000)          0.0000           1000.0000             31.6228
     Parameter 55~N(0.000,1000.000)          0.0000           1000.0000             31.6228
     Parameter 56~N(0.000,0.010)             0.0000              0.0100              0.1000
     Parameter 57~N(0.000,1000.000)          0.0000           1000.0000             31.6228
     Parameter 58~N(0.000,1000.000)          0.0000           1000.0000             31.6228
     Parameter 59~N(0.000,1000.000)          0.0000           1000.0000             31.6228
     Parameter 60~N(0.000,1000.000)          0.0000           1000.0000             31.6228
     Parameter 61~N(0.000,1000.000)          0.0000           1000.0000             31.6228
     Parameter 62~N(0.000,0.010)             0.0000              0.0100              0.1000
     Parameter 63~N(0.000,infinity)          0.0000            infinity            infinity
     Parameter 64~N(0.000,infinity)          0.0000            infinity            infinity
     Parameter 65~IW(0.000,-3)             infinity            infinity            infinity
     Parameter 66~IW(0.000,-3)             infinity            infinity            infinity
     Parameter 67~IW(0.000,-3)             infinity            infinity            infinity
     Parameter 68~IW(0.000,-3)             infinity            infinity            infinity
     Parameter 69~IW(0.000,-3)             infinity            infinity            infinity
     Parameter 70~IW(0.000,-3)             infinity            infinity            infinity
     Parameter 71~IW(0.000,-3)             infinity            infinity            infinity
     Parameter 72~IW(0.000,-3)             infinity            infinity            infinity
     Parameter 73~IW(0.000,-3)             infinity            infinity            infinity
     Parameter 74~IW(0.000,-3)             infinity            infinity            infinity
     Parameter 75~IW(0.000,-3)             infinity            infinity            infinity
     Parameter 76~IW(0.000,-3)             infinity            infinity            infinity
     Parameter 77~IW(0.000,-3)             infinity            infinity            infinity
     Parameter 78~IW(0.000,-3)             infinity            infinity            infinity
     Parameter 79~IW(0.000,-3)             infinity            infinity            infinity
     Parameter 80~IW(0.000,-3)             infinity            infinity            infinity
     Parameter 81~IW(0.000,-3)             infinity            infinity            infinity
     Parameter 82~IW(0.000,-3)             infinity            infinity            infinity
     Parameter 83~IW(0.000,-3)             infinity            infinity            infinity
     Parameter 84~IW(0.000,-3)             infinity            infinity            infinity
     Parameter 85~IW(0.000,-3)             infinity            infinity            infinity
     Cov(Parameter 33,Parameter 28)=999.995000
     Cov(Parameter 33,Parameter 23)=999.995000
     Cov(Parameter 28,Parameter 23)=999.995000
     Cov(Parameter 33,Parameter 18)=999.995000
     Cov(Parameter 28,Parameter 18)=999.995000
     Cov(Parameter 23,Parameter 18)=999.995000
     Cov(Parameter 33,Parameter 13)=999.995000
     Cov(Parameter 28,Parameter 13)=999.995000
     Cov(Parameter 23,Parameter 13)=999.995000
     Cov(Parameter 18,Parameter 13)=999.995000
     Cov(Parameter 61,Parameter 55)=999.995000
     Cov(Parameter 61,Parameter 49)=999.995000
     Cov(Parameter 55,Parameter 49)=999.995000
     Cov(Parameter 61,Parameter 43)=999.995000
     Cov(Parameter 55,Parameter 43)=999.995000
     Cov(Parameter 49,Parameter 43)=999.995000
     Cov(Parameter 36,Parameter 31)=999.995000
     Cov(Parameter 36,Parameter 26)=999.995000
     Cov(Parameter 31,Parameter 26)=999.995000
     Cov(Parameter 36,Parameter 21)=999.995000
     Cov(Parameter 31,Parameter 21)=999.995000
     Cov(Parameter 26,Parameter 21)=999.995000
     Cov(Parameter 36,Parameter 16)=999.995000
     Cov(Parameter 31,Parameter 16)=999.995000
     Cov(Parameter 26,Parameter 16)=999.995000
     Cov(Parameter 21,Parameter 16)=999.995000
     Cov(Parameter 57,Parameter 51)=999.995000
     Cov(Parameter 57,Parameter 45)=999.995000
     Cov(Parameter 51,Parameter 45)=999.995000
     Cov(Parameter 57,Parameter 39)=999.995000
     Cov(Parameter 51,Parameter 39)=999.995000
     Cov(Parameter 45,Parameter 39)=999.995000
     Cov(Parameter 58,Parameter 52)=999.995000
     Cov(Parameter 58,Parameter 46)=999.995000
     Cov(Parameter 52,Parameter 46)=999.995000
     Cov(Parameter 58,Parameter 40)=999.995000
     Cov(Parameter 52,Parameter 40)=999.995000
     Cov(Parameter 46,Parameter 40)=999.995000
     Cov(Parameter 35,Parameter 30)=999.995000
     Cov(Parameter 35,Parameter 25)=999.995000
     Cov(Parameter 30,Parameter 25)=999.995000
     Cov(Parameter 35,Parameter 20)=999.995000
     Cov(Parameter 30,Parameter 20)=999.995000
     Cov(Parameter 25,Parameter 20)=999.995000
     Cov(Parameter 35,Parameter 15)=999.995000
     Cov(Parameter 30,Parameter 15)=999.995000
     Cov(Parameter 25,Parameter 15)=999.995000
     Cov(Parameter 20,Parameter 15)=999.995000
     Cov(Parameter 60,Parameter 54)=999.995000
     Cov(Parameter 60,Parameter 48)=999.995000
     Cov(Parameter 54,Parameter 48)=999.995000
     Cov(Parameter 60,Parameter 42)=999.995000
     Cov(Parameter 54,Parameter 42)=999.995000
     Cov(Parameter 48,Parameter 42)=999.995000
     Cov(Parameter 37,Parameter 32)=999.995000
     Cov(Parameter 37,Parameter 27)=999.995000
     Cov(Parameter 32,Parameter 27)=999.995000
     Cov(Parameter 37,Parameter 22)=999.995000
     Cov(Parameter 32,Parameter 22)=999.995000
     Cov(Parameter 27,Parameter 22)=999.995000
     Cov(Parameter 37,Parameter 17)=999.995000
     Cov(Parameter 32,Parameter 17)=999.995000
     Cov(Parameter 27,Parameter 17)=999.995000
     Cov(Parameter 22,Parameter 17)=999.995000
     Cov(Parameter 59,Parameter 53)=999.995000
     Cov(Parameter 59,Parameter 47)=999.995000
     Cov(Parameter 53,Parameter 47)=999.995000
     Cov(Parameter 59,Parameter 41)=999.995000
     Cov(Parameter 53,Parameter 41)=999.995000
     Cov(Parameter 47,Parameter 41)=999.995000
     Cov(Parameter 34,Parameter 29)=999.995000
     Cov(Parameter 34,Parameter 24)=999.995000
     Cov(Parameter 29,Parameter 24)=999.995000
     Cov(Parameter 34,Parameter 19)=999.995000
     Cov(Parameter 29,Parameter 19)=999.995000
     Cov(Parameter 24,Parameter 19)=999.995000
     Cov(Parameter 34,Parameter 14)=999.995000
     Cov(Parameter 29,Parameter 14)=999.995000
     Cov(Parameter 24,Parameter 14)=999.995000
     Cov(Parameter 19,Parameter 14)=999.995000


TECHNICAL 8 OUTPUT


   TECHNICAL 8 OUTPUT FOR BAYES ESTIMATION

     CHAIN    BSEED
     1        0
     2        285380

     Iterations for computing PPPP

                     POTENTIAL       PARAMETER WITH
     ITERATION    SCALE REDUCTION      HIGHEST PSR
     100              3.613               12
     200              1.480               84
     300              1.511               84
     400              1.273               66
     500              1.229               66
     600              1.236               2
     700              1.169               3
     800              1.044               84
     900              1.013               33
     1000             1.011               63
     1100             1.023               85
     1200             1.017               6
     1300             1.077               6
     1400             1.039               65
     1500             1.096               66
     1600             1.103               66
     1700             1.068               66
     1800             1.034               67
     1900             1.050               67
     2000             1.043               67
     2100             1.033               67
     2200             1.053               67
     2300             1.063               85
     2400             1.048               85
     2500             1.009               85
     2600             1.006               72
     2700             1.003               6
     2800             1.002               67
     2900             1.002               59
     3000             1.003               59
     3100             1.003               6
     3200             1.005               6
     3300             1.006               6
     3400             1.005               6
     3500             1.007               6
     3600             1.007               6
     3700             1.006               6
     3800             1.005               85
     3900             1.007               67
     4000             1.011               66
     4100             1.006               66
     4200             1.016               66
     4300             1.024               66
     4400             1.031               66
     4500             1.042               66
     4600             1.045               66
     4700             1.049               66
     4800             1.051               85
     4900             1.031               66
     5000             1.023               66
     5100             1.026               66
     5200             1.033               66
     5300             1.035               66
     5400             1.046               66
     5500             1.048               66
     5600             1.041               66
     5700             1.049               66
     5800             1.036               66
     5900             1.030               66
     6000             1.023               66
     6100             1.033               66
     6200             1.032               66
     6300             1.030               66
     6400             1.031               66
     6500             1.034               66
     6600             1.035               66
     6700             1.042               66
     6800             1.049               66
     6900             1.046               66
     7000             1.047               66
     7100             1.040               66
     7200             1.031               66
     7300             1.022               66
     7400             1.024               66
     7500             1.019               66
     7600             1.017               66
     7700             1.014               85
     7800             1.012               66
     7900             1.013               85
     8000             1.017               85
     8100             1.022               85
     8200             1.021               85
     8300             1.017               85
     8400             1.015               85
     8500             1.019               85
     8600             1.016               85
     8700             1.017               85
     8800             1.015               85
     8900             1.009               85
     9000             1.005               37
     9100             1.004               67
     9200             1.003               67
     9300             1.004               67
     9400             1.006               85
     9500             1.007               66
     9600             1.007               66
     9700             1.007               85
     9800             1.009               85
     9900             1.009               85
     10000            1.009               85

     Iterations for model estimation

                     POTENTIAL       PARAMETER WITH
     ITERATION    SCALE REDUCTION      HIGHEST PSR
     100              2.860               12
     200              5.936               12
     300              6.494               12
     400              4.939               12
     500              2.723               12
     600              1.724               12
     700              1.372               12
     800              1.195               12
     900              1.079               11
     1000             1.072               84
     1100             1.032               11
     1200             1.022               11
     1300             1.015               11
     1400             1.040               1
     1500             1.029               84
     1600             1.014               6
     1700             1.054               19
     1800             1.094               85
     1900             1.104               85
     2000             1.139               85
     2100             1.121               85
     2200             1.103               85
     2300             1.077               85
     2400             1.058               85
     2500             1.053               85
     2600             1.030               34
     2700             1.030               34
     2800             1.040               34
     2900             1.038               3
     3000             1.015               34
     3100             1.009               57
     3200             1.008               73
     3300             1.015               73
     3400             1.025               73
     3500             1.023               73
     3600             1.034               73
     3700             1.036               73
     3800             1.037               73
     3900             1.043               25
     4000             1.066               25
     4100             1.063               30
     4200             1.060               25
     4300             1.064               25
     4400             1.063               25
     4500             1.059               25
     4600             1.057               25
     4700             1.056               25
     4800             1.052               25
     4900             1.052               25
     5000             1.053               25
     5100             1.049               25
     5200             1.046               25
     5300             1.045               25
     5400             1.044               25
     5500             1.043               25
     5600             1.041               25
     5700             1.043               25
     5800             1.046               25
     5900             1.045               25
     6000             1.046               25
     6100             1.045               25
     6200             1.041               25
     6300             1.045               25
     6400             1.047               25
     6500             1.045               25
     6600             1.046               25
     6700             1.046               25
     6800             1.044               25
     6900             1.042               25
     7000             1.045               25
     7100             1.044               25
     7200             1.044               25
     7300             1.039               25
     7400             1.031               25
     7500             1.026               25
     7600             1.021               34
     7700             1.017               34
     7800             1.015               34
     7900             1.011               34
     8000             1.006               34
     8100             1.006               34
     8200             1.008               22
     8300             1.013               22
     8400             1.016               22
     8500             1.015               85
     8600             1.013               85
     8700             1.018               85
     8800             1.018               85
     8900             1.014               85
     9000             1.013               85
     9100             1.013               85
     9200             1.015               85
     9300             1.017               85
     9400             1.015               85
     9500             1.012               85
     9600             1.008               85
     9700             1.008               85
     9800             1.006               85
     9900             1.005               85
     10000            1.008               85


     Beginning Time:  21:06:38
        Ending Time:  21:21:23
       Elapsed Time:  00:14:45


MUTHEN & MUTHEN
3463 Stoner Ave.
Los Angeles, CA  90066

Tel: (310) 391-9971
Fax: (310) 391-8971
Web: www.StatModel.com
Support: Support@StatModel.com

Copyright (c) 1998-2019 Muthen & Muthen
