# Supplementary material for: From Data to Causes III: Bayesian Priors for General Cross-Lagged Panel Models (GCLM)
Source: Front Psychol. 2021 Feb 15;12:612251. doi: 10.3389/fpsyg.2021.612251 (PMC7917264; doi:10.3389/fpsyg.2021.612251)
Supplement: Supplementary file 1 [file Data_Sheet_1.ZIP › Online Supplemental Material for Paper III/AR(1)MA(2) (Step 4, Full Model, Time-varying parameters) Bayes.out]

Mplus VERSION 8.4 (Mac)
MUTHEN & MUTHEN
09/20/2020   9:30 PM

INPUT INSTRUCTIONS

  DATA: File is Gallup2011.dat;

  VARIABLE:
  NAMES ARE y0-y6 hap1-hap7 xx0-xx6 na1-na7 pa1-pa7 gdp1-gdp7;
  USEVARIABLES ARE
  Y6 Y5 Y4 Y3 Y2 Y1      ! Subjective Well-Being variable
  X6 X5 X4 X3 X2 X1 ;    ! Logged average income, multiplied by 2
  MISSING ARE ALL (-99);

  DEFINE:
  x0 = xx0*2; ! Multiply logged average income by 2 to help estimation stability
  x1 = xx1*2;
  x2 = xx2*2;
  x3 = xx3*2;
  x4 = xx4*2;
  x5 = xx5*2;
  x6 = xx6*2;

  ANALYSIS:
  Estimator = Bayes;
  FBiterations=10000;
  Thin=50;
  Processors=2;

  MODEL:
  ! Unit Effects
  Eta1_X by X1
  X2 (LX2)
  X3 (LX3)
  X4 (LX4)
  X5 (LX5)
  X6 (LX6);
  Eta1_Y by Y1
  Y2 (LY2)
  Y3 (LY3)
  Y4 (LY4)
  Y5 (LY5)
  Y6 (LY6);

  ! Impulses: Setting variances to small values substantially improves chain mixing (i.e., c
  u_X6 by X6; X6@0.005; u_X5 by X5; X5@0.005; u_X4 by X4; X4@0.005; u_X3 by X3;
  X3@0.005; u_X2 by X2; X2@0.005; u_X1 by X1; X1@0.005;
  u_Y6 by Y6; Y6@0.005; u_Y5 by Y5; Y5@0.005; u_Y4 by Y4; Y4@0.005; u_Y3 by Y3;
  Y3@0.005; u_Y2 by Y2; Y2@0.005; u_Y1 by Y1; Y1@0.005;


  ! AR Terms
  X2 ON X1;
  X3 PON X2 (AR1_X3);
  X4 PON X3 (AR1_X4);
  X5 PON X4 (AR1_X5);
  X6 PON X5 (AR1_X6);

  Y2 PON Y1 (AR1_Y2);
  Y3 PON Y2 (AR1_Y3);
  Y4 PON Y3 (AR1_Y4);
  Y5 PON Y4 (AR1_Y5);
  Y6 PON Y5 (AR1_Y6);

  ! MA Terms
  X3 PON u_X2 (MA1_X3);
  X4 PON u_X3 (MA1_X4);
  X5 PON u_X4 (MA1_X5);
  X6 PON u_X5 (MA1_X6);

  X3 PON u_X1 (MA2_X3);
  X4 PON u_X2 (MA2_X4);
  X5 PON u_X3 (MA2_X5);
  X6 PON u_X4 (MA2_X6);

  Y2 PON u_Y1 (MA1_Y2);
  Y3 PON u_Y2 (MA1_Y3);
  Y4 PON u_Y3 (MA1_Y4);
  Y5 PON u_Y4 (MA1_Y5);
  Y6 PON u_Y5 (MA1_Y6);

  ! Restrictions
  u_X6-u_X1 WITH Eta1_X@0 Eta1_Y@0;
  u_Y6-u_Y1 WITH Eta1_X@0 Eta1_Y@0;
  u_X6-u_X1 WITH u_X6-u_X1@0;
  u_Y6-u_Y1 WITH u_Y6-u_Y1@0; u_X6-u_X1 WITH u_Y6-u_Y1@0;

  ! Co-Movements
  u_X6 WITH u_Y6;
  u_X5 WITH u_Y5;
  u_X4 WITH u_Y4;
  u_X3 WITH u_Y3;
  u_X2 WITH u_Y2;
  u_X1 WITH u_Y1;

  MODEL PRIORS:
  LX2-LX6~N(0,.01);
  DIFF(LY2-LY6)~N(0,.01);
  DIFF(AR1_X3-AR1_X6)~N(0,.01);
  DIFF(AR1_Y2-AR1_Y6)~N(0,.01);
  DIFF(MA1_X3-MA1_X6)~N(0,.01);
  DIFF(MA2_X3-MA2_X6)~N(0,.01);
  DIFF(MA1_Y2-MA1_Y6)~N(0,.01);

  OUTPUT: STDYX TECH8 Cinterval(hpd);


*** WARNING
  Input line exceeded 90 characters. Some input may be truncated.
  ! Impulses: Setting variances to small values substantially improves chain mixing (i.e., co
   1 WARNING(S) FOUND IN THE INPUT INSTRUCTIONS


SUMMARY OF ANALYSIS

Number of groups                                                 1
Number of observations                                         135

Number of dependent variables                                   12
Number of independent variables                                  0
Number of continuous latent variables                           14

Observed dependent variables

  Continuous
   Y6          Y5          Y4          Y3          Y2          Y1
   X6          X5          X4          X3          X2          X1

Continuous latent variables
   ETA1_X      ETA1_Y      U_X6        U_X5        U_X4        U_X3
   U_X2        U_X1        U_Y6        U_Y5        U_Y4        U_Y3
   U_Y2        U_Y1


Estimator                                                    BAYES
Specifications for Bayesian Estimation
  Point estimate                                            MEDIAN
  Number of Markov chain Monte Carlo (MCMC) chains               2
  Random seed for the first chain                                0
  Starting value information                           UNPERTURBED
  Algorithm used for Markov chain Monte Carlo           GIBBS(PX1)
  Fixed number of iterations                                 10000
  K-th iteration used for thinning                              50

Input data file(s)
  Gallup2011.dat
Input data format  FREE


SUMMARY OF DATA


COVARIANCE COVERAGE OF DATA

Minimum covariance coverage value   0.100

     Number of missing data patterns            41


     PROPORTION OF DATA PRESENT


           Covariance Coverage
              Y6            Y5            Y4            Y3            Y2
              ________      ________      ________      ________      ________
 Y6             0.881
 Y5             0.800         0.911
 Y4             0.733         0.785         0.830
 Y3             0.696         0.726         0.659         0.807
 Y2             0.637         0.681         0.637         0.622         0.733
 Y1             0.533         0.563         0.526         0.593         0.467
 X6             0.852         0.770         0.711         0.681         0.607
 X5             0.793         0.904         0.778         0.726         0.681
 X4             0.733         0.785         0.830         0.659         0.637
 X3             0.719         0.748         0.681         0.785         0.659
 X2             0.615         0.659         0.615         0.607         0.711
 X1             0.215         0.215         0.207         0.237         0.193


           Covariance Coverage
              Y1            X6            X5            X4            X3
              ________      ________      ________      ________      ________
 Y1             0.637
 X6             0.519         0.852
 X5             0.563         0.763         0.904
 X4             0.526         0.711         0.778         0.830
 X3             0.585         0.696         0.748         0.681         0.830
 X2             0.452         0.585         0.659         0.615         0.652
 X1             0.252         0.200         0.215         0.207         0.230


           Covariance Coverage
              X2            X1
              ________      ________
 X2             0.711
 X1             0.185         0.252


UNIVARIATE SAMPLE STATISTICS


     UNIVARIATE HIGHER-ORDER MOMENT DESCRIPTIVE STATISTICS

         Variable/         Mean/     Skewness/   Minimum/ % with                Percentiles
        Sample Size      Variance    Kurtosis    Maximum  Min/Max      20%/60%    40%/80%    Median

     Y6                    5.431       0.347       2.940    0.84%       4.430      4.970      5.220
             119.000       1.170      -0.740       7.790    0.84%       5.430      6.590
     Y5                    5.514       0.224       3.230    0.81%       4.460      5.030      5.460
             123.000       1.233      -0.961       7.770    0.81%       5.780      6.640
     Y4                    5.449       0.261       3.410    0.89%       4.500      5.150      5.360
             112.000       0.993      -0.631       7.680    0.89%       5.520      6.330
     Y3                    5.378       0.389       2.810    0.92%       4.460      5.010      5.150
             109.000       1.269      -0.384       7.970    0.92%       5.430      6.520
     Y2                    5.420       0.453       3.280    1.01%       4.550      5.030      5.220
              99.000       1.087      -0.496       7.830    1.01%       5.420      6.330
     Y1                    5.106       0.388       3.200    1.16%       4.010      4.710      4.990
              86.000       1.109      -0.520       7.670    1.16%       5.290      6.020
     X6                    7.826      -0.115       5.640    0.87%       6.940      7.500      7.820
             115.000       0.809      -0.834       9.460    0.87%       8.040      8.800
     X5                    7.837       0.092       5.920    0.82%       7.080      7.540      7.800
             122.000       0.714      -0.906       9.460    0.82%       7.940      8.720
     X4                    7.736       0.040       5.800    0.89%       6.940      7.480      7.720
             112.000       0.727      -0.712       9.420    0.89%       7.900      8.560
     X3                    7.674      -0.044       5.520    0.89%       6.800      7.440      7.660
             112.000       0.830      -0.612       9.300    0.89%       7.820      8.620
     X2                    7.628       0.070       5.300    1.04%       6.820      7.440      7.640
              96.000       0.695      -0.258       9.340    1.04%       7.800      8.240
     X1                    7.464       0.320       5.680    2.94%       6.800      7.140      7.340
              34.000       0.638      -0.143       9.260    2.94%       7.400      7.980


THE MODEL ESTIMATION TERMINATED NORMALLY

     USE THE FBITERATIONS OPTION TO INCREASE THE NUMBER OF ITERATIONS BY A FACTOR
     OF AT LEAST TWO TO CHECK CONVERGENCE AND THAT THE PSR VALUE DOES NOT INCREASE.


MODEL FIT INFORMATION

Number of Free Parameters                              66

Bayesian Posterior Predictive Checking using Chi-Square

          95% Confidence Interval for the Difference Between
          the Observed and the Replicated Chi-Square Values

                                -21.063            59.708

          Posterior Predictive P-Value              0.174

          Prior Posterior Predictive P-Value        0.384

Information Criteria

          Deviance (DIC)                          832.295
          Estimated Number of Parameters (pD)      47.399
          Bayesian (BIC)                         1059.667

RMSEA (Root Mean Square Error Of Approximation)

          Estimate                           0.000
          90 Percent C.I.                    0.000  0.037
          Probability RMSEA <= .05           0.976

CFI/TLI

          CFI                                1.000
          90 Percent C.I.                    0.999  1.000

          TLI                                1.000
          90 Percent C.I.                    0.998  1.000


MODEL RESULTS

                                Posterior  One-Tailed         95% C.I.
                    Estimate       S.D.      P-Value   Lower 2.5%  Upper 2.5%  Significance

 ETA1_X   BY
    X1                 1.000       0.000      0.000       1.000       1.000
    X2                 0.114       0.086      0.096      -0.066       0.267
    X3                 0.037       0.064      0.280      -0.086       0.164
    X4                 0.052       0.054      0.163      -0.051       0.164
    X5                 0.075       0.056      0.085      -0.031       0.187
    X6                -0.007       0.050      0.439      -0.103       0.096

 ETA1_Y   BY
    Y1                 1.000       0.000      0.000       1.000       1.000
    Y2                 0.557       0.208      0.001       0.148       0.952      *
    Y3                 0.545       0.199      0.001       0.153       0.918      *
    Y4                 0.571       0.200      0.000       0.188       0.958      *
    Y5                 0.557       0.193      0.001       0.195       0.940      *
    Y6                 0.533       0.196      0.001       0.168       0.916      *

 U_X6     BY
    X6                 1.000       0.000      0.000       1.000       1.000

 U_X5     BY
    X5                 1.000       0.000      0.000       1.000       1.000

 U_X4     BY
    X4                 1.000       0.000      0.000       1.000       1.000

 U_X3     BY
    X3                 1.000       0.000      0.000       1.000       1.000

 U_X2     BY
    X2                 1.000       0.000      0.000       1.000       1.000

 U_X1     BY
    X1                 1.000       0.000      0.000       1.000       1.000

 U_Y6     BY
    Y6                 1.000       0.000      0.000       1.000       1.000

 U_Y5     BY
    Y5                 1.000       0.000      0.000       1.000       1.000

 U_Y4     BY
    Y4                 1.000       0.000      0.000       1.000       1.000

 U_Y3     BY
    Y3                 1.000       0.000      0.000       1.000       1.000

 U_Y2     BY
    Y2                 1.000       0.000      0.000       1.000       1.000

 U_Y1     BY
    Y1                 1.000       0.000      0.000       1.000       1.000

 X3         ON
    U_X2              -0.313       0.100      0.000      -0.509      -0.121      *
    U_X1               0.000       0.089      0.498      -0.177       0.172

 X4         ON
    U_X3              -0.303       0.093      0.000      -0.486      -0.123      *
    U_X2              -0.035       0.088      0.342      -0.210       0.133

 X5         ON
    U_X4              -0.348       0.099      0.000      -0.534      -0.147      *
    U_X3              -0.031       0.092      0.366      -0.209       0.152

 X6         ON
    U_X5              -0.256       0.091      0.001      -0.447      -0.091      *
    U_X4               0.065       0.088      0.232      -0.109       0.236

 Y2         ON
    U_Y1               0.120       0.185      0.261      -0.252       0.469

 Y3         ON
    U_Y2               0.144       0.187      0.227      -0.223       0.506

 Y4         ON
    U_Y3               0.065       0.188      0.369      -0.306       0.421

 Y5         ON
    U_Y4               0.185       0.180      0.157      -0.173       0.520

 Y6         ON
    U_Y5               0.148       0.191      0.227      -0.225       0.519

 X2         ON
    X1                 0.896       0.080      0.000       0.738       1.055      *

 X3         ON
    X2                 0.971       0.059      0.000       0.860       1.089      *

 X4         ON
    X3                 0.951       0.047      0.000       0.857       1.044      *

 X5         ON
    X4                 0.910       0.047      0.000       0.816       1.001      *

 X6         ON
    X5                 0.999       0.044      0.000       0.907       1.082      *

 Y2         ON
    Y1                 0.406       0.200      0.022       0.020       0.793      *

 Y3         ON
    Y2                 0.432       0.199      0.015       0.035       0.804      *

 Y4         ON
    Y3                 0.367       0.194      0.032      -0.008       0.742

 Y5         ON
    Y4                 0.466       0.198      0.010       0.089       0.846      *

 Y6         ON
    Y5                 0.413       0.189      0.016       0.040       0.760      *

 U_X6     WITH
    ETA1_X             0.000       0.000      1.000       0.000       0.000
    ETA1_Y             0.000       0.000      1.000       0.000       0.000
    U_X5               0.000       0.000      1.000       0.000       0.000
    U_X4               0.000       0.000      1.000       0.000       0.000
    U_X3               0.000       0.000      1.000       0.000       0.000
    U_X2               0.000       0.000      1.000       0.000       0.000
    U_X1               0.000       0.000      1.000       0.000       0.000
    U_Y6               0.008       0.006      0.084      -0.003       0.021
    U_Y5               0.000       0.000      1.000       0.000       0.000
    U_Y4               0.000       0.000      1.000       0.000       0.000
    U_Y3               0.000       0.000      1.000       0.000       0.000
    U_Y2               0.000       0.000      1.000       0.000       0.000
    U_Y1               0.000       0.000      1.000       0.000       0.000

 U_X5     WITH
    ETA1_X             0.000       0.000      1.000       0.000       0.000
    ETA1_Y             0.000       0.000      1.000       0.000       0.000
    U_X4               0.000       0.000      1.000       0.000       0.000
    U_X3               0.000       0.000      1.000       0.000       0.000
    U_X2               0.000       0.000      1.000       0.000       0.000
    U_X1               0.000       0.000      1.000       0.000       0.000
    U_Y6               0.000       0.000      1.000       0.000       0.000
    U_Y5               0.016       0.006      0.000       0.005       0.027      *
    U_Y4               0.000       0.000      1.000       0.000       0.000
    U_Y3               0.000       0.000      1.000       0.000       0.000
    U_Y2               0.000       0.000      1.000       0.000       0.000
    U_Y1               0.000       0.000      1.000       0.000       0.000

 U_X4     WITH
    ETA1_X             0.000       0.000      1.000       0.000       0.000
    ETA1_Y             0.000       0.000      1.000       0.000       0.000
    U_X3               0.000       0.000      1.000       0.000       0.000
    U_X2               0.000       0.000      1.000       0.000       0.000
    U_X1               0.000       0.000      1.000       0.000       0.000
    U_Y6               0.000       0.000      1.000       0.000       0.000
    U_Y5               0.000       0.000      1.000       0.000       0.000
    U_Y4               0.002       0.009      0.385      -0.015       0.019
    U_Y3               0.000       0.000      1.000       0.000       0.000
    U_Y2               0.000       0.000      1.000       0.000       0.000
    U_Y1               0.000       0.000      1.000       0.000       0.000

 U_X3     WITH
    ETA1_X             0.000       0.000      1.000       0.000       0.000
    ETA1_Y             0.000       0.000      1.000       0.000       0.000
    U_X2               0.000       0.000      1.000       0.000       0.000
    U_X1               0.000       0.000      1.000       0.000       0.000
    U_Y6               0.000       0.000      1.000       0.000       0.000
    U_Y5               0.000       0.000      1.000       0.000       0.000
    U_Y4               0.000       0.000      1.000       0.000       0.000
    U_Y3               0.001       0.009      0.459      -0.016       0.019
    U_Y2               0.000       0.000      1.000       0.000       0.000
    U_Y1               0.000       0.000      1.000       0.000       0.000

 U_X2     WITH
    ETA1_X             0.000       0.000      1.000       0.000       0.000
    ETA1_Y             0.000       0.000      1.000       0.000       0.000
    U_X1               0.000       0.000      1.000       0.000       0.000
    U_Y6               0.000       0.000      1.000       0.000       0.000
    U_Y5               0.000       0.000      1.000       0.000       0.000
    U_Y4               0.000       0.000      1.000       0.000       0.000
    U_Y3               0.000       0.000      1.000       0.000       0.000
    U_Y2               0.037       0.016      0.005       0.010       0.071      *
    U_Y1               0.000       0.000      1.000       0.000       0.000

 U_X1     WITH
    ETA1_X             0.000       0.000      1.000       0.000       0.000
    ETA1_Y             0.000       0.000      1.000       0.000       0.000
    U_Y6               0.000       0.000      1.000       0.000       0.000
    U_Y5               0.000       0.000      1.000       0.000       0.000
    U_Y4               0.000       0.000      1.000       0.000       0.000
    U_Y3               0.000       0.000      1.000       0.000       0.000
    U_Y2               0.000       0.000      1.000       0.000       0.000
    U_Y1               0.036       0.033      0.112      -0.024       0.107

 U_Y6     WITH
    ETA1_X             0.000       0.000      1.000       0.000       0.000
    ETA1_Y             0.000       0.000      1.000       0.000       0.000
    U_Y5               0.000       0.000      1.000       0.000       0.000
    U_Y4               0.000       0.000      1.000       0.000       0.000
    U_Y3               0.000       0.000      1.000       0.000       0.000
    U_Y2               0.000       0.000      1.000       0.000       0.000
    U_Y1               0.000       0.000      1.000       0.000       0.000

 U_Y5     WITH
    ETA1_X             0.000       0.000      1.000       0.000       0.000
    ETA1_Y             0.000       0.000      1.000       0.000       0.000
    U_Y4               0.000       0.000      1.000       0.000       0.000
    U_Y3               0.000       0.000      1.000       0.000       0.000
    U_Y2               0.000       0.000      1.000       0.000       0.000
    U_Y1               0.000       0.000      1.000       0.000       0.000

 U_Y4     WITH
    ETA1_X             0.000       0.000      1.000       0.000       0.000
    ETA1_Y             0.000       0.000      1.000       0.000       0.000
    U_Y3               0.000       0.000      1.000       0.000       0.000
    U_Y2               0.000       0.000      1.000       0.000       0.000
    U_Y1               0.000       0.000      1.000       0.000       0.000

 U_Y3     WITH
    ETA1_X             0.000       0.000      1.000       0.000       0.000
    ETA1_Y             0.000       0.000      1.000       0.000       0.000
    U_Y2               0.000       0.000      1.000       0.000       0.000
    U_Y1               0.000       0.000      1.000       0.000       0.000

 U_Y2     WITH
    ETA1_X             0.000       0.000      1.000       0.000       0.000
    ETA1_Y             0.000       0.000      1.000       0.000       0.000
    U_Y1               0.000       0.000      1.000       0.000       0.000

 U_Y1     WITH
    ETA1_X             0.000       0.000      1.000       0.000       0.000
    ETA1_Y             0.000       0.000      1.000       0.000       0.000

 ETA1_Y   WITH
    ETA1_X             0.811       0.132      0.000       0.583       1.093      *

 Intercepts
    Y6                 3.189       1.022      0.000       1.329       5.222      *
    Y5                 2.896       1.078      0.001       0.861       4.981      *
    Y4                 3.435       1.051      0.000       1.436       5.495      *
    Y3                 3.056       1.081      0.000       1.037       5.211      *
    Y2                 3.289       1.058      0.000       1.236       5.326      *
    Y1                 5.258       0.099      0.000       5.062       5.449      *
    X6                 0.001       0.341      0.498      -0.651       0.718
    X5                 0.718       0.361      0.022      -0.006       1.428
    X4                 0.383       0.365      0.139      -0.343       1.105
    X3                 0.282       0.451      0.266      -0.609       1.145
    X2                 0.797       0.611      0.091      -0.395       2.026
    X1                 7.674       0.087      0.000       7.505       7.845      *

 Variances
    ETA1_X             0.665       0.147      0.000       0.407       0.968      *
    ETA1_Y             1.179       0.173      0.000       0.878       1.549      *
    U_X6               0.016       0.003      0.000       0.010       0.023      *
    U_X5               0.024       0.005      0.000       0.015       0.034      *
    U_X4               0.023       0.005      0.000       0.014       0.033      *
    U_X3               0.045       0.009      0.000       0.030       0.063      *
    U_X2               0.051       0.016      0.000       0.026       0.084      *
    U_X1               0.178       0.080      0.000       0.027       0.324      *
    U_Y6               0.148       0.024      0.000       0.105       0.198      *
    U_Y5               0.068       0.013      0.000       0.044       0.094      *
    U_Y4               0.175       0.032      0.000       0.118       0.243      *
    U_Y3               0.099       0.019      0.000       0.064       0.139      *
    U_Y2               0.125       0.025      0.000       0.082       0.179      *
    U_Y1               0.069       0.035      0.000       0.003       0.133      *

 Residual Variances
    Y6                 0.005       0.000      0.000       0.005       0.005
    Y5                 0.005       0.000      0.000       0.005       0.005
    Y4                 0.005       0.000      0.000       0.005       0.005
    Y3                 0.005       0.000      0.000       0.005       0.005
    Y2                 0.005       0.000      0.000       0.005       0.005
    Y1                 0.005       0.000      0.000       0.005       0.005
    X6                 0.005       0.000      0.000       0.005       0.005
    X5                 0.005       0.000      0.000       0.005       0.005
    X4                 0.005       0.000      0.000       0.005       0.005
    X3                 0.005       0.000      0.000       0.005       0.005
    X2                 0.005       0.000      0.000       0.005       0.005
    X1                 0.005       0.000      0.000       0.005       0.005


STANDARDIZED MODEL RESULTS


STDYX Standardization

                                Posterior  One-Tailed         95% C.I.
                    Estimate       S.D.      P-Value   Lower 2.5%  Upper 2.5%  Significance
 ETA1_X   BY
    X1                 0.886       0.055      0.000       0.782       0.983      *
    X2                 0.098       0.074      0.096      -0.058       0.231
    X3                 0.032       0.055      0.280      -0.075       0.140
    X4                 0.044       0.047      0.163      -0.046       0.143
    X5                 0.066       0.050      0.085      -0.034       0.164
    X6                -0.006       0.045      0.439      -0.102       0.081

 ETA1_Y   BY
    Y1                 0.970       0.015      0.000       0.942       0.997      *
    Y2                 0.542       0.200      0.001       0.152       0.925      *
    Y3                 0.532       0.191      0.001       0.181       0.917      *
    Y4                 0.563       0.192      0.000       0.198       0.940      *
    Y5                 0.528       0.180      0.001       0.185       0.873      *
    Y6                 0.521       0.188      0.001       0.167       0.883      *

 U_X6     BY
    X6                 0.136       0.017      0.000       0.105       0.169      *

 U_X5     BY
    X5                 0.167       0.020      0.000       0.131       0.207      *

 U_X4     BY
    X4                 0.160       0.019      0.000       0.123       0.199      *

 U_X3     BY
    X3                 0.222       0.025      0.000       0.177       0.272      *

 U_X2     BY
    X2                 0.241       0.038      0.000       0.174       0.321      *

 U_X1     BY
    X1                 0.457       0.111      0.000       0.223       0.650      *

 U_Y6     BY
    Y6                 0.345       0.033      0.000       0.282       0.409      *

 U_Y5     BY
    Y5                 0.226       0.026      0.000       0.178       0.278      *

 U_Y4     BY
    Y4                 0.378       0.039      0.000       0.303       0.457      *

 U_Y3     BY
    Y3                 0.282       0.031      0.000       0.222       0.343      *

 U_Y2     BY
    Y2                 0.317       0.036      0.000       0.252       0.391      *

 U_Y1     BY
    Y1                 0.233       0.062      0.000       0.105       0.354      *

 X3         ON
    U_X2              -0.074       0.026      0.000      -0.128      -0.026      *
    U_X1               0.000       0.037      0.498      -0.073       0.072

 X4         ON
    U_X3              -0.068       0.022      0.000      -0.110      -0.026      *
    U_X2              -0.008       0.021      0.342      -0.049       0.035

 X5         ON
    U_X4              -0.057       0.017      0.000      -0.092      -0.024      *
    U_X3              -0.007       0.021      0.366      -0.050       0.034

 X6         ON
    U_X5              -0.043       0.015      0.001      -0.074      -0.014      *
    U_X4               0.011       0.015      0.232      -0.017       0.040

 Y2         ON
    U_Y1               0.026       0.045      0.261      -0.054       0.125

 Y3         ON
    U_Y2               0.045       0.060      0.227      -0.076       0.157

 Y4         ON
    U_Y3               0.018       0.054      0.369      -0.091       0.117

 Y5         ON
    U_Y4               0.067       0.065      0.157      -0.061       0.190

 Y6         ON
    U_Y5               0.034       0.045      0.227      -0.056       0.119

 X2         ON
    X1                 0.880       0.067      0.000       0.747       1.011      *

 X3         ON
    X2                 0.958       0.058      0.000       0.845       1.072      *

 X4         ON
    X3                 0.959       0.045      0.000       0.867       1.047      *

 X5         ON
    X4                 0.932       0.047      0.000       0.840       1.023      *

 X6         ON
    X5                 0.998       0.042      0.000       0.914       1.084      *

 Y2         ON
    Y1                 0.407       0.201      0.022       0.022       0.798      *

 Y3         ON
    Y2                 0.431       0.198      0.015       0.036       0.801      *

 Y4         ON
    Y3                 0.370       0.196      0.032      -0.010       0.745

 Y5         ON
    Y4                 0.451       0.191      0.010       0.084       0.815      *

 Y6         ON
    Y5                 0.425       0.192      0.016       0.053       0.786      *

 U_X6     WITH
    ETA1_X             0.000       0.000      1.000       0.000       0.000
    ETA1_Y             0.000       0.000      1.000       0.000       0.000
    U_X5               0.000       0.000      1.000       0.000       0.000
    U_X4               0.000       0.000      1.000       0.000       0.000
    U_X3               0.000       0.000      1.000       0.000       0.000
    U_X2               0.000       0.000      1.000       0.000       0.000
    U_X1               0.000       0.000      1.000       0.000       0.000
    U_Y6               0.173       0.120      0.084      -0.067       0.396
    U_Y5               0.000       0.000      1.000       0.000       0.000
    U_Y4               0.000       0.000      1.000       0.000       0.000
    U_Y3               0.000       0.000      1.000       0.000       0.000
    U_Y2               0.000       0.000      1.000       0.000       0.000
    U_Y1               0.000       0.000      1.000       0.000       0.000

 U_X5     WITH
    ETA1_X             0.000       0.000      1.000       0.000       0.000
    ETA1_Y             0.000       0.000      1.000       0.000       0.000
    U_X4               0.000       0.000      1.000       0.000       0.000
    U_X3               0.000       0.000      1.000       0.000       0.000
    U_X2               0.000       0.000      1.000       0.000       0.000
    U_X1               0.000       0.000      1.000       0.000       0.000
    U_Y6               0.000       0.000      1.000       0.000       0.000
    U_Y5               0.415       0.115      0.000       0.190       0.632      *
    U_Y4               0.000       0.000      1.000       0.000       0.000
    U_Y3               0.000       0.000      1.000       0.000       0.000
    U_Y2               0.000       0.000      1.000       0.000       0.000
    U_Y1               0.000       0.000      1.000       0.000       0.000

 U_X4     WITH
    ETA1_X             0.000       0.000      1.000       0.000       0.000
    ETA1_Y             0.000       0.000      1.000       0.000       0.000
    U_X3               0.000       0.000      1.000       0.000       0.000
    U_X2               0.000       0.000      1.000       0.000       0.000
    U_X1               0.000       0.000      1.000       0.000       0.000
    U_Y6               0.000       0.000      1.000       0.000       0.000
    U_Y5               0.000       0.000      1.000       0.000       0.000
    U_Y4               0.039       0.134      0.385      -0.232       0.292
    U_Y3               0.000       0.000      1.000       0.000       0.000
    U_Y2               0.000       0.000      1.000       0.000       0.000
    U_Y1               0.000       0.000      1.000       0.000       0.000

 U_X3     WITH
    ETA1_X             0.000       0.000      1.000       0.000       0.000
    ETA1_Y             0.000       0.000      1.000       0.000       0.000
    U_X2               0.000       0.000      1.000       0.000       0.000
    U_X1               0.000       0.000      1.000       0.000       0.000
    U_Y6               0.000       0.000      1.000       0.000       0.000
    U_Y5               0.000       0.000      1.000       0.000       0.000
    U_Y4               0.000       0.000      1.000       0.000       0.000
    U_Y3               0.014       0.129      0.459      -0.233       0.264
    U_Y2               0.000       0.000      1.000       0.000       0.000
    U_Y1               0.000       0.000      1.000       0.000       0.000

 U_X2     WITH
    ETA1_X             0.000       0.000      1.000       0.000       0.000
    ETA1_Y             0.000       0.000      1.000       0.000       0.000
    U_X1               0.000       0.000      1.000       0.000       0.000
    U_Y6               0.000       0.000      1.000       0.000       0.000
    U_Y5               0.000       0.000      1.000       0.000       0.000
    U_Y4               0.000       0.000      1.000       0.000       0.000
    U_Y3               0.000       0.000      1.000       0.000       0.000
    U_Y2               0.477       0.156      0.005       0.148       0.743      *
    U_Y1               0.000       0.000      1.000       0.000       0.000

 U_X1     WITH
    ETA1_X             0.000       0.000      1.000       0.000       0.000
    ETA1_Y             0.000       0.000      1.000       0.000       0.000
    U_Y6               0.000       0.000      1.000       0.000       0.000
    U_Y5               0.000       0.000      1.000       0.000       0.000
    U_Y4               0.000       0.000      1.000       0.000       0.000
    U_Y3               0.000       0.000      1.000       0.000       0.000
    U_Y2               0.000       0.000      1.000       0.000       0.000
    U_Y1               0.351       0.287      0.112      -0.250       0.889

 U_Y6     WITH
    ETA1_X             0.000       0.000      1.000       0.000       0.000
    ETA1_Y             0.000       0.000      1.000       0.000       0.000
    U_Y5               0.000       0.000      1.000       0.000       0.000
    U_Y4               0.000       0.000      1.000       0.000       0.000
    U_Y3               0.000       0.000      1.000       0.000       0.000
    U_Y2               0.000       0.000      1.000       0.000       0.000
    U_Y1               0.000       0.000      1.000       0.000       0.000

 U_Y5     WITH
    ETA1_X             0.000       0.000      1.000       0.000       0.000
    ETA1_Y             0.000       0.000      1.000       0.000       0.000
    U_Y4               0.000       0.000      1.000       0.000       0.000
    U_Y3               0.000       0.000      1.000       0.000       0.000
    U_Y2               0.000       0.000      1.000       0.000       0.000
    U_Y1               0.000       0.000      1.000       0.000       0.000

 U_Y4     WITH
    ETA1_X             0.000       0.000      1.000       0.000       0.000
    ETA1_Y             0.000       0.000      1.000       0.000       0.000
    U_Y3               0.000       0.000      1.000       0.000       0.000
    U_Y2               0.000       0.000      1.000       0.000       0.000
    U_Y1               0.000       0.000      1.000       0.000       0.000

 U_Y3     WITH
    ETA1_X             0.000       0.000      1.000       0.000       0.000
    ETA1_Y             0.000       0.000      1.000       0.000       0.000
    U_Y2               0.000       0.000      1.000       0.000       0.000
    U_Y1               0.000       0.000      1.000       0.000       0.000

 U_Y2     WITH
    ETA1_X             0.000       0.000      1.000       0.000       0.000
    ETA1_Y             0.000       0.000      1.000       0.000       0.000
    U_Y1               0.000       0.000      1.000       0.000       0.000

 U_Y1     WITH
    ETA1_X             0.000       0.000      1.000       0.000       0.000
    ETA1_Y             0.000       0.000      1.000       0.000       0.000

 ETA1_Y   WITH
    ETA1_X             0.921       0.042      0.000       0.849       0.999      *

 Intercepts
    Y6                 2.856       0.947      0.000       1.094       4.723      *
    Y5                 2.514       0.960      0.001       0.726       4.406      *
    Y4                 3.101       0.981      0.000       1.333       5.124      *
    Y3                 2.734       0.995      0.000       0.851       4.714      *
    Y2                 2.939       0.978      0.000       1.079       4.879      *
    Y1                 4.695       0.320      0.000       4.069       5.324      *
    X6                 0.001       0.372      0.498      -0.742       0.755
    X5                 0.779       0.399      0.022      -0.007       1.585
    X4                 0.408       0.391      0.139      -0.348       1.211
    X3                 0.296       0.478      0.266      -0.665       1.205
    X2                 0.847       0.662      0.091      -0.451       2.170
    X1                 8.329       0.630      0.000       7.105       9.557      *

 Variances
    ETA1_X             1.000       0.000      0.000       1.000       1.000
    ETA1_Y             1.000       0.000      0.000       1.000       1.000
    U_X6               1.000       0.000      0.000       1.000       1.000
    U_X5               1.000       0.000      0.000       1.000       1.000
    U_X4               1.000       0.000      0.000       1.000       1.000
    U_X3               1.000       0.000      0.000       1.000       1.000
    U_X2               1.000       0.000      0.000       1.000       1.000
    U_X1               1.000       0.000      0.000       1.000       1.000
    U_Y6               1.000       0.000      0.000       1.000       1.000
    U_Y5               1.000       0.000      0.000       1.000       1.000
    U_Y4               1.000       0.000      0.000       1.000       1.000
    U_Y3               1.000       0.000      0.000       1.000       1.000
    U_Y2               1.000       0.000      0.000       1.000       1.000
    U_Y1               1.000       0.000      0.000       1.000       1.000

 Residual Variances
    Y6                 0.004       0.001      0.000       0.003       0.005      *
    Y5                 0.004       0.000      0.000       0.003       0.005      *
    Y4                 0.004       0.001      0.000       0.003       0.005      *
    Y3                 0.004       0.001      0.000       0.003       0.005      *
    Y2                 0.004       0.001      0.000       0.003       0.005      *
    Y1                 0.004       0.001      0.000       0.003       0.005      *
    X6                 0.006       0.001      0.000       0.005       0.007      *
    X5                 0.006       0.001      0.000       0.005       0.007      *
    X4                 0.006       0.001      0.000       0.004       0.007      *
    X3                 0.006       0.001      0.000       0.004       0.007      *
    X2                 0.006       0.001      0.000       0.004       0.007      *
    X1                 0.006       0.001      0.000       0.004       0.008      *


R-SQUARE

                                Posterior  One-Tailed         95% C.I.
    Variable        Estimate       S.D.      P-Value   Lower 2.5%  Upper 2.5%

    Y6                 0.996       0.001      0.000       0.995       0.997
    Y5                 0.996       0.000      0.000       0.995       0.997
    Y4                 0.996       0.001      0.000       0.995       0.997
    Y3                 0.996       0.001      0.000       0.995       0.997
    Y2                 0.996       0.001      0.000       0.995       0.997
    Y1                 0.996       0.001      0.000       0.995       0.997
    X6                 0.994       0.001      0.000       0.993       0.995
    X5                 0.994       0.001      0.000       0.993       0.995
    X4                 0.994       0.001      0.000       0.993       0.996
    X3                 0.994       0.001      0.000       0.993       0.996
    X2                 0.994       0.001      0.000       0.993       0.996
    X1                 0.994       0.001      0.000       0.992       0.996


CREDIBILITY INTERVALS OF MODEL RESULTS

                  Lower .5%  Lower 2.5%    Lower 5%    Estimate    Upper 5%  Upper 2.5%   Upper .5%

 ETA1_X   BY
    X1               1.000       1.000       1.000       1.000       1.000       1.000       1.000
    X2              -0.137      -0.066      -0.022       0.114       0.256       0.267       0.321
    X3              -0.122      -0.086      -0.067       0.037       0.142       0.164       0.208
    X4              -0.097      -0.051      -0.035       0.052       0.142       0.164       0.193
    X5              -0.065      -0.031      -0.016       0.075       0.166       0.187       0.230
    X6              -0.142      -0.103      -0.090      -0.007       0.074       0.096       0.130

 ETA1_Y   BY
    Y1               1.000       1.000       1.000       1.000       1.000       1.000       1.000
    Y2               0.070       0.148       0.217       0.557       0.899       0.952       1.082
    Y3               0.082       0.153       0.233       0.545       0.885       0.918       1.055
    Y4               0.095       0.188       0.245       0.571       0.899       0.958       1.070
    Y5               0.119       0.195       0.233       0.557       0.869       0.940       1.065
    Y6               0.089       0.168       0.200       0.533       0.841       0.916       1.049

 U_X6     BY
    X6               1.000       1.000       1.000       1.000       1.000       1.000       1.000

 U_X5     BY
    X5               1.000       1.000       1.000       1.000       1.000       1.000       1.000

 U_X4     BY
    X4               1.000       1.000       1.000       1.000       1.000       1.000       1.000

 U_X3     BY
    X3               1.000       1.000       1.000       1.000       1.000       1.000       1.000

 U_X2     BY
    X2               1.000       1.000       1.000       1.000       1.000       1.000       1.000

 U_X1     BY
    X1               1.000       1.000       1.000       1.000       1.000       1.000       1.000

 U_Y6     BY
    Y6               1.000       1.000       1.000       1.000       1.000       1.000       1.000

 U_Y5     BY
    Y5               1.000       1.000       1.000       1.000       1.000       1.000       1.000

 U_Y4     BY
    Y4               1.000       1.000       1.000       1.000       1.000       1.000       1.000

 U_Y3     BY
    Y3               1.000       1.000       1.000       1.000       1.000       1.000       1.000

 U_Y2     BY
    Y2               1.000       1.000       1.000       1.000       1.000       1.000       1.000

 U_Y1     BY
    Y1               1.000       1.000       1.000       1.000       1.000       1.000       1.000

 X3       ON
    U_X2            -0.564      -0.509      -0.483      -0.313      -0.155      -0.121      -0.047
    U_X1            -0.260      -0.177      -0.150       0.000       0.140       0.172       0.213

 X4       ON
    U_X3            -0.558      -0.486      -0.458      -0.303      -0.151      -0.123      -0.076
    U_X2            -0.272      -0.210      -0.186      -0.035       0.103       0.133       0.186

 X5       ON
    U_X4            -0.612      -0.534      -0.503      -0.348      -0.183      -0.147      -0.097
    U_X3            -0.261      -0.209      -0.185      -0.031       0.117       0.152       0.221

 X6       ON
    U_X5            -0.511      -0.447      -0.405      -0.256      -0.109      -0.091      -0.044
    U_X4            -0.174      -0.109      -0.085       0.065       0.203       0.236       0.282

 Y2       ON
    U_Y1            -0.346      -0.252      -0.173       0.120       0.431       0.469       0.582

 Y3       ON
    U_Y2            -0.333      -0.223      -0.162       0.144       0.453       0.506       0.594

 Y4       ON
    U_Y3            -0.421      -0.306      -0.240       0.065       0.376       0.421       0.524

 Y5       ON
    U_Y4            -0.262      -0.173      -0.111       0.185       0.480       0.520       0.640

 Y6       ON
    U_Y5            -0.328      -0.225      -0.179       0.148       0.448       0.519       0.629

 X2       ON
    X1               0.692       0.738       0.763       0.896       1.025       1.055       1.120

 X3       ON
    X2               0.819       0.860       0.870       0.971       1.062       1.089       1.126

 X4       ON
    X3               0.830       0.857       0.876       0.951       1.031       1.044       1.084

 X5       ON
    X4               0.775       0.816       0.831       0.910       0.983       1.001       1.025

 X6       ON
    X5               0.884       0.907       0.930       0.999       1.073       1.082       1.127

 Y2       ON
    Y1              -0.086       0.020       0.071       0.406       0.732       0.793       0.894

 Y3       ON
    Y2              -0.048       0.035       0.102       0.432       0.755       0.804       0.918

 Y4       ON
    Y3              -0.125      -0.008       0.062       0.367       0.698       0.742       0.824

 Y5       ON
    Y4              -0.027       0.089       0.148       0.466       0.797       0.846       0.935

 Y6       ON
    Y5              -0.045       0.040       0.120       0.413       0.735       0.760       0.872

 U_X6     WITH
    ETA1_X           0.000       0.000       0.000       0.000       0.000       0.000       0.000
    ETA1_Y           0.000       0.000       0.000       0.000       0.000       0.000       0.000
    U_X5             0.000       0.000       0.000       0.000       0.000       0.000       0.000
    U_X4             0.000       0.000       0.000       0.000       0.000       0.000       0.000
    U_X3             0.000       0.000       0.000       0.000       0.000       0.000       0.000
    U_X2             0.000       0.000       0.000       0.000       0.000       0.000       0.000
    U_X1             0.000       0.000       0.000       0.000       0.000       0.000       0.000
    U_Y6            -0.008      -0.003      -0.001       0.008       0.019       0.021       0.025
    U_Y5             0.000       0.000       0.000       0.000       0.000       0.000       0.000
    U_Y4             0.000       0.000       0.000       0.000       0.000       0.000       0.000
    U_Y3             0.000       0.000       0.000       0.000       0.000       0.000       0.000
    U_Y2             0.000       0.000       0.000       0.000       0.000       0.000       0.000
    U_Y1             0.000       0.000       0.000       0.000       0.000       0.000       0.000

 U_X5     WITH
    ETA1_X           0.000       0.000       0.000       0.000       0.000       0.000       0.000
    ETA1_Y           0.000       0.000       0.000       0.000       0.000       0.000       0.000
    U_X4             0.000       0.000       0.000       0.000       0.000       0.000       0.000
    U_X3             0.000       0.000       0.000       0.000       0.000       0.000       0.000
    U_X2             0.000       0.000       0.000       0.000       0.000       0.000       0.000
    U_X1             0.000       0.000       0.000       0.000       0.000       0.000       0.000
    U_Y6             0.000       0.000       0.000       0.000       0.000       0.000       0.000
    U_Y5             0.003       0.005       0.008       0.016       0.025       0.027       0.032
    U_Y4             0.000       0.000       0.000       0.000       0.000       0.000       0.000
    U_Y3             0.000       0.000       0.000       0.000       0.000       0.000       0.000
    U_Y2             0.000       0.000       0.000       0.000       0.000       0.000       0.000
    U_Y1             0.000       0.000       0.000       0.000       0.000       0.000       0.000

 U_X4     WITH
    ETA1_X           0.000       0.000       0.000       0.000       0.000       0.000       0.000
    ETA1_Y           0.000       0.000       0.000       0.000       0.000       0.000       0.000
    U_X3             0.000       0.000       0.000       0.000       0.000       0.000       0.000
    U_X2             0.000       0.000       0.000       0.000       0.000       0.000       0.000
    U_X1             0.000       0.000       0.000       0.000       0.000       0.000       0.000
    U_Y6             0.000       0.000       0.000       0.000       0.000       0.000       0.000
    U_Y5             0.000       0.000       0.000       0.000       0.000       0.000       0.000
    U_Y4            -0.022      -0.015      -0.011       0.002       0.017       0.019       0.025
    U_Y3             0.000       0.000       0.000       0.000       0.000       0.000       0.000
    U_Y2             0.000       0.000       0.000       0.000       0.000       0.000       0.000
    U_Y1             0.000       0.000       0.000       0.000       0.000       0.000       0.000

 U_X3     WITH
    ETA1_X           0.000       0.000       0.000       0.000       0.000       0.000       0.000
    ETA1_Y           0.000       0.000       0.000       0.000       0.000       0.000       0.000
    U_X2             0.000       0.000       0.000       0.000       0.000       0.000       0.000
    U_X1             0.000       0.000       0.000       0.000       0.000       0.000       0.000
    U_Y6             0.000       0.000       0.000       0.000       0.000       0.000       0.000
    U_Y5             0.000       0.000       0.000       0.000       0.000       0.000       0.000
    U_Y4             0.000       0.000       0.000       0.000       0.000       0.000       0.000
    U_Y3            -0.023      -0.016      -0.014       0.001       0.015       0.019       0.024
    U_Y2             0.000       0.000       0.000       0.000       0.000       0.000       0.000
    U_Y1             0.000       0.000       0.000       0.000       0.000       0.000       0.000

 U_X2     WITH
    ETA1_X           0.000       0.000       0.000       0.000       0.000       0.000       0.000
    ETA1_Y           0.000       0.000       0.000       0.000       0.000       0.000       0.000
    U_X1             0.000       0.000       0.000       0.000       0.000       0.000       0.000
    U_Y6             0.000       0.000       0.000       0.000       0.000       0.000       0.000
    U_Y5             0.000       0.000       0.000       0.000       0.000       0.000       0.000
    U_Y4             0.000       0.000       0.000       0.000       0.000       0.000       0.000
    U_Y3             0.000       0.000       0.000       0.000       0.000       0.000       0.000
    U_Y2            -0.001       0.010       0.014       0.037       0.065       0.071       0.082
    U_Y1             0.000       0.000       0.000       0.000       0.000       0.000       0.000

 U_X1     WITH
    ETA1_X           0.000       0.000       0.000       0.000       0.000       0.000       0.000
    ETA1_Y           0.000       0.000       0.000       0.000       0.000       0.000       0.000
    U_Y6             0.000       0.000       0.000       0.000       0.000       0.000       0.000
    U_Y5             0.000       0.000       0.000       0.000       0.000       0.000       0.000
    U_Y4             0.000       0.000       0.000       0.000       0.000       0.000       0.000
    U_Y3             0.000       0.000       0.000       0.000       0.000       0.000       0.000
    U_Y2             0.000       0.000       0.000       0.000       0.000       0.000       0.000
    U_Y1            -0.044      -0.024      -0.019       0.036       0.087       0.107       0.138

 U_Y6     WITH
    ETA1_X           0.000       0.000       0.000       0.000       0.000       0.000       0.000
    ETA1_Y           0.000       0.000       0.000       0.000       0.000       0.000       0.000
    U_Y5             0.000       0.000       0.000       0.000       0.000       0.000       0.000
    U_Y4             0.000       0.000       0.000       0.000       0.000       0.000       0.000
    U_Y3             0.000       0.000       0.000       0.000       0.000       0.000       0.000
    U_Y2             0.000       0.000       0.000       0.000       0.000       0.000       0.000
    U_Y1             0.000       0.000       0.000       0.000       0.000       0.000       0.000

 U_Y5     WITH
    ETA1_X           0.000       0.000       0.000       0.000       0.000       0.000       0.000
    ETA1_Y           0.000       0.000       0.000       0.000       0.000       0.000       0.000
    U_Y4             0.000       0.000       0.000       0.000       0.000       0.000       0.000
    U_Y3             0.000       0.000       0.000       0.000       0.000       0.000       0.000
    U_Y2             0.000       0.000       0.000       0.000       0.000       0.000       0.000
    U_Y1             0.000       0.000       0.000       0.000       0.000       0.000       0.000

 U_Y4     WITH
    ETA1_X           0.000       0.000       0.000       0.000       0.000       0.000       0.000
    ETA1_Y           0.000       0.000       0.000       0.000       0.000       0.000       0.000
    U_Y3             0.000       0.000       0.000       0.000       0.000       0.000       0.000
    U_Y2             0.000       0.000       0.000       0.000       0.000       0.000       0.000
    U_Y1             0.000       0.000       0.000       0.000       0.000       0.000       0.000

 U_Y3     WITH
    ETA1_X           0.000       0.000       0.000       0.000       0.000       0.000       0.000
    ETA1_Y           0.000       0.000       0.000       0.000       0.000       0.000       0.000
    U_Y2             0.000       0.000       0.000       0.000       0.000       0.000       0.000
    U_Y1             0.000       0.000       0.000       0.000       0.000       0.000       0.000

 U_Y2     WITH
    ETA1_X           0.000       0.000       0.000       0.000       0.000       0.000       0.000
    ETA1_Y           0.000       0.000       0.000       0.000       0.000       0.000       0.000
    U_Y1             0.000       0.000       0.000       0.000       0.000       0.000       0.000

 U_Y1     WITH
    ETA1_X           0.000       0.000       0.000       0.000       0.000       0.000       0.000
    ETA1_Y           0.000       0.000       0.000       0.000       0.000       0.000       0.000

 ETA1_Y   WITH
    ETA1_X           0.524       0.583       0.599       0.811       1.025       1.093       1.205

 Intercepts
    Y6               0.755       1.329       1.429       3.189       4.768       5.222       5.745
    Y5               0.350       0.861       1.132       2.896       4.660       4.981       5.579
    Y4               0.964       1.436       1.647       3.435       5.093       5.495       6.110
    Y3               0.458       1.037       1.310       3.056       4.860       5.211       5.708
    Y2               0.766       1.236       1.550       3.289       5.035       5.326       5.970
    Y1               5.008       5.062       5.093       5.258       5.418       5.449       5.513
    X6              -0.977      -0.651      -0.562       0.001       0.555       0.718       0.901
    X5              -0.186      -0.006       0.150       0.718       1.327       1.428       1.751
    X4              -0.611      -0.343      -0.229       0.383       0.969       1.105       1.345
    X3              -0.869      -0.609      -0.408       0.282       1.062       1.145       1.475
    X2              -0.869      -0.395      -0.182       0.797       1.818       2.026       2.358
    X1               7.454       7.505       7.535       7.674       7.822       7.845       7.901

 Variances
    ETA1_X           0.353       0.407       0.447       0.665       0.916       0.968       1.095
    ETA1_Y           0.795       0.878       0.908       1.179       1.458       1.549       1.679
    U_X6             0.008       0.010       0.011       0.016       0.021       0.023       0.026
    U_X5             0.013       0.015       0.016       0.024       0.032       0.034       0.038
    U_X4             0.012       0.014       0.015       0.023       0.031       0.033       0.036
    U_X3             0.027       0.030       0.031       0.045       0.059       0.063       0.070
    U_X2             0.021       0.026       0.029       0.051       0.077       0.084       0.100
    U_X1             0.007       0.027       0.038       0.178       0.298       0.324       0.380
    U_Y6             0.095       0.105       0.111       0.148       0.189       0.198       0.215
    U_Y5             0.037       0.044       0.046       0.068       0.089       0.094       0.104
    U_Y4             0.104       0.118       0.123       0.175       0.227       0.243       0.271
    U_Y3             0.058       0.064       0.071       0.099       0.133       0.139       0.158
    U_Y2             0.071       0.082       0.088       0.125       0.168       0.179       0.200
    U_Y1             0.001       0.003       0.013       0.069       0.121       0.133       0.173

 Residual Variances
    Y6               0.005       0.005       0.005       0.005       0.005       0.005       0.005
    Y5               0.005       0.005       0.005       0.005       0.005       0.005       0.005
    Y4               0.005       0.005       0.005       0.005       0.005       0.005       0.005
    Y3               0.005       0.005       0.005       0.005       0.005       0.005       0.005
    Y2               0.005       0.005       0.005       0.005       0.005       0.005       0.005
    Y1               0.005       0.005       0.005       0.005       0.005       0.005       0.005
    X6               0.005       0.005       0.005       0.005       0.005       0.005       0.005
    X5               0.005       0.005       0.005       0.005       0.005       0.005       0.005
    X4               0.005       0.005       0.005       0.005       0.005       0.005       0.005
    X3               0.005       0.005       0.005       0.005       0.005       0.005       0.005
    X2               0.005       0.005       0.005       0.005       0.005       0.005       0.005
    X1               0.005       0.005       0.005       0.005       0.005       0.005       0.005


CREDIBILITY INTERVALS OF STANDARDIZED MODEL RESULTS


STDYX Standardization

                  Lower .5%  Lower 2.5%    Lower 5%    Estimate    Upper 5%  Upper 2.5%   Upper .5%

 ETA1_X   BY
    X1               0.743       0.782       0.800       0.886       0.975       0.983       0.993
    X2              -0.126      -0.058      -0.022       0.098       0.219       0.231       0.282
    X3              -0.106      -0.075      -0.056       0.032       0.122       0.140       0.184
    X4              -0.085      -0.046      -0.031       0.044       0.123       0.143       0.170
    X5              -0.063      -0.034      -0.014       0.066       0.149       0.164       0.208
    X6              -0.132      -0.102      -0.085      -0.006       0.063       0.081       0.119

 ETA1_Y   BY
    Y1               0.924       0.942       0.948       0.970       0.993       0.997       0.998
    Y2               0.064       0.152       0.209       0.542       0.864       0.925       1.034
    Y3               0.083       0.181       0.228       0.532       0.856       0.917       1.012
    Y4               0.111       0.198       0.249       0.563       0.877       0.940       1.051
    Y5               0.103       0.185       0.241       0.528       0.831       0.873       0.981
    Y6               0.067       0.167       0.220       0.521       0.836       0.883       0.982

 U_X6     BY
    X6               0.098       0.105       0.110       0.136       0.164       0.169       0.182

 U_X5     BY
    X5               0.120       0.131       0.138       0.167       0.201       0.207       0.222

 U_X4     BY
    X4               0.116       0.123       0.128       0.160       0.192       0.199       0.214

 U_X3     BY
    X3               0.165       0.177       0.184       0.222       0.263       0.272       0.292

 U_X2     BY
    X2               0.160       0.174       0.181       0.241       0.303       0.321       0.356

 U_X1     BY
    X1               0.138       0.223       0.262       0.457       0.620       0.650       0.677

 U_Y6     BY
    Y6               0.265       0.282       0.292       0.345       0.401       0.409       0.433

 U_Y5     BY
    Y5               0.164       0.178       0.183       0.226       0.267       0.278       0.296

 U_Y4     BY
    Y4               0.286       0.303       0.315       0.378       0.444       0.457       0.485

 U_Y3     BY
    Y3               0.205       0.222       0.232       0.282       0.333       0.343       0.366

 U_Y2     BY
    Y2               0.230       0.252       0.262       0.317       0.379       0.391       0.414

 U_Y1     BY
    Y1               0.057       0.105       0.131       0.233       0.334       0.354       0.397

 X3       ON
    U_X2            -0.147      -0.128      -0.117      -0.074      -0.032      -0.026      -0.011
    U_X1            -0.100      -0.073      -0.061       0.000       0.060       0.072       0.093

 X4       ON
    U_X3            -0.128      -0.110      -0.102      -0.068      -0.032      -0.026      -0.015
    U_X2            -0.069      -0.049      -0.044      -0.008       0.026       0.035       0.047

 X5       ON
    U_X4            -0.105      -0.092      -0.086      -0.057      -0.029      -0.024      -0.014
    U_X3            -0.062      -0.050      -0.043      -0.007       0.027       0.034       0.050

 X6       ON
    U_X5            -0.085      -0.074      -0.069      -0.043      -0.019      -0.014      -0.007
    U_X4            -0.027      -0.017      -0.014       0.011       0.034       0.040       0.050

 Y2       ON
    U_Y1            -0.089      -0.054      -0.040       0.026       0.108       0.125       0.156

 Y3       ON
    U_Y2            -0.106      -0.076      -0.047       0.045       0.149       0.157       0.195

 Y4       ON
    U_Y3            -0.124      -0.091      -0.068       0.018       0.107       0.117       0.151

 Y5       ON
    U_Y4            -0.102      -0.061      -0.039       0.067       0.173       0.190       0.228

 Y6       ON
    U_Y5            -0.081      -0.056      -0.035       0.034       0.111       0.119       0.147

 X2       ON
    X1               0.703       0.747       0.769       0.880       0.986       1.011       1.074

 X3       ON
    X2               0.811       0.845       0.862       0.958       1.052       1.072       1.114

 X4       ON
    X3               0.838       0.867       0.880       0.959       1.029       1.047       1.084

 X5       ON
    X4               0.793       0.840       0.856       0.932       1.007       1.023       1.050

 X6       ON
    X5               0.882       0.914       0.929       0.998       1.066       1.084       1.118

 Y2       ON
    Y1              -0.084       0.022       0.068       0.407       0.731       0.798       0.897

 Y3       ON
    Y2              -0.049       0.036       0.099       0.431       0.751       0.801       0.917

 Y4       ON
    Y3              -0.131      -0.010       0.044       0.370       0.685       0.745       0.828

 Y5       ON
    Y4              -0.025       0.084       0.132       0.451       0.761       0.815       0.909

 Y6       ON
    Y5              -0.048       0.053       0.108       0.425       0.735       0.786       0.886

 U_X6     WITH
    ETA1_X           0.000       0.000       0.000       0.000       0.000       0.000       0.000
    ETA1_Y           0.000       0.000       0.000       0.000       0.000       0.000       0.000
    U_X5             0.000       0.000       0.000       0.000       0.000       0.000       0.000
    U_X4             0.000       0.000       0.000       0.000       0.000       0.000       0.000
    U_X3             0.000       0.000       0.000       0.000       0.000       0.000       0.000
    U_X2             0.000       0.000       0.000       0.000       0.000       0.000       0.000
    U_X1             0.000       0.000       0.000       0.000       0.000       0.000       0.000
    U_Y6            -0.139      -0.067      -0.030       0.173       0.364       0.396       0.464
    U_Y5             0.000       0.000       0.000       0.000       0.000       0.000       0.000
    U_Y4             0.000       0.000       0.000       0.000       0.000       0.000       0.000
    U_Y3             0.000       0.000       0.000       0.000       0.000       0.000       0.000
    U_Y2             0.000       0.000       0.000       0.000       0.000       0.000       0.000
    U_Y1             0.000       0.000       0.000       0.000       0.000       0.000       0.000

 U_X5     WITH
    ETA1_X           0.000       0.000       0.000       0.000       0.000       0.000       0.000
    ETA1_Y           0.000       0.000       0.000       0.000       0.000       0.000       0.000
    U_X4             0.000       0.000       0.000       0.000       0.000       0.000       0.000
    U_X3             0.000       0.000       0.000       0.000       0.000       0.000       0.000
    U_X2             0.000       0.000       0.000       0.000       0.000       0.000       0.000
    U_X1             0.000       0.000       0.000       0.000       0.000       0.000       0.000
    U_Y6             0.000       0.000       0.000       0.000       0.000       0.000       0.000
    U_Y5             0.102       0.190       0.222       0.415       0.596       0.632       0.674
    U_Y4             0.000       0.000       0.000       0.000       0.000       0.000       0.000
    U_Y3             0.000       0.000       0.000       0.000       0.000       0.000       0.000
    U_Y2             0.000       0.000       0.000       0.000       0.000       0.000       0.000
    U_Y1             0.000       0.000       0.000       0.000       0.000       0.000       0.000

 U_X4     WITH
    ETA1_X           0.000       0.000       0.000       0.000       0.000       0.000       0.000
    ETA1_Y           0.000       0.000       0.000       0.000       0.000       0.000       0.000
    U_X3             0.000       0.000       0.000       0.000       0.000       0.000       0.000
    U_X2             0.000       0.000       0.000       0.000       0.000       0.000       0.000
    U_X1             0.000       0.000       0.000       0.000       0.000       0.000       0.000
    U_Y6             0.000       0.000       0.000       0.000       0.000       0.000       0.000
    U_Y5             0.000       0.000       0.000       0.000       0.000       0.000       0.000
    U_Y4            -0.305      -0.232      -0.184       0.039       0.255       0.292       0.375
    U_Y3             0.000       0.000       0.000       0.000       0.000       0.000       0.000
    U_Y2             0.000       0.000       0.000       0.000       0.000       0.000       0.000
    U_Y1             0.000       0.000       0.000       0.000       0.000       0.000       0.000

 U_X3     WITH
    ETA1_X           0.000       0.000       0.000       0.000       0.000       0.000       0.000
    ETA1_Y           0.000       0.000       0.000       0.000       0.000       0.000       0.000
    U_X2             0.000       0.000       0.000       0.000       0.000       0.000       0.000
    U_X1             0.000       0.000       0.000       0.000       0.000       0.000       0.000
    U_Y6             0.000       0.000       0.000       0.000       0.000       0.000       0.000
    U_Y5             0.000       0.000       0.000       0.000       0.000       0.000       0.000
    U_Y4             0.000       0.000       0.000       0.000       0.000       0.000       0.000
    U_Y3            -0.315      -0.233      -0.195       0.014       0.226       0.264       0.335
    U_Y2             0.000       0.000       0.000       0.000       0.000       0.000       0.000
    U_Y1             0.000       0.000       0.000       0.000       0.000       0.000       0.000

 U_X2     WITH
    ETA1_X           0.000       0.000       0.000       0.000       0.000       0.000       0.000
    ETA1_Y           0.000       0.000       0.000       0.000       0.000       0.000       0.000
    U_X1             0.000       0.000       0.000       0.000       0.000       0.000       0.000
    U_Y6             0.000       0.000       0.000       0.000       0.000       0.000       0.000
    U_Y5             0.000       0.000       0.000       0.000       0.000       0.000       0.000
    U_Y4             0.000       0.000       0.000       0.000       0.000       0.000       0.000
    U_Y3             0.000       0.000       0.000       0.000       0.000       0.000       0.000
    U_Y2             0.035       0.148       0.224       0.477       0.720       0.743       0.810
    U_Y1             0.000       0.000       0.000       0.000       0.000       0.000       0.000

 U_X1     WITH
    ETA1_X           0.000       0.000       0.000       0.000       0.000       0.000       0.000
    ETA1_Y           0.000       0.000       0.000       0.000       0.000       0.000       0.000
    U_Y6             0.000       0.000       0.000       0.000       0.000       0.000       0.000
    U_Y5             0.000       0.000       0.000       0.000       0.000       0.000       0.000
    U_Y4             0.000       0.000       0.000       0.000       0.000       0.000       0.000
    U_Y3             0.000       0.000       0.000       0.000       0.000       0.000       0.000
    U_Y2             0.000       0.000       0.000       0.000       0.000       0.000       0.000
    U_Y1            -0.622      -0.250      -0.118       0.351       0.788       0.889       0.989

 U_Y6     WITH
    ETA1_X           0.000       0.000       0.000       0.000       0.000       0.000       0.000
    ETA1_Y           0.000       0.000       0.000       0.000       0.000       0.000       0.000
    U_Y5             0.000       0.000       0.000       0.000       0.000       0.000       0.000
    U_Y4             0.000       0.000       0.000       0.000       0.000       0.000       0.000
    U_Y3             0.000       0.000       0.000       0.000       0.000       0.000       0.000
    U_Y2             0.000       0.000       0.000       0.000       0.000       0.000       0.000
    U_Y1             0.000       0.000       0.000       0.000       0.000       0.000       0.000

 U_Y5     WITH
    ETA1_X           0.000       0.000       0.000       0.000       0.000       0.000       0.000
    ETA1_Y           0.000       0.000       0.000       0.000       0.000       0.000       0.000
    U_Y4             0.000       0.000       0.000       0.000       0.000       0.000       0.000
    U_Y3             0.000       0.000       0.000       0.000       0.000       0.000       0.000
    U_Y2             0.000       0.000       0.000       0.000       0.000       0.000       0.000
    U_Y1             0.000       0.000       0.000       0.000       0.000       0.000       0.000

 U_Y4     WITH
    ETA1_X           0.000       0.000       0.000       0.000       0.000       0.000       0.000
    ETA1_Y           0.000       0.000       0.000       0.000       0.000       0.000       0.000
    U_Y3             0.000       0.000       0.000       0.000       0.000       0.000       0.000
    U_Y2             0.000       0.000       0.000       0.000       0.000       0.000       0.000
    U_Y1             0.000       0.000       0.000       0.000       0.000       0.000       0.000

 U_Y3     WITH
    ETA1_X           0.000       0.000       0.000       0.000       0.000       0.000       0.000
    ETA1_Y           0.000       0.000       0.000       0.000       0.000       0.000       0.000
    U_Y2             0.000       0.000       0.000       0.000       0.000       0.000       0.000
    U_Y1             0.000       0.000       0.000       0.000       0.000       0.000       0.000

 U_Y2     WITH
    ETA1_X           0.000       0.000       0.000       0.000       0.000       0.000       0.000
    ETA1_Y           0.000       0.000       0.000       0.000       0.000       0.000       0.000
    U_Y1             0.000       0.000       0.000       0.000       0.000       0.000       0.000

 U_Y1     WITH
    ETA1_X           0.000       0.000       0.000       0.000       0.000       0.000       0.000
    ETA1_Y           0.000       0.000       0.000       0.000       0.000       0.000       0.000

 ETA1_Y   WITH
    ETA1_X           0.817       0.849       0.864       0.921       0.996       0.999       1.000

 Intercepts
    Y6               0.714       1.094       1.314       2.856       4.389       4.723       5.402
    Y5               0.224       0.726       0.973       2.514       4.104       4.406       4.951
    Y4               0.841       1.333       1.530       3.101       4.729       5.124       5.674
    Y3               0.379       0.851       1.028       2.734       4.295       4.714       5.287
    Y2               0.724       1.079       1.271       2.939       4.471       4.879       5.603
    Y1               3.893       4.069       4.164       4.695       5.214       5.324       5.530
    X6              -1.063      -0.742      -0.640       0.001       0.577       0.755       1.000
    X5              -0.219      -0.007       0.156       0.779       1.462       1.585       1.939
    X4              -0.642      -0.348      -0.220       0.408       1.068       1.211       1.467
    X3              -0.987      -0.665      -0.470       0.296       1.085       1.205       1.513
    X2              -0.949      -0.451      -0.205       0.847       1.967       2.170       2.604
    X1               6.814       7.105       7.321       8.329       9.379       9.557      10.049

 Variances
    ETA1_X           1.000       1.000       1.000       1.000       1.000       1.000       1.000
    ETA1_Y           1.000       1.000       1.000       1.000       1.000       1.000       1.000
    U_X6             1.000       1.000       1.000       1.000       1.000       1.000       1.000
    U_X5             1.000       1.000       1.000       1.000       1.000       1.000       1.000
    U_X4             1.000       1.000       1.000       1.000       1.000       1.000       1.000
    U_X3             1.000       1.000       1.000       1.000       1.000       1.000       1.000
    U_X2             1.000       1.000       1.000       1.000       1.000       1.000       1.000
    U_X1             1.000       1.000       1.000       1.000       1.000       1.000       1.000
    U_Y6             1.000       1.000       1.000       1.000       1.000       1.000       1.000
    U_Y5             1.000       1.000       1.000       1.000       1.000       1.000       1.000
    U_Y4             1.000       1.000       1.000       1.000       1.000       1.000       1.000
    U_Y3             1.000       1.000       1.000       1.000       1.000       1.000       1.000
    U_Y2             1.000       1.000       1.000       1.000       1.000       1.000       1.000
    U_Y1             1.000       1.000       1.000       1.000       1.000       1.000       1.000

 Residual Variances
    Y6               0.003       0.003       0.003       0.004       0.005       0.005       0.005
    Y5               0.003       0.003       0.003       0.004       0.005       0.005       0.005
    Y4               0.003       0.003       0.003       0.004       0.005       0.005       0.005
    Y3               0.003       0.003       0.003       0.004       0.005       0.005       0.005
    Y2               0.003       0.003       0.003       0.004       0.005       0.005       0.006
    Y1               0.003       0.003       0.003       0.004       0.005       0.005       0.005
    X6               0.004       0.005       0.005       0.006       0.007       0.007       0.008
    X5               0.004       0.005       0.005       0.006       0.007       0.007       0.008
    X4               0.004       0.004       0.005       0.006       0.007       0.007       0.008
    X3               0.004       0.004       0.004       0.006       0.007       0.007       0.007
    X2               0.004       0.004       0.005       0.006       0.007       0.007       0.008
    X1               0.004       0.004       0.004       0.006       0.007       0.008       0.009


DIFFERENCE OUTPUT


            Average   Std. Dev.     Deviations from the Mean

                                    LY2         LY3         LY4         LY5         LY6
      1       0.553      0.194      0.002      -0.007       0.019       0.005      -0.019

                                    AR1_X3      AR1_X4      AR1_X5      AR1_X6
      2       0.958      0.031      0.014      -0.007      -0.049       0.041

                                    AR1_Y2      AR1_Y3      AR1_Y4      AR1_Y5      AR1_Y6
      3       0.418      0.191     -0.012       0.016      -0.049       0.049      -0.003

                                    MA1_X3      MA1_X4      MA1_X5      MA1_X6
      4      -0.304      0.079     -0.007       0.001      -0.041       0.048

                                    MA2_X3      MA2_X4      MA2_X5      MA2_X6
      5       0.000      0.072      0.000      -0.034      -0.030       0.064

                                    MA1_Y2      MA1_Y3      MA1_Y4      MA1_Y5      MA1_Y6
      6       0.133      0.177     -0.011       0.008      -0.068       0.053       0.017


TECHNICAL 1 OUTPUT


     PARAMETER SPECIFICATION


           NU
              Y6            Y5            Y4            Y3            Y2
              ________      ________      ________      ________      ________
                    0             0             0             0             0


           NU
              Y1            X6            X5            X4            X3
              ________      ________      ________      ________      ________
                    0             0             0             0             0


           NU
              X2            X1
              ________      ________
                    0             0


           LAMBDA
              ETA1_X        ETA1_Y        U_X6          U_X5          U_X4
              ________      ________      ________      ________      ________
 Y6                 0             0             0             0             0
 Y5                 0             0             0             0             0
 Y4                 0             0             0             0             0
 Y3                 0             0             0             0             0
 Y2                 0             0             0             0             0
 Y1                 0             0             0             0             0
 X6                 0             0             0             0             0
 X5                 0             0             0             0             0
 X4                 0             0             0             0             0
 X3                 0             0             0             0             0
 X2                 0             0             0             0             0
 X1                 0             0             0             0             0


           LAMBDA
              U_X3          U_X2          U_X1          U_Y6          U_Y5
              ________      ________      ________      ________      ________
 Y6                 0             0             0             0             0
 Y5                 0             0             0             0             0
 Y4                 0             0             0             0             0
 Y3                 0             0             0             0             0
 Y2                 0             0             0             0             0
 Y1                 0             0             0             0             0
 X6                 0             0             0             0             0
 X5                 0             0             0             0             0
 X4                 0             0             0             0             0
 X3                 0             0             0             0             0
 X2                 0             0             0             0             0
 X1                 0             0             0             0             0


           LAMBDA
              U_Y4          U_Y3          U_Y2          U_Y1          Y6
              ________      ________      ________      ________      ________
 Y6                 0             0             0             0             0
 Y5                 0             0             0             0             0
 Y4                 0             0             0             0             0
 Y3                 0             0             0             0             0
 Y2                 0             0             0             0             0
 Y1                 0             0             0             0             0
 X6                 0             0             0             0             0
 X5                 0             0             0             0             0
 X4                 0             0             0             0             0
 X3                 0             0             0             0             0
 X2                 0             0             0             0             0
 X1                 0             0             0             0             0


           LAMBDA
              Y5            Y4            Y3            Y2            Y1
              ________      ________      ________      ________      ________
 Y6                 0             0             0             0             0
 Y5                 0             0             0             0             0
 Y4                 0             0             0             0             0
 Y3                 0             0             0             0             0
 Y2                 0             0             0             0             0
 Y1                 0             0             0             0             0
 X6                 0             0             0             0             0
 X5                 0             0             0             0             0
 X4                 0             0             0             0             0
 X3                 0             0             0             0             0
 X2                 0             0             0             0             0
 X1                 0             0             0             0             0


           LAMBDA
              X6            X5            X4            X3            X2
              ________      ________      ________      ________      ________
 Y6                 0             0             0             0             0
 Y5                 0             0             0             0             0
 Y4                 0             0             0             0             0
 Y3                 0             0             0             0             0
 Y2                 0             0             0             0             0
 Y1                 0             0             0             0             0
 X6                 0             0             0             0             0
 X5                 0             0             0             0             0
 X4                 0             0             0             0             0
 X3                 0             0             0             0             0
 X2                 0             0             0             0             0
 X1                 0             0             0             0             0


           LAMBDA
              X1
              ________
 Y6                 0
 Y5                 0
 Y4                 0
 Y3                 0
 Y2                 0
 Y1                 0
 X6                 0
 X5                 0
 X4                 0
 X3                 0
 X2                 0
 X1                 0


           THETA
              Y6            Y5            Y4            Y3            Y2
              ________      ________      ________      ________      ________
 Y6                 0
 Y5                 0             0
 Y4                 0             0             0
 Y3                 0             0             0             0
 Y2                 0             0             0             0             0
 Y1                 0             0             0             0             0
 X6                 0             0             0             0             0
 X5                 0             0             0             0             0
 X4                 0             0             0             0             0
 X3                 0             0             0             0             0
 X2                 0             0             0             0             0
 X1                 0             0             0             0             0


           THETA
              Y1            X6            X5            X4            X3
              ________      ________      ________      ________      ________
 Y1                 0
 X6                 0             0
 X5                 0             0             0
 X4                 0             0             0             0
 X3                 0             0             0             0             0
 X2                 0             0             0             0             0
 X1                 0             0             0             0             0


           THETA
              X2            X1
              ________      ________
 X2                 0
 X1                 0             0


           ALPHA
              ETA1_X        ETA1_Y        U_X6          U_X5          U_X4
              ________      ________      ________      ________      ________
                    0             0             0             0             0


           ALPHA
              U_X3          U_X2          U_X1          U_Y6          U_Y5
              ________      ________      ________      ________      ________
                    0             0             0             0             0


           ALPHA
              U_Y4          U_Y3          U_Y2          U_Y1          Y6
              ________      ________      ________      ________      ________
                    0             0             0             0             1


           ALPHA
              Y5            Y4            Y3            Y2            Y1
              ________      ________      ________      ________      ________
                    2             3             4             5             6


           ALPHA
              X6            X5            X4            X3            X2
              ________      ________      ________      ________      ________
                    7             8             9            10            11


           ALPHA
              X1
              ________
                   12


           BETA
              ETA1_X        ETA1_Y        U_X6          U_X5          U_X4
              ________      ________      ________      ________      ________
 ETA1_X             0             0             0             0             0
 ETA1_Y             0             0             0             0             0
 U_X6               0             0             0             0             0
 U_X5               0             0             0             0             0
 U_X4               0             0             0             0             0
 U_X3               0             0             0             0             0
 U_X2               0             0             0             0             0
 U_X1               0             0             0             0             0
 U_Y6               0             0             0             0             0
 U_Y5               0             0             0             0             0
 U_Y4               0             0             0             0             0
 U_Y3               0             0             0             0             0
 U_Y2               0             0             0             0             0
 U_Y1               0             0             0             0             0
 Y6                 0            13             0             0             0
 Y5                 0            16             0             0             0
 Y4                 0            19             0             0             0
 Y3                 0            22             0             0             0
 Y2                 0            25             0             0             0
 Y1                 0             0             0             0             0
 X6                28             0             0            29            30
 X5                32             0             0             0            33
 X4                36             0             0             0             0
 X3                40             0             0             0             0
 X2                44             0             0             0             0
 X1                 0             0             0             0             0


           BETA
              U_X3          U_X2          U_X1          U_Y6          U_Y5
              ________      ________      ________      ________      ________
 ETA1_X             0             0             0             0             0
 ETA1_Y             0             0             0             0             0
 U_X6               0             0             0             0             0
 U_X5               0             0             0             0             0
 U_X4               0             0             0             0             0
 U_X3               0             0             0             0             0
 U_X2               0             0             0             0             0
 U_X1               0             0             0             0             0
 U_Y6               0             0             0             0             0
 U_Y5               0             0             0             0             0
 U_Y4               0             0             0             0             0
 U_Y3               0             0             0             0             0
 U_Y2               0             0             0             0             0
 U_Y1               0             0             0             0             0
 Y6                 0             0             0             0            14
 Y5                 0             0             0             0             0
 Y4                 0             0             0             0             0
 Y3                 0             0             0             0             0
 Y2                 0             0             0             0             0
 Y1                 0             0             0             0             0
 X6                 0             0             0             0             0
 X5                34             0             0             0             0
 X4                37            38             0             0             0
 X3                 0            41            42             0             0
 X2                 0             0             0             0             0
 X1                 0             0             0             0             0


           BETA
              U_Y4          U_Y3          U_Y2          U_Y1          Y6
              ________      ________      ________      ________      ________
 ETA1_X             0             0             0             0             0
 ETA1_Y             0             0             0             0             0
 U_X6               0             0             0             0             0
 U_X5               0             0             0             0             0
 U_X4               0             0             0             0             0
 U_X3               0             0             0             0             0
 U_X2               0             0             0             0             0
 U_X1               0             0             0             0             0
 U_Y6               0             0             0             0             0
 U_Y5               0             0             0             0             0
 U_Y4               0             0             0             0             0
 U_Y3               0             0             0             0             0
 U_Y2               0             0             0             0             0
 U_Y1               0             0             0             0             0
 Y6                 0             0             0             0             0
 Y5                17             0             0             0             0
 Y4                 0            20             0             0             0
 Y3                 0             0            23             0             0
 Y2                 0             0             0            26             0
 Y1                 0             0             0             0             0
 X6                 0             0             0             0             0
 X5                 0             0             0             0             0
 X4                 0             0             0             0             0
 X3                 0             0             0             0             0
 X2                 0             0             0             0             0
 X1                 0             0             0             0             0


           BETA
              Y5            Y4            Y3            Y2            Y1
              ________      ________      ________      ________      ________
 ETA1_X             0             0             0             0             0
 ETA1_Y             0             0             0             0             0
 U_X6               0             0             0             0             0
 U_X5               0             0             0             0             0
 U_X4               0             0             0             0             0
 U_X3               0             0             0             0             0
 U_X2               0             0             0             0             0
 U_X1               0             0             0             0             0
 U_Y6               0             0             0             0             0
 U_Y5               0             0             0             0             0
 U_Y4               0             0             0             0             0
 U_Y3               0             0             0             0             0
 U_Y2               0             0             0             0             0
 U_Y1               0             0             0             0             0
 Y6                15             0             0             0             0
 Y5                 0            18             0             0             0
 Y4                 0             0            21             0             0
 Y3                 0             0             0            24             0
 Y2                 0             0             0             0            27
 Y1                 0             0             0             0             0
 X6                 0             0             0             0             0
 X5                 0             0             0             0             0
 X4                 0             0             0             0             0
 X3                 0             0             0             0             0
 X2                 0             0             0             0             0
 X1                 0             0             0             0             0


           BETA
              X6            X5            X4            X3            X2
              ________      ________      ________      ________      ________
 ETA1_X             0             0             0             0             0
 ETA1_Y             0             0             0             0             0
 U_X6               0             0             0             0             0
 U_X5               0             0             0             0             0
 U_X4               0             0             0             0             0
 U_X3               0             0             0             0             0
 U_X2               0             0             0             0             0
 U_X1               0             0             0             0             0
 U_Y6               0             0             0             0             0
 U_Y5               0             0             0             0             0
 U_Y4               0             0             0             0             0
 U_Y3               0             0             0             0             0
 U_Y2               0             0             0             0             0
 U_Y1               0             0             0             0             0
 Y6                 0             0             0             0             0
 Y5                 0             0             0             0             0
 Y4                 0             0             0             0             0
 Y3                 0             0             0             0             0
 Y2                 0             0             0             0             0
 Y1                 0             0             0             0             0
 X6                 0            31             0             0             0
 X5                 0             0            35             0             0
 X4                 0             0             0            39             0
 X3                 0             0             0             0            43
 X2                 0             0             0             0             0
 X1                 0             0             0             0             0


           BETA
              X1
              ________
 ETA1_X             0
 ETA1_Y             0
 U_X6               0
 U_X5               0
 U_X4               0
 U_X3               0
 U_X2               0
 U_X1               0
 U_Y6               0
 U_Y5               0
 U_Y4               0
 U_Y3               0
 U_Y2               0
 U_Y1               0
 Y6                 0
 Y5                 0
 Y4                 0
 Y3                 0
 Y2                 0
 Y1                 0
 X6                 0
 X5                 0
 X4                 0
 X3                 0
 X2                45
 X1                 0


           PSI
              ETA1_X        ETA1_Y        U_X6          U_X5          U_X4
              ________      ________      ________      ________      ________
 ETA1_X            46
 ETA1_Y            47            48
 U_X6               0             0            49
 U_X5               0             0             0            50
 U_X4               0             0             0             0            51
 U_X3               0             0             0             0             0
 U_X2               0             0             0             0             0
 U_X1               0             0             0             0             0
 U_Y6               0             0            55             0             0
 U_Y5               0             0             0            57             0
 U_Y4               0             0             0             0            59
 U_Y3               0             0             0             0             0
 U_Y2               0             0             0             0             0
 U_Y1               0             0             0             0             0
 Y6                 0             0             0             0             0
 Y5                 0             0             0             0             0
 Y4                 0             0             0             0             0
 Y3                 0             0             0             0             0
 Y2                 0             0             0             0             0
 Y1                 0             0             0             0             0
 X6                 0             0             0             0             0
 X5                 0             0             0             0             0
 X4                 0             0             0             0             0
 X3                 0             0             0             0             0
 X2                 0             0             0             0             0
 X1                 0             0             0             0             0


           PSI
              U_X3          U_X2          U_X1          U_Y6          U_Y5
              ________      ________      ________      ________      ________
 U_X3              52
 U_X2               0            53
 U_X1               0             0            54
 U_Y6               0             0             0            56
 U_Y5               0             0             0             0            58
 U_Y4               0             0             0             0             0
 U_Y3              61             0             0             0             0
 U_Y2               0            63             0             0             0
 U_Y1               0             0            65             0             0
 Y6                 0             0             0             0             0
 Y5                 0             0             0             0             0
 Y4                 0             0             0             0             0
 Y3                 0             0             0             0             0
 Y2                 0             0             0             0             0
 Y1                 0             0             0             0             0
 X6                 0             0             0             0             0
 X5                 0             0             0             0             0
 X4                 0             0             0             0             0
 X3                 0             0             0             0             0
 X2                 0             0             0             0             0
 X1                 0             0             0             0             0


           PSI
              U_Y4          U_Y3          U_Y2          U_Y1          Y6
              ________      ________      ________      ________      ________
 U_Y4              60
 U_Y3               0            62
 U_Y2               0             0            64
 U_Y1               0             0             0            66
 Y6                 0             0             0             0             0
 Y5                 0             0             0             0             0
 Y4                 0             0             0             0             0
 Y3                 0             0             0             0             0
 Y2                 0             0             0             0             0
 Y1                 0             0             0             0             0
 X6                 0             0             0             0             0
 X5                 0             0             0             0             0
 X4                 0             0             0             0             0
 X3                 0             0             0             0             0
 X2                 0             0             0             0             0
 X1                 0             0             0             0             0


           PSI
              Y5            Y4            Y3            Y2            Y1
              ________      ________      ________      ________      ________
 Y5                 0
 Y4                 0             0
 Y3                 0             0             0
 Y2                 0             0             0             0
 Y1                 0             0             0             0             0
 X6                 0             0             0             0             0
 X5                 0             0             0             0             0
 X4                 0             0             0             0             0
 X3                 0             0             0             0             0
 X2                 0             0             0             0             0
 X1                 0             0             0             0             0


           PSI
              X6            X5            X4            X3            X2
              ________      ________      ________      ________      ________
 X6                 0
 X5                 0             0
 X4                 0             0             0
 X3                 0             0             0             0
 X2                 0             0             0             0             0
 X1                 0             0             0             0             0


           PSI
              X1
              ________
 X1                 0


     STARTING VALUES


           NU
              Y6            Y5            Y4            Y3            Y2
              ________      ________      ________      ________      ________
                0.000         0.000         0.000         0.000         0.000


           NU
              Y1            X6            X5            X4            X3
              ________      ________      ________      ________      ________
                0.000         0.000         0.000         0.000         0.000


           NU
              X2            X1
              ________      ________
                0.000         0.000


           LAMBDA
              ETA1_X        ETA1_Y        U_X6          U_X5          U_X4
              ________      ________      ________      ________      ________
 Y6             0.000         0.000         0.000         0.000         0.000
 Y5             0.000         0.000         0.000         0.000         0.000
 Y4             0.000         0.000         0.000         0.000         0.000
 Y3             0.000         0.000         0.000         0.000         0.000
 Y2             0.000         0.000         0.000         0.000         0.000
 Y1             0.000         0.000         0.000         0.000         0.000
 X6             0.000         0.000         0.000         0.000         0.000
 X5             0.000         0.000         0.000         0.000         0.000
 X4             0.000         0.000         0.000         0.000         0.000
 X3             0.000         0.000         0.000         0.000         0.000
 X2             0.000         0.000         0.000         0.000         0.000
 X1             0.000         0.000         0.000         0.000         0.000


           LAMBDA
              U_X3          U_X2          U_X1          U_Y6          U_Y5
              ________      ________      ________      ________      ________
 Y6             0.000         0.000         0.000         0.000         0.000
 Y5             0.000         0.000         0.000         0.000         0.000
 Y4             0.000         0.000         0.000         0.000         0.000
 Y3             0.000         0.000         0.000         0.000         0.000
 Y2             0.000         0.000         0.000         0.000         0.000
 Y1             0.000         0.000         0.000         0.000         0.000
 X6             0.000         0.000         0.000         0.000         0.000
 X5             0.000         0.000         0.000         0.000         0.000
 X4             0.000         0.000         0.000         0.000         0.000
 X3             0.000         0.000         0.000         0.000         0.000
 X2             0.000         0.000         0.000         0.000         0.000
 X1             0.000         0.000         0.000         0.000         0.000


           LAMBDA
              U_Y4          U_Y3          U_Y2          U_Y1          Y6
              ________      ________      ________      ________      ________
 Y6             0.000         0.000         0.000         0.000         1.000
 Y5             0.000         0.000         0.000         0.000         0.000
 Y4             0.000         0.000         0.000         0.000         0.000
 Y3             0.000         0.000         0.000         0.000         0.000
 Y2             0.000         0.000         0.000         0.000         0.000
 Y1             0.000         0.000         0.000         0.000         0.000
 X6             0.000         0.000         0.000         0.000         0.000
 X5             0.000         0.000         0.000         0.000         0.000
 X4             0.000         0.000         0.000         0.000         0.000
 X3             0.000         0.000         0.000         0.000         0.000
 X2             0.000         0.000         0.000         0.000         0.000
 X1             0.000         0.000         0.000         0.000         0.000


           LAMBDA
              Y5            Y4            Y3            Y2            Y1
              ________      ________      ________      ________      ________
 Y6             0.000         0.000         0.000         0.000         0.000
 Y5             1.000         0.000         0.000         0.000         0.000
 Y4             0.000         1.000         0.000         0.000         0.000
 Y3             0.000         0.000         1.000         0.000         0.000
 Y2             0.000         0.000         0.000         1.000         0.000
 Y1             0.000         0.000         0.000         0.000         1.000
 X6             0.000         0.000         0.000         0.000         0.000
 X5             0.000         0.000         0.000         0.000         0.000
 X4             0.000         0.000         0.000         0.000         0.000
 X3             0.000         0.000         0.000         0.000         0.000
 X2             0.000         0.000         0.000         0.000         0.000
 X1             0.000         0.000         0.000         0.000         0.000


           LAMBDA
              X6            X5            X4            X3            X2
              ________      ________      ________      ________      ________
 Y6             0.000         0.000         0.000         0.000         0.000
 Y5             0.000         0.000         0.000         0.000         0.000
 Y4             0.000         0.000         0.000         0.000         0.000
 Y3             0.000         0.000         0.000         0.000         0.000
 Y2             0.000         0.000         0.000         0.000         0.000
 Y1             0.000         0.000         0.000         0.000         0.000
 X6             1.000         0.000         0.000         0.000         0.000
 X5             0.000         1.000         0.000         0.000         0.000
 X4             0.000         0.000         1.000         0.000         0.000
 X3             0.000         0.000         0.000         1.000         0.000
 X2             0.000         0.000         0.000         0.000         1.000
 X1             0.000         0.000         0.000         0.000         0.000


           LAMBDA
              X1
              ________
 Y6             0.000
 Y5             0.000
 Y4             0.000
 Y3             0.000
 Y2             0.000
 Y1             0.000
 X6             0.000
 X5             0.000
 X4             0.000
 X3             0.000
 X2             0.000
 X1             1.000


           THETA
              Y6            Y5            Y4            Y3            Y2
              ________      ________      ________      ________      ________
 Y6             0.000
 Y5             0.000         0.000
 Y4             0.000         0.000         0.000
 Y3             0.000         0.000         0.000         0.000
 Y2             0.000         0.000         0.000         0.000         0.000
 Y1             0.000         0.000         0.000         0.000         0.000
 X6             0.000         0.000         0.000         0.000         0.000
 X5             0.000         0.000         0.000         0.000         0.000
 X4             0.000         0.000         0.000         0.000         0.000
 X3             0.000         0.000         0.000         0.000         0.000
 X2             0.000         0.000         0.000         0.000         0.000
 X1             0.000         0.000         0.000         0.000         0.000


           THETA
              Y1            X6            X5            X4            X3
              ________      ________      ________      ________      ________
 Y1             0.000
 X6             0.000         0.000
 X5             0.000         0.000         0.000
 X4             0.000         0.000         0.000         0.000
 X3             0.000         0.000         0.000         0.000         0.000
 X2             0.000         0.000         0.000         0.000         0.000
 X1             0.000         0.000         0.000         0.000         0.000


           THETA
              X2            X1
              ________      ________
 X2             0.000
 X1             0.000         0.000


           ALPHA
              ETA1_X        ETA1_Y        U_X6          U_X5          U_X4
              ________      ________      ________      ________      ________
                0.000         0.000         0.000         0.000         0.000


           ALPHA
              U_X3          U_X2          U_X1          U_Y6          U_Y5
              ________      ________      ________      ________      ________
                0.000         0.000         0.000         0.000         0.000


           ALPHA
              U_Y4          U_Y3          U_Y2          U_Y1          Y6
              ________      ________      ________      ________      ________
                0.000         0.000         0.000         0.000         5.431


           ALPHA
              Y5            Y4            Y3            Y2            Y1
              ________      ________      ________      ________      ________
                5.514         5.449         5.378         5.420         5.106


           ALPHA
              X6            X5            X4            X3            X2
              ________      ________      ________      ________      ________
                7.826         7.837         7.736         7.674         7.628


           ALPHA
              X1
              ________
                7.464


           BETA
              ETA1_X        ETA1_Y        U_X6          U_X5          U_X4
              ________      ________      ________      ________      ________
 ETA1_X         0.000         0.000         0.000         0.000         0.000
 ETA1_Y         0.000         0.000         0.000         0.000         0.000
 U_X6           0.000         0.000         0.000         0.000         0.000
 U_X5           0.000         0.000         0.000         0.000         0.000
 U_X4           0.000         0.000         0.000         0.000         0.000
 U_X3           0.000         0.000         0.000         0.000         0.000
 U_X2           0.000         0.000         0.000         0.000         0.000
 U_X1           0.000         0.000         0.000         0.000         0.000
 U_Y6           0.000         0.000         0.000         0.000         0.000
 U_Y5           0.000         0.000         0.000         0.000         0.000
 U_Y4           0.000         0.000         0.000         0.000         0.000
 U_Y3           0.000         0.000         0.000         0.000         0.000
 U_Y2           0.000         0.000         0.000         0.000         0.000
 U_Y1           0.000         0.000         0.000         0.000         0.000
 Y6             0.000         1.000         0.000         0.000         0.000
 Y5             0.000         1.000         0.000         0.000         0.000
 Y4             0.000         1.000         0.000         0.000         0.000
 Y3             0.000         1.000         0.000         0.000         0.000
 Y2             0.000         1.000         0.000         0.000         0.000
 Y1             0.000         1.000         0.000         0.000         0.000
 X6             1.000         0.000         1.000         0.000         0.000
 X5             1.000         0.000         0.000         1.000         0.000
 X4             1.000         0.000         0.000         0.000         1.000
 X3             1.000         0.000         0.000         0.000         0.000
 X2             1.000         0.000         0.000         0.000         0.000
 X1             1.000         0.000         0.000         0.000         0.000


           BETA
              U_X3          U_X2          U_X1          U_Y6          U_Y5
              ________      ________      ________      ________      ________
 ETA1_X         0.000         0.000         0.000         0.000         0.000
 ETA1_Y         0.000         0.000         0.000         0.000         0.000
 U_X6           0.000         0.000         0.000         0.000         0.000
 U_X5           0.000         0.000         0.000         0.000         0.000
 U_X4           0.000         0.000         0.000         0.000         0.000
 U_X3           0.000         0.000         0.000         0.000         0.000
 U_X2           0.000         0.000         0.000         0.000         0.000
 U_X1           0.000         0.000         0.000         0.000         0.000
 U_Y6           0.000         0.000         0.000         0.000         0.000
 U_Y5           0.000         0.000         0.000         0.000         0.000
 U_Y4           0.000         0.000         0.000         0.000         0.000
 U_Y3           0.000         0.000         0.000         0.000         0.000
 U_Y2           0.000         0.000         0.000         0.000         0.000
 U_Y1           0.000         0.000         0.000         0.000         0.000
 Y6             0.000         0.000         0.000         1.000         0.000
 Y5             0.000         0.000         0.000         0.000         1.000
 Y4             0.000         0.000         0.000         0.000         0.000
 Y3             0.000         0.000         0.000         0.000         0.000
 Y2             0.000         0.000         0.000         0.000         0.000
 Y1             0.000         0.000         0.000         0.000         0.000
 X6             0.000         0.000         0.000         0.000         0.000
 X5             0.000         0.000         0.000         0.000         0.000
 X4             0.000         0.000         0.000         0.000         0.000
 X3             1.000         0.000         0.000         0.000         0.000
 X2             0.000         1.000         0.000         0.000         0.000
 X1             0.000         0.000         1.000         0.000         0.000


           BETA
              U_Y4          U_Y3          U_Y2          U_Y1          Y6
              ________      ________      ________      ________      ________
 ETA1_X         0.000         0.000         0.000         0.000         0.000
 ETA1_Y         0.000         0.000         0.000         0.000         0.000
 U_X6           0.000         0.000         0.000         0.000         0.000
 U_X5           0.000         0.000         0.000         0.000         0.000
 U_X4           0.000         0.000         0.000         0.000         0.000
 U_X3           0.000         0.000         0.000         0.000         0.000
 U_X2           0.000         0.000         0.000         0.000         0.000
 U_X1           0.000         0.000         0.000         0.000         0.000
 U_Y6           0.000         0.000         0.000         0.000         0.000
 U_Y5           0.000         0.000         0.000         0.000         0.000
 U_Y4           0.000         0.000         0.000         0.000         0.000
 U_Y3           0.000         0.000         0.000         0.000         0.000
 U_Y2           0.000         0.000         0.000         0.000         0.000
 U_Y1           0.000         0.000         0.000         0.000         0.000
 Y6             0.000         0.000         0.000         0.000         0.000
 Y5             0.000         0.000         0.000         0.000         0.000
 Y4             1.000         0.000         0.000         0.000         0.000
 Y3             0.000         1.000         0.000         0.000         0.000
 Y2             0.000         0.000         1.000         0.000         0.000
 Y1             0.000         0.000         0.000         1.000         0.000
 X6             0.000         0.000         0.000         0.000         0.000
 X5             0.000         0.000         0.000         0.000         0.000
 X4             0.000         0.000         0.000         0.000         0.000
 X3             0.000         0.000         0.000         0.000         0.000
 X2             0.000         0.000         0.000         0.000         0.000
 X1             0.000         0.000         0.000         0.000         0.000


           BETA
              Y5            Y4            Y3            Y2            Y1
              ________      ________      ________      ________      ________
 ETA1_X         0.000         0.000         0.000         0.000         0.000
 ETA1_Y         0.000         0.000         0.000         0.000         0.000
 U_X6           0.000         0.000         0.000         0.000         0.000
 U_X5           0.000         0.000         0.000         0.000         0.000
 U_X4           0.000         0.000         0.000         0.000         0.000
 U_X3           0.000         0.000         0.000         0.000         0.000
 U_X2           0.000         0.000         0.000         0.000         0.000
 U_X1           0.000         0.000         0.000         0.000         0.000
 U_Y6           0.000         0.000         0.000         0.000         0.000
 U_Y5           0.000         0.000         0.000         0.000         0.000
 U_Y4           0.000         0.000         0.000         0.000         0.000
 U_Y3           0.000         0.000         0.000         0.000         0.000
 U_Y2           0.000         0.000         0.000         0.000         0.000
 U_Y1           0.000         0.000         0.000         0.000         0.000
 Y6             0.000         0.000         0.000         0.000         0.000
 Y5             0.000         0.000         0.000         0.000         0.000
 Y4             0.000         0.000         0.000         0.000         0.000
 Y3             0.000         0.000         0.000         0.000         0.000
 Y2             0.000         0.000         0.000         0.000         0.000
 Y1             0.000         0.000         0.000         0.000         0.000
 X6             0.000         0.000         0.000         0.000         0.000
 X5             0.000         0.000         0.000         0.000         0.000
 X4             0.000         0.000         0.000         0.000         0.000
 X3             0.000         0.000         0.000         0.000         0.000
 X2             0.000         0.000         0.000         0.000         0.000
 X1             0.000         0.000         0.000         0.000         0.000


           BETA
              X6            X5            X4            X3            X2
              ________      ________      ________      ________      ________
 ETA1_X         0.000         0.000         0.000         0.000         0.000
 ETA1_Y         0.000         0.000         0.000         0.000         0.000
 U_X6           0.000         0.000         0.000         0.000         0.000
 U_X5           0.000         0.000         0.000         0.000         0.000
 U_X4           0.000         0.000         0.000         0.000         0.000
 U_X3           0.000         0.000         0.000         0.000         0.000
 U_X2           0.000         0.000         0.000         0.000         0.000
 U_X1           0.000         0.000         0.000         0.000         0.000
 U_Y6           0.000         0.000         0.000         0.000         0.000
 U_Y5           0.000         0.000         0.000         0.000         0.000
 U_Y4           0.000         0.000         0.000         0.000         0.000
 U_Y3           0.000         0.000         0.000         0.000         0.000
 U_Y2           0.000         0.000         0.000         0.000         0.000
 U_Y1           0.000         0.000         0.000         0.000         0.000
 Y6             0.000         0.000         0.000         0.000         0.000
 Y5             0.000         0.000         0.000         0.000         0.000
 Y4             0.000         0.000         0.000         0.000         0.000
 Y3             0.000         0.000         0.000         0.000         0.000
 Y2             0.000         0.000         0.000         0.000         0.000
 Y1             0.000         0.000         0.000         0.000         0.000
 X6             0.000         0.000         0.000         0.000         0.000
 X5             0.000         0.000         0.000         0.000         0.000
 X4             0.000         0.000         0.000         0.000         0.000
 X3             0.000         0.000         0.000         0.000         0.000
 X2             0.000         0.000         0.000         0.000         0.000
 X1             0.000         0.000         0.000         0.000         0.000


           BETA
              X1
              ________
 ETA1_X         0.000
 ETA1_Y         0.000
 U_X6           0.000
 U_X5           0.000
 U_X4           0.000
 U_X3           0.000
 U_X2           0.000
 U_X1           0.000
 U_Y6           0.000
 U_Y5           0.000
 U_Y4           0.000
 U_Y3           0.000
 U_Y2           0.000
 U_Y1           0.000
 Y6             0.000
 Y5             0.000
 Y4             0.000
 Y3             0.000
 Y2             0.000
 Y1             0.000
 X6             0.000
 X5             0.000
 X4             0.000
 X3             0.000
 X2             0.000
 X1             0.000


           PSI
              ETA1_X        ETA1_Y        U_X6          U_X5          U_X4
              ________      ________      ________      ________      ________
 ETA1_X         1.000
 ETA1_Y         0.000         1.000
 U_X6           0.000         0.000         1.000
 U_X5           0.000         0.000         0.000         1.000
 U_X4           0.000         0.000         0.000         0.000         1.000
 U_X3           0.000         0.000         0.000         0.000         0.000
 U_X2           0.000         0.000         0.000         0.000         0.000
 U_X1           0.000         0.000         0.000         0.000         0.000
 U_Y6           0.000         0.000         0.000         0.000         0.000
 U_Y5           0.000         0.000         0.000         0.000         0.000
 U_Y4           0.000         0.000         0.000         0.000         0.000
 U_Y3           0.000         0.000         0.000         0.000         0.000
 U_Y2           0.000         0.000         0.000         0.000         0.000
 U_Y1           0.000         0.000         0.000         0.000         0.000
 Y6             0.000         0.000         0.000         0.000         0.000
 Y5             0.000         0.000         0.000         0.000         0.000
 Y4             0.000         0.000         0.000         0.000         0.000
 Y3             0.000         0.000         0.000         0.000         0.000
 Y2             0.000         0.000         0.000         0.000         0.000
 Y1             0.000         0.000         0.000         0.000         0.000
 X6             0.000         0.000         0.000         0.000         0.000
 X5             0.000         0.000         0.000         0.000         0.000
 X4             0.000         0.000         0.000         0.000         0.000
 X3             0.000         0.000         0.000         0.000         0.000
 X2             0.000         0.000         0.000         0.000         0.000
 X1             0.000         0.000         0.000         0.000         0.000


           PSI
              U_X3          U_X2          U_X1          U_Y6          U_Y5
              ________      ________      ________      ________      ________
 U_X3           1.000
 U_X2           0.000         1.000
 U_X1           0.000         0.000         1.000
 U_Y6           0.000         0.000         0.000         1.000
 U_Y5           0.000         0.000         0.000         0.000         1.000
 U_Y4           0.000         0.000         0.000         0.000         0.000
 U_Y3           0.000         0.000         0.000         0.000         0.000
 U_Y2           0.000         0.000         0.000         0.000         0.000
 U_Y1           0.000         0.000         0.000         0.000         0.000
 Y6             0.000         0.000         0.000         0.000         0.000
 Y5             0.000         0.000         0.000         0.000         0.000
 Y4             0.000         0.000         0.000         0.000         0.000
 Y3             0.000         0.000         0.000         0.000         0.000
 Y2             0.000         0.000         0.000         0.000         0.000
 Y1             0.000         0.000         0.000         0.000         0.000
 X6             0.000         0.000         0.000         0.000         0.000
 X5             0.000         0.000         0.000         0.000         0.000
 X4             0.000         0.000         0.000         0.000         0.000
 X3             0.000         0.000         0.000         0.000         0.000
 X2             0.000         0.000         0.000         0.000         0.000
 X1             0.000         0.000         0.000         0.000         0.000


           PSI
              U_Y4          U_Y3          U_Y2          U_Y1          Y6
              ________      ________      ________      ________      ________
 U_Y4           1.000
 U_Y3           0.000         1.000
 U_Y2           0.000         0.000         1.000
 U_Y1           0.000         0.000         0.000         1.000
 Y6             0.000         0.000         0.000         0.000         0.005
 Y5             0.000         0.000         0.000         0.000         0.000
 Y4             0.000         0.000         0.000         0.000         0.000
 Y3             0.000         0.000         0.000         0.000         0.000
 Y2             0.000         0.000         0.000         0.000         0.000
 Y1             0.000         0.000         0.000         0.000         0.000
 X6             0.000         0.000         0.000         0.000         0.000
 X5             0.000         0.000         0.000         0.000         0.000
 X4             0.000         0.000         0.000         0.000         0.000
 X3             0.000         0.000         0.000         0.000         0.000
 X2             0.000         0.000         0.000         0.000         0.000
 X1             0.000         0.000         0.000         0.000         0.000


           PSI
              Y5            Y4            Y3            Y2            Y1
              ________      ________      ________      ________      ________
 Y5             0.005
 Y4             0.000         0.005
 Y3             0.000         0.000         0.005
 Y2             0.000         0.000         0.000         0.005
 Y1             0.000         0.000         0.000         0.000         0.005
 X6             0.000         0.000         0.000         0.000         0.000
 X5             0.000         0.000         0.000         0.000         0.000
 X4             0.000         0.000         0.000         0.000         0.000
 X3             0.000         0.000         0.000         0.000         0.000
 X2             0.000         0.000         0.000         0.000         0.000
 X1             0.000         0.000         0.000         0.000         0.000


           PSI
              X6            X5            X4            X3            X2
              ________      ________      ________      ________      ________
 X6             0.005
 X5             0.000         0.005
 X4             0.000         0.000         0.005
 X3             0.000         0.000         0.000         0.005
 X2             0.000         0.000         0.000         0.000         0.005
 X1             0.000         0.000         0.000         0.000         0.000


           PSI
              X1
              ________
 X1             0.005


     PRIORS FOR ALL PARAMETERS            PRIOR MEAN      PRIOR VARIANCE     PRIOR STD. DEV.

     Parameter 1~N(0.000,infinity)           0.0000            infinity            infinity
     Parameter 2~N(0.000,infinity)           0.0000            infinity            infinity
     Parameter 3~N(0.000,infinity)           0.0000            infinity            infinity
     Parameter 4~N(0.000,infinity)           0.0000            infinity            infinity
     Parameter 5~N(0.000,infinity)           0.0000            infinity            infinity
     Parameter 6~N(0.000,infinity)           0.0000            infinity            infinity
     Parameter 7~N(0.000,infinity)           0.0000            infinity            infinity
     Parameter 8~N(0.000,infinity)           0.0000            infinity            infinity
     Parameter 9~N(0.000,infinity)           0.0000            infinity            infinity
     Parameter 10~N(0.000,infinity)          0.0000            infinity            infinity
     Parameter 11~N(0.000,infinity)          0.0000            infinity            infinity
     Parameter 12~N(0.000,infinity)          0.0000            infinity            infinity
     Parameter 13~N(0.000,1000.000)          0.0000           1000.0000             31.6228
     Parameter 14~N(0.000,1000.000)          0.0000           1000.0000             31.6228
     Parameter 15~N(0.000,1000.000)          0.0000           1000.0000             31.6228
     Parameter 16~N(0.000,1000.000)          0.0000           1000.0000             31.6228
     Parameter 17~N(0.000,1000.000)          0.0000           1000.0000             31.6228
     Parameter 18~N(0.000,1000.000)          0.0000           1000.0000             31.6228
     Parameter 19~N(0.000,1000.000)          0.0000           1000.0000             31.6228
     Parameter 20~N(0.000,1000.000)          0.0000           1000.0000             31.6228
     Parameter 21~N(0.000,1000.000)          0.0000           1000.0000             31.6228
     Parameter 22~N(0.000,1000.000)          0.0000           1000.0000             31.6228
     Parameter 23~N(0.000,1000.000)          0.0000           1000.0000             31.6228
     Parameter 24~N(0.000,1000.000)          0.0000           1000.0000             31.6228
     Parameter 25~N(0.000,1000.000)          0.0000           1000.0000             31.6228
     Parameter 26~N(0.000,1000.000)          0.0000           1000.0000             31.6228
     Parameter 27~N(0.000,1000.000)          0.0000           1000.0000             31.6228
     Parameter 28~N(0.000,0.010)             0.0000              0.0100              0.1000
     Parameter 29~N(0.000,1000.000)          0.0000           1000.0000             31.6228
     Parameter 30~N(0.000,1000.000)          0.0000           1000.0000             31.6228
     Parameter 31~N(0.000,1000.000)          0.0000           1000.0000             31.6228
     Parameter 32~N(0.000,0.010)             0.0000              0.0100              0.1000
     Parameter 33~N(0.000,1000.000)          0.0000           1000.0000             31.6228
     Parameter 34~N(0.000,1000.000)          0.0000           1000.0000             31.6228
     Parameter 35~N(0.000,1000.000)          0.0000           1000.0000             31.6228
     Parameter 36~N(0.000,0.010)             0.0000              0.0100              0.1000
     Parameter 37~N(0.000,1000.000)          0.0000           1000.0000             31.6228
     Parameter 38~N(0.000,1000.000)          0.0000           1000.0000             31.6228
     Parameter 39~N(0.000,1000.000)          0.0000           1000.0000             31.6228
     Parameter 40~N(0.000,0.010)             0.0000              0.0100              0.1000
     Parameter 41~N(0.000,1000.000)          0.0000           1000.0000             31.6228
     Parameter 42~N(0.000,1000.000)          0.0000           1000.0000             31.6228
     Parameter 43~N(0.000,1000.000)          0.0000           1000.0000             31.6228
     Parameter 44~N(0.000,0.010)             0.0000              0.0100              0.1000
     Parameter 45~N(0.000,infinity)          0.0000            infinity            infinity
     Parameter 46~IW(0.000,-3)             infinity            infinity            infinity
     Parameter 47~IW(0.000,-3)             infinity            infinity            infinity
     Parameter 48~IW(0.000,-3)             infinity            infinity            infinity
     Parameter 49~IW(0.000,-3)             infinity            infinity            infinity
     Parameter 50~IW(0.000,-3)             infinity            infinity            infinity
     Parameter 51~IW(0.000,-3)             infinity            infinity            infinity
     Parameter 52~IW(0.000,-3)             infinity            infinity            infinity
     Parameter 53~IW(0.000,-3)             infinity            infinity            infinity
     Parameter 54~IW(0.000,-3)             infinity            infinity            infinity
     Parameter 55~IW(0.000,-3)             infinity            infinity            infinity
     Parameter 56~IW(0.000,-3)             infinity            infinity            infinity
     Parameter 57~IW(0.000,-3)             infinity            infinity            infinity
     Parameter 58~IW(0.000,-3)             infinity            infinity            infinity
     Parameter 59~IW(0.000,-3)             infinity            infinity            infinity
     Parameter 60~IW(0.000,-3)             infinity            infinity            infinity
     Parameter 61~IW(0.000,-3)             infinity            infinity            infinity
     Parameter 62~IW(0.000,-3)             infinity            infinity            infinity
     Parameter 63~IW(0.000,-3)             infinity            infinity            infinity
     Parameter 64~IW(0.000,-3)             infinity            infinity            infinity
     Parameter 65~IW(0.000,-3)             infinity            infinity            infinity
     Parameter 66~IW(0.000,-3)             infinity            infinity            infinity
     Cov(Parameter 25,Parameter 22)=999.995000
     Cov(Parameter 25,Parameter 19)=999.995000
     Cov(Parameter 22,Parameter 19)=999.995000
     Cov(Parameter 25,Parameter 16)=999.995000
     Cov(Parameter 22,Parameter 16)=999.995000
     Cov(Parameter 19,Parameter 16)=999.995000
     Cov(Parameter 25,Parameter 13)=999.995000
     Cov(Parameter 22,Parameter 13)=999.995000
     Cov(Parameter 19,Parameter 13)=999.995000
     Cov(Parameter 16,Parameter 13)=999.995000
     Cov(Parameter 43,Parameter 39)=999.995000
     Cov(Parameter 43,Parameter 35)=999.995000
     Cov(Parameter 39,Parameter 35)=999.995000
     Cov(Parameter 43,Parameter 31)=999.995000
     Cov(Parameter 39,Parameter 31)=999.995000
     Cov(Parameter 35,Parameter 31)=999.995000
     Cov(Parameter 27,Parameter 24)=999.995000
     Cov(Parameter 27,Parameter 21)=999.995000
     Cov(Parameter 24,Parameter 21)=999.995000
     Cov(Parameter 27,Parameter 18)=999.995000
     Cov(Parameter 24,Parameter 18)=999.995000
     Cov(Parameter 21,Parameter 18)=999.995000
     Cov(Parameter 27,Parameter 15)=999.995000
     Cov(Parameter 24,Parameter 15)=999.995000
     Cov(Parameter 21,Parameter 15)=999.995000
     Cov(Parameter 18,Parameter 15)=999.995000
     Cov(Parameter 41,Parameter 37)=999.995000
     Cov(Parameter 41,Parameter 33)=999.995000
     Cov(Parameter 37,Parameter 33)=999.995000
     Cov(Parameter 41,Parameter 29)=999.995000
     Cov(Parameter 37,Parameter 29)=999.995000
     Cov(Parameter 33,Parameter 29)=999.995000
     Cov(Parameter 42,Parameter 38)=999.995000
     Cov(Parameter 42,Parameter 34)=999.995000
     Cov(Parameter 38,Parameter 34)=999.995000
     Cov(Parameter 42,Parameter 30)=999.995000
     Cov(Parameter 38,Parameter 30)=999.995000
     Cov(Parameter 34,Parameter 30)=999.995000
     Cov(Parameter 26,Parameter 23)=999.995000
     Cov(Parameter 26,Parameter 20)=999.995000
     Cov(Parameter 23,Parameter 20)=999.995000
     Cov(Parameter 26,Parameter 17)=999.995000
     Cov(Parameter 23,Parameter 17)=999.995000
     Cov(Parameter 20,Parameter 17)=999.995000
     Cov(Parameter 26,Parameter 14)=999.995000
     Cov(Parameter 23,Parameter 14)=999.995000
     Cov(Parameter 20,Parameter 14)=999.995000
     Cov(Parameter 17,Parameter 14)=999.995000


TECHNICAL 8 OUTPUT


   TECHNICAL 8 OUTPUT FOR BAYES ESTIMATION

     CHAIN    BSEED
     1        0
     2        285380

     Iterations for computing PPPP

                     POTENTIAL       PARAMETER WITH
     ITERATION    SCALE REDUCTION      HIGHEST PSR
     100              1.930               54
     200              3.547               12
     300              1.691               27
     400              1.359               12
     500              1.261               6
     600              1.054               6
     700              1.054               65
     800              1.046               65
     900              1.043               65
     1000             1.060               5
     1100             1.031               65
     1200             1.031               65
     1300             1.017               65
     1400             1.002               54
     1500             1.009               26
     1600             1.026               26
     1700             1.019               26
     1800             1.014               23
     1900             1.011               23
     2000             1.012               17
     2100             1.011               12
     2200             1.009               12
     2300             1.014               16
     2400             1.025               12
     2500             1.018               12
     2600             1.020               16
     2700             1.021               6
     2800             1.030               6
     2900             1.020               6
     3000             1.024               6
     3100             1.015               6
     3200             1.017               6
     3300             1.014               6
     3400             1.012               6
     3500             1.012               6
     3600             1.015               6
     3700             1.014               6
     3800             1.008               6
     3900             1.004               6
     4000             1.002               6
     4100             1.003               6
     4200             1.003               54
     4300             1.003               54
     4400             1.004               54
     4500             1.003               54
     4600             1.002               6
     4700             1.002               54
     4800             1.002               54
     4900             1.003               54
     5000             1.003               54
     5100             1.005               6
     5200             1.004               6
     5300             1.006               6
     5400             1.009               6
     5500             1.009               6
     5600             1.004               6
     5700             1.008               6
     5800             1.010               6
     5900             1.007               6
     6000             1.004               6
     6100             1.004               6
     6200             1.003               6
     6300             1.002               6
     6400             1.001               62
     6500             1.001               48
     6600             1.002               48
     6700             1.002               48
     6800             1.002               48
     6900             1.002               48
     7000             1.002               48
     7100             1.002               48
     7200             1.002               48
     7300             1.002               48
     7400             1.002               48
     7500             1.001               48
     7600             1.001               48
     7700             1.001               6
     7800             1.001               6
     7900             1.001               6
     8000             1.001               53
     8100             1.001               6
     8200             1.001               6
     8300             1.001               16
     8400             1.001               16
     8500             1.002               16
     8600             1.003               16
     8700             1.001               16
     8800             1.001               64
     8900             1.001               16
     9000             1.001               16
     9100             1.002               16
     9200             1.002               16
     9300             1.001               16
     9400             1.002               16
     9500             1.002               16
     9600             1.002               16
     9700             1.002               16
     9800             1.002               16
     9900             1.002               16
     10000            1.001               16

     Iterations for model estimation

                     POTENTIAL       PARAMETER WITH
     ITERATION    SCALE REDUCTION      HIGHEST PSR
     100              1.890               12
     200              1.958               12
     300              1.604               12
     400              2.629               12
     500              2.487               12
     600              1.596               12
     700              1.313               12
     800              1.214               11
     900              1.135               11
     1000             1.062               47
     1100             1.022               6
     1200             1.024               6
     1300             1.016               6
     1400             1.008               53
     1500             1.004               63
     1600             1.004               36
     1700             1.006               6
     1800             1.003               65
     1900             1.013               6
     2000             1.018               6
     2100             1.028               6
     2200             1.018               6
     2300             1.015               6
     2400             1.025               6
     2500             1.018               6
     2600             1.010               6
     2700             1.010               6
     2800             1.009               6
     2900             1.009               6
     3000             1.010               65
     3100             1.010               6
     3200             1.017               6
     3300             1.014               12
     3400             1.015               12
     3500             1.020               6
     3600             1.023               6
     3700             1.025               6
     3800             1.027               6
     3900             1.020               6
     4000             1.020               6
     4100             1.017               6
     4200             1.012               6
     4300             1.017               6
     4400             1.021               6
     4500             1.015               6
     4600             1.011               6
     4700             1.013               6
     4800             1.009               12
     4900             1.010               12
     5000             1.012               12
     5100             1.012               12
     5200             1.013               6
     5300             1.013               6
     5400             1.015               6
     5500             1.018               6
     5600             1.020               6
     5700             1.018               6
     5800             1.015               6
     5900             1.019               6
     6000             1.020               6
     6100             1.018               6
     6200             1.017               6
     6300             1.013               6
     6400             1.011               6
     6500             1.007               6
     6600             1.005               5
     6700             1.004               5
     6800             1.003               5
     6900             1.003               3
     7000             1.003               3
     7100             1.003               3
     7200             1.004               3
     7300             1.003               3
     7400             1.002               3
     7500             1.002               44
     7600             1.002               54
     7700             1.002               54
     7800             1.003               54
     7900             1.003               54
     8000             1.003               54
     8100             1.002               54
     8200             1.003               54
     8300             1.002               54
     8400             1.001               25
     8500             1.002               25
     8600             1.003               25
     8700             1.003               25
     8800             1.004               25
     8900             1.004               25
     9000             1.003               25
     9100             1.003               25
     9200             1.003               25
     9300             1.003               25
     9400             1.003               25
     9500             1.003               25
     9600             1.003               25
     9700             1.004               25
     9800             1.004               13
     9900             1.005               13
     10000            1.006               13


     Beginning Time:  21:30:52
        Ending Time:  21:43:42
       Elapsed Time:  00:12:50


MUTHEN & MUTHEN
3463 Stoner Ave.
Los Angeles, CA  90066

Tel: (310) 391-9971
Fax: (310) 391-8971
Web: www.StatModel.com
Support: Support@StatModel.com

Copyright (c) 1998-2019 Muthen & Muthen
