# Supplementary material for: From Data to Causes III: Bayesian Priors for General Cross-Lagged Panel Models (GCLM)
Source: Front Psychol. 2021 Feb 15;12:612251. doi: 10.3389/fpsyg.2021.612251 (PMC7917264; doi:10.3389/fpsyg.2021.612251)
Supplement: Supplementary file 1 [file Data_Sheet_1.ZIP › Online Supplemental Material for Paper III/Gallup2011.dat]

  -99.00    7.18    7.51    7.28    7.16    7.16    7.12  -99.00  -99.00  -99.00     .91     .89     .89     .89  -99.00    4.63    4.67    4.64    4.61    4.61    4.57  -99.00     .23     .20     .20     .23     .20     .27  -99.00     .83     .83     .85     .82     .84     .81  -99.00    4.65    4.67    4.67    4.66    4.67    4.69
    5.31  -99.00    5.54    4.63    5.07    4.67    4.14  -99.00  -99.00  -99.00     .65     .59     .58     .52  -99.00  -99.00    3.55    3.44    3.46    3.48    3.44     .31  -99.00     .32     .28     .32     .24     .35     .74  -99.00     .67     .69     .59     .55     .55    3.68  -99.00    3.74    3.77    3.79    3.80    3.80
    4.63  -99.00    5.42  -99.00    4.68    4.66    5.08  -99.00  -99.00  -99.00  -99.00     .71     .61     .70  -99.00  -99.00    3.75  -99.00    3.85    3.54  -99.00     .22  -99.00     .23  -99.00     .26     .14     .19     .69  -99.00     .55  -99.00     .61     .49     .75    3.55  -99.00    3.62  -99.00    3.66    3.68    3.69
    5.49    4.65  -99.00    4.59    5.21    5.03    5.19  -99.00  -99.00  -99.00     .53     .53     .57     .60  -99.00  -99.00  -99.00    4.07    4.13    4.14    4.18     .27     .30  -99.00     .33     .34     .32     .32     .58     .55  -99.00     .52     .56     .53     .56    4.02    4.03  -99.00    4.12    4.15    4.18    4.19
    7.08  -99.00    7.27    6.81    6.15    6.31    6.70  -99.00  -99.00  -99.00     .77     .66     .72     .67  -99.00  -99.00    4.42    4.42    4.45    4.33    4.40     .23  -99.00     .20     .18     .25     .28     .24     .72  -99.00     .77     .68     .71     .73     .74    4.33  -99.00    4.35    4.37    4.37    4.38    4.40
    6.29  -99.00    5.60    4.93    6.00    5.57    5.54  -99.00  -99.00  -99.00     .62     .64     .65     .60  -99.00  -99.00    3.92    3.98    3.98    3.92    3.88     .23  -99.00     .22     .30     .27     .33     .27     .69  -99.00     .68     .69     .64     .65     .62    3.63  -99.00    3.71    3.74    3.74    3.75    3.76
  -99.00  -99.00  -99.00    5.32    4.98    4.46    4.04  -99.00  -99.00  -99.00     .58     .64     .61     .49  -99.00  -99.00  -99.00    3.97    3.93    3.88    4.02  -99.00  -99.00  -99.00     .31     .27     .23     .50  -99.00  -99.00  -99.00     .63     .60     .51     .66  -99.00  -99.00  -99.00    3.69    3.71    3.72    3.72
    4.72  -99.00    5.62    5.12    5.21    5.49    5.27  -99.00  -99.00  -99.00     .67     .68     .72     .67  -99.00  -99.00    4.00    3.90    3.99    3.98    3.98     .32  -99.00     .33     .30     .27     .28     .38     .55  -99.00     .65     .60     .56     .63     .59    4.04  -99.00    4.11    4.12    4.10    4.13    4.15
    5.22  -99.00    5.67    4.41    5.21    5.79    5.27  -99.00  -99.00  -99.00     .68     .63     .67     .65  -99.00  -99.00    3.32    3.55    3.64    3.68    3.61     .22  -99.00     .30     .29     .32     .35     .36     .66  -99.00     .68     .63     .64     .63     .62    3.35  -99.00    3.41    3.42    3.43    3.45    3.46
  -99.00    4.95    5.10    4.82    5.47    5.46    5.17  -99.00  -99.00  -99.00     .76     .84     .82     .86  -99.00    3.40    3.37    3.29    3.30    3.36    3.36  -99.00     .22     .20     .18     .15     .17     .27  -99.00     .81     .81     .76     .87     .84     .86  -99.00    3.54    3.57    3.60    3.62    3.64    3.67
  -99.00    4.32    4.61    5.05    5.08    4.86    4.99  -99.00  -99.00  -99.00     .77     .67     .63     .68  -99.00    3.50    3.40    3.34    3.46    3.45    3.53  -99.00     .31     .31     .22     .22     .29     .24  -99.00     .60     .63     .70     .67     .63     .68  -99.00    3.09    3.12    3.15    3.17    3.20    3.22
    6.98  -99.00    6.80    6.99    6.91    7.03    6.91  -99.00  -99.00  -99.00     .86     .87     .90     .87  -99.00  -99.00    4.42    4.48    4.46    4.50    4.44     .22  -99.00     .21     .19     .20     .15     .17     .86  -99.00     .78     .80     .83     .85     .84    4.51  -99.00    4.55    4.56    4.54    4.54    4.55
    7.09    6.58  -99.00    7.01    6.28    6.80    6.96  -99.00  -99.00  -99.00     .71     .77     .78     .78    4.50    4.42  -99.00    4.46    4.45    4.46    4.51     .19     .23  -99.00     .23     .25     .21     .28     .77     .78  -99.00     .76     .76     .79     .78    4.48    4.51  -99.00    4.53    4.52    4.53    4.54
    6.62  -99.00    6.42    6.52    6.64    6.72    6.65  -99.00  -99.00  -99.00     .88     .87     .87     .87    4.49  -99.00    4.44    4.44    4.53    4.55    4.52     .16  -99.00     .19     .18     .17     .15     .15     .78  -99.00     .73     .73     .75     .75     .77    4.48  -99.00    4.54    4.55    4.54    4.56    4.57
    7.46  -99.00    7.45    7.63  -99.00    7.50    7.56  -99.00  -99.00  -99.00     .79  -99.00     .84     .84  -99.00  -99.00    4.53    4.59  -99.00    4.57    4.59     .19  -99.00     .18     .15  -99.00     .17     .18     .87  -99.00     .81     .78  -99.00     .85     .87    4.54  -99.00    4.60    4.62  -99.00    4.61    4.62
    7.26  -99.00    7.22    7.12  -99.00    6.85    7.11  -99.00  -99.00  -99.00     .82  -99.00     .80     .83  -99.00  -99.00    4.43    4.44  -99.00    4.46    4.45     .22  -99.00     .18     .20  -99.00     .21     .22     .80  -99.00     .81     .81  -99.00     .84     .83    4.51  -99.00    4.55    4.56  -99.00    4.56    4.57
    7.15  -99.00    6.99    7.29    6.20    6.19    6.52  -99.00  -99.00  -99.00     .86     .85     .79     .79  -99.00  -99.00    4.38    4.38    4.29    4.35    4.31     .21  -99.00     .22     .22     .28     .27     .36     .77  -99.00     .76     .72     .70     .69     .71    4.44  -99.00    4.48    4.49    4.47    4.47    4.48
    6.85  -99.00    6.57    6.78    6.33    6.35    6.06  -99.00  -99.00  -99.00     .58     .72     .57     .59    4.25  -99.00    4.26    4.31    4.33    4.31    4.26     .26  -99.00     .25     .23     .24     .21     .27     .68  -99.00     .71     .65     .79     .61     .69    4.45  -99.00    4.48    4.48    4.46    4.47    4.48
    5.59  -99.00    5.89  -99.00    5.77    5.89    5.65  -99.00  -99.00  -99.00  -99.00     .59     .62     .62  -99.00  -99.00    4.05  -99.00    4.17    4.17    4.13     .23  -99.00     .19  -99.00     .20     .19     .23     .70  -99.00     .75  -99.00     .74     .78     .78    4.13  -99.00    4.21  -99.00    4.26    4.28    4.30
    5.19  -99.00    4.95  -99.00    4.89    4.73    4.92  -99.00  -99.00  -99.00  -99.00     .63     .63     .63    4.07  -99.00    4.02  -99.00    4.10    4.07    4.07     .27  -99.00     .23  -99.00     .24     .25     .31     .68  -99.00     .70  -99.00     .68     .67     .65    4.23  -99.00    4.27  -99.00    4.26    4.27    4.29
    6.44  -99.00    6.50  -99.00  -99.00    6.25    6.33  -99.00  -99.00  -99.00  -99.00  -99.00     .48     .45  -99.00  -99.00    4.29  -99.00  -99.00    4.33    4.33     .23  -99.00     .24  -99.00  -99.00     .21     .26     .72  -99.00     .73  -99.00  -99.00     .71     .67    4.31  -99.00    4.39  -99.00  -99.00    4.40    4.41
    5.05  -99.00    5.39  -99.00    5.37    4.91    5.02  -99.00  -99.00  -99.00  -99.00     .42     .54     .44    3.67  -99.00    3.65  -99.00    3.88    3.87    3.86     .30  -99.00     .24  -99.00     .22     .28     .30     .64  -99.00     .64  -99.00     .61     .62     .59    3.97  -99.00    4.06  -99.00    4.07    4.07    4.09
    7.38  -99.00    7.24    7.52    7.27    7.50    7.38  -99.00  -99.00  -99.00     .74     .76     .78     .76  -99.00  -99.00    4.60    4.61    4.64    4.70    4.69     .12  -99.00     .15     .11     .13     .17     .18     .84  -99.00     .79     .83     .84     .85     .84    4.52  -99.00    4.57    4.58    4.55    4.58    4.60
    6.01  -99.00    6.65  -99.00    6.04    5.84    5.37  -99.00  -99.00  -99.00  -99.00     .50     .52     .47    4.19  -99.00    4.27  -99.00    4.28    4.26    4.22     .23  -99.00     .19  -99.00     .21     .23     .32     .68  -99.00     .74  -99.00     .72     .69     .66    4.40  -99.00    4.46  -99.00    4.47    4.45    4.44
    8.02  -99.00    7.83    7.97    7.68    7.77    7.79  -99.00  -99.00  -99.00     .60     .62     .67     .64    4.60  -99.00    4.61    4.65    4.64    4.57    4.60     .12  -99.00     .16     .13     .19     .12     .18     .86  -99.00     .83     .83     .82     .84     .83    4.53  -99.00    4.57    4.57    4.55    4.56    4.58
    5.31  -99.00    5.34    5.13  -99.00  -99.00    4.77  -99.00  -99.00  -99.00     .65  -99.00  -99.00     .60  -99.00  -99.00    4.09    4.13  -99.00  -99.00    3.99     .41  -99.00     .33     .32  -99.00  -99.00     .36     .61  -99.00     .62     .61  -99.00  -99.00     .57    3.97  -99.00    4.03    4.04  -99.00  -99.00    4.03
  -99.00    5.51  -99.00    5.14    5.40    5.64    5.47  -99.00  -99.00  -99.00     .80     .83     .77     .82  -99.00  -99.00  -99.00    4.56    4.49    4.55    4.49  -99.00     .21  -99.00     .22     .19     .17     .20  -99.00     .72  -99.00     .68     .72     .68     .69  -99.00    4.59  -99.00    4.64    4.63    4.66    4.68
  -99.00    6.46    6.83    6.64    6.14    6.53    6.56  -99.00  -99.00  -99.00     .65     .49     .63     .52  -99.00  -99.00    4.49    4.52    4.52    4.56    4.54  -99.00     .28     .10     .23     .16     .11     .14  -99.00     .75     .69     .69     .51     .59     .47  -99.00    4.68    4.70    4.70    4.70    4.75    4.77
    6.52  -99.00    6.24    5.91    5.84    6.06    6.26  -99.00  -99.00  -99.00     .77     .77     .81     .78  -99.00  -99.00    4.51    4.54    4.54    4.52    4.52     .15  -99.00     .19     .19     .18     .19     .18     .74  -99.00     .73     .78     .79     .84     .77    4.48  -99.00    4.53    4.53    4.51    4.53    4.54
  -99.00    4.56    4.86    4.85    4.45    4.65    5.04  -99.00  -99.00  -99.00     .76     .71     .73     .77  -99.00  -99.00    3.36    3.55    3.66    3.68    3.73  -99.00     .16     .14     .13     .14     .14     .14  -99.00     .80     .81     .84     .81     .77     .84  -99.00    3.68    3.74    3.79    3.83    3.88    3.92
  -99.00    5.35    5.03    5.15    4.52    4.99    4.63  -99.00  -99.00  -99.00     .70     .77     .71     .72  -99.00  -99.00    3.41    3.50    3.45    3.54    3.53  -99.00     .19     .25     .26     .28     .25     .23  -99.00     .69     .67     .66     .77     .68     .61  -99.00    3.38    3.43    3.46    3.48    3.52    3.56
    7.17    6.53  -99.00    6.26    7.19    7.48  -99.00  -99.00  -99.00  -99.00     .74     .82     .83  -99.00    3.65    3.93  -99.00    4.05    4.09    4.02  -99.00     .21     .16  -99.00     .19     .15     .11  -99.00     .82     .86  -99.00     .83     .83     .87  -99.00    4.00    4.05  -99.00    4.10    4.09    4.07  -99.00
    6.64  -99.00    6.32    6.69    7.00    6.84  -99.00  -99.00  -99.00  -99.00     .85     .86     .86  -99.00  -99.00  -99.00    3.84    3.86    3.86    3.90  -99.00     .25  -99.00     .25     .22     .23     .20  -99.00     .82  -99.00     .86     .80     .81     .80  -99.00    3.93  -99.00    4.00    4.02    4.02    4.05  -99.00
    6.58  -99.00    6.53    6.83    6.96    6.80    6.91  -99.00  -99.00  -99.00     .81     .85     .86     .81  -99.00  -99.00    4.05    4.16    4.11    4.01    3.99     .20  -99.00     .22     .18     .18     .19     .23     .82  -99.00     .81     .83     .85     .82     .76    4.10  -99.00    4.15    4.16    4.14    4.16    4.18
  -99.00    4.71    4.89    4.94    4.98    4.76    5.43  -99.00  -99.00  -99.00     .73     .76     .82     .83  -99.00  -99.00    3.43    3.61    3.16    3.63    3.37  -99.00     .16     .13     .23     .21     .17     .17  -99.00     .78     .82     .74     .73     .76     .76  -99.00    3.28    3.31    3.34    3.36    3.38    3.41
  -99.00    4.01    4.55    4.02    4.27    4.26    4.41  -99.00  -99.00  -99.00     .78     .85     .82     .77  -99.00  -99.00    3.32    3.36    3.33    3.24    3.29  -99.00     .17     .15     .13     .16     .12     .23  -99.00     .70     .72     .77     .73     .81     .76  -99.00    3.17    3.20    3.21    3.21    3.22    3.24
  -99.00    3.67    4.32    4.38    3.41    3.23    4.07  -99.00  -99.00  -99.00     .69     .75     .72     .74  -99.00  -99.00    3.41    3.40    3.26    3.31    3.27  -99.00     .20     .21     .17     .17     .15     .15  -99.00     .71     .74     .77     .79     .72     .78  -99.00    3.04    3.07    3.10    3.13    3.15    3.17
  -99.00    7.17    6.84    7.26    7.35    7.36  -99.00  -99.00  -99.00  -99.00     .71     .72     .68  -99.00  -99.00  -99.00    4.35    4.41    4.43    4.51  -99.00  -99.00     .26     .28     .31     .28     .33  -99.00  -99.00     .69     .68     .70     .68     .67  -99.00  -99.00    4.41    4.44    4.46    4.46    4.47  -99.00
  -99.00    4.72    4.15    4.39    4.47    4.70    4.75  -99.00  -99.00  -99.00     .56     .58     .62     .58  -99.00  -99.00    3.58    3.69    3.63    3.62    3.55  -99.00     .40     .39     .38     .44     .37     .39  -99.00     .49     .56     .57     .55     .61     .56  -99.00  -99.00  -99.00  -99.00  -99.00  -99.00  -99.00
  -99.00    4.54    5.22    4.97    4.20    4.61    5.61  -99.00  -99.00  -99.00     .73     .76     .82     .81  -99.00    3.26    3.21    3.29    3.22    3.28    3.41  -99.00     .18     .20     .15     .19     .17     .21  -99.00     .67     .68     .71     .77     .76     .71  -99.00    3.32    3.35    3.39    3.40    3.42    3.47
  -99.00    3.73    4.46    4.57    4.61    4.19    4.83  -99.00  -99.00  -99.00     .67     .66     .66     .70  -99.00  -99.00    3.29    3.24    3.16    3.25    3.16  -99.00     .24     .22     .22     .28     .24     .25  -99.00     .59     .71     .63     .63     .64     .67  -99.00    3.00    3.03    3.06    3.08    3.09    3.11
  -99.00    3.33  -99.00    3.67  -99.00  -99.00    3.87  -99.00  -99.00  -99.00     .52  -99.00  -99.00     .56  -99.00  -99.00  -99.00    3.14  -99.00  -99.00    3.15  -99.00     .27  -99.00     .25  -99.00  -99.00     .22  -99.00     .58  -99.00     .62  -99.00  -99.00     .66  -99.00    3.12  -99.00    3.16  -99.00  -99.00    3.17
  -99.00    3.98  -99.00    4.64  -99.00  -99.00    4.38  -99.00  -99.00  -99.00     .45  -99.00  -99.00     .30  -99.00  -99.00  -99.00    2.99  -99.00  -99.00    2.92  -99.00     .17  -99.00     .18  -99.00  -99.00     .23  -99.00     .70  -99.00     .70  -99.00  -99.00     .61  -99.00    2.94  -99.00    3.00  -99.00  -99.00    2.96
  -99.00    3.83    4.89  -99.00    5.15  -99.00  -99.00  -99.00  -99.00  -99.00  -99.00     .77  -99.00  -99.00  -99.00  -99.00    3.25  -99.00    3.03  -99.00  -99.00  -99.00     .21     .16  -99.00     .12  -99.00  -99.00  -99.00     .67     .73  -99.00     .76  -99.00  -99.00  -99.00    2.82    2.84  -99.00    2.90  -99.00  -99.00
  -99.00    5.08    5.20    5.35    5.22    4.65    4.93  -99.00  -99.00  -99.00     .75     .70     .79     .73  -99.00  -99.00    3.83    3.84    3.68    3.66    3.77  -99.00     .22     .20     .19     .21     .11     .23  -99.00     .80     .73     .78     .74     .80     .78  -99.00    3.97    4.00    4.02    4.01    4.02    4.04
    7.42  -99.00    7.48    7.49    7.49    7.65    7.43  -99.00  -99.00  -99.00     .90     .91     .92     .91  -99.00  -99.00    4.59    4.60    4.58    4.59    4.54     .19  -99.00     .22     .17     .21     .20     .25     .84  -99.00     .87     .88     .85     .86     .86    4.55  -99.00    4.58    4.59    4.58    4.59    4.60
    7.34  -99.00    7.29    7.25  -99.00    7.45    7.41  -99.00  -99.00  -99.00     .88  -99.00     .88     .87    4.52  -99.00    4.55    4.60  -99.00    4.63    4.63     .20  -99.00     .19     .18  -99.00     .19     .20     .84  -99.00     .83     .79  -99.00     .81     .79    4.53  -99.00    4.57    4.58  -99.00    4.60    4.61
  -99.00    4.67    5.07    4.59    4.88    4.94    4.99  -99.00  -99.00  -99.00     .84     .88     .93     .90  -99.00  -99.00    3.46    3.40    3.34    3.40    3.41  -99.00     .31     .34     .35     .29     .28     .36  -99.00     .83     .78     .79     .83     .85     .83  -99.00    3.50    3.53    3.55    3.55    3.57    3.59
  -99.00    4.34    4.41    4.43    4.21    3.98    4.18  -99.00  -99.00  -99.00     .80     .76     .81     .85  -99.00  -99.00    3.38    3.50    3.48    3.46    3.43  -99.00     .21     .20     .14     .16     .15     .18  -99.00     .75     .70     .78     .75     .82     .81  -99.00    3.59    3.63    3.66    3.68    3.72    3.75
  -99.00    5.29    5.42    5.48    5.30    5.30    5.77  -99.00  -99.00  -99.00     .73     .67     .69     .57  -99.00    3.68    3.62    3.73    3.64    3.63    3.68  -99.00     .19     .18     .20     .18     .20     .20  -99.00     .66     .58     .64     .53     .64     .55  -99.00    3.37    3.42    3.45    3.47    3.50    3.52
  -99.00    5.89    5.78    5.64    5.48    6.22    6.66  -99.00  -99.00  -99.00     .85     .94     .93     .96  -99.00  -99.00    3.90    3.76    3.81    3.93    3.90  -99.00     .14     .15     .13     .15     .16     .12  -99.00     .81     .83     .80     .87     .88     .92  -99.00    3.89    3.92    3.94    3.93    3.96    3.98
  -99.00    3.57    4.16    4.46    4.11    4.14    4.16  -99.00  -99.00  -99.00     .76     .84     .79     .82  -99.00  -99.00    3.22    3.27    3.42    3.33    3.47  -99.00     .31     .28     .34     .17     .42     .31  -99.00     .72     .73     .73     .78     .77     .79  -99.00    3.22    3.28    3.31    3.30    3.32    3.35
  -99.00    5.08    5.36    5.04  -99.00  -99.00    4.70  -99.00  -99.00  -99.00     .77  -99.00  -99.00     .89  -99.00    3.66    3.66    3.62  -99.00  -99.00    3.55  -99.00     .14     .11     .16  -99.00  -99.00     .23  -99.00     .88     .86     .83  -99.00  -99.00     .90  -99.00    3.26    3.30    3.33  -99.00  -99.00    3.41
  -99.00    7.31    7.60    7.38  -99.00    7.22    7.19  -99.00  -99.00  -99.00     .92  -99.00     .90     .91  -99.00  -99.00    4.55    4.57  -99.00    4.53    4.52  -99.00     .18     .19     .20  -99.00     .20     .21  -99.00     .88     .85     .82  -99.00     .81     .84  -99.00    4.41    4.43    4.43  -99.00    4.43    4.43
  -99.00    4.74  -99.00    5.45  -99.00    3.55  -99.00  -99.00  -99.00  -99.00     .72  -99.00     .67  -99.00  -99.00  -99.00  -99.00    3.41  -99.00    3.61  -99.00  -99.00     .21  -99.00     .21  -99.00     .15  -99.00  -99.00     .69  -99.00     .74  -99.00     .70  -99.00  -99.00    4.13  -99.00    4.17  -99.00    4.19  -99.00
  -99.00    4.01  -99.00    4.11    3.98    3.76  -99.00  -99.00  -99.00  -99.00     .55     .76     .75  -99.00  -99.00  -99.00  -99.00    3.28    3.26    3.26  -99.00  -99.00     .19  -99.00     .14     .13     .14  -99.00  -99.00     .77  -99.00     .75     .76     .82  -99.00  -99.00    3.03  -99.00    3.07    3.09    3.10  -99.00
  -99.00    5.19    4.15    4.25    4.50    4.77    4.78  -99.00  -99.00  -99.00     .68     .75     .82     .78  -99.00  -99.00    3.68    3.83    3.84    3.80    3.82  -99.00     .11     .16     .15     .17     .10     .17  -99.00     .80     .73     .75     .70     .79     .75  -99.00    3.30    3.30    3.32    3.31    3.32    3.34
  -99.00    4.59    4.83    4.65  -99.00  -99.00    4.97  -99.00  -99.00  -99.00     .67  -99.00  -99.00     .64  -99.00    3.37    3.49    2.92  -99.00  -99.00    3.55  -99.00     .26     .25     .23  -99.00  -99.00     .24  -99.00     .62     .64     .60  -99.00  -99.00     .57  -99.00    2.89    2.93    2.96  -99.00  -99.00    3.03
  -99.00    3.74    4.28    4.24    4.27    4.10  -99.00  -99.00  -99.00  -99.00     .53     .76     .76  -99.00  -99.00  -99.00    3.36    3.39    3.45    3.38  -99.00  -99.00     .16     .14     .18     .11     .11  -99.00  -99.00     .76     .71     .71     .71     .74  -99.00  -99.00    2.82    2.83    2.87    2.86    2.88  -99.00
  -99.00    4.21  -99.00    4.36    4.03  -99.00    4.10  -99.00  -99.00  -99.00     .61     .65  -99.00     .68  -99.00  -99.00  -99.00    3.05    3.15  -99.00    3.00  -99.00     .21  -99.00     .21     .11  -99.00     .15  -99.00     .73  -99.00     .66     .69  -99.00     .66  -99.00    2.98  -99.00    3.05    3.06  -99.00    3.11
  -99.00    4.59    4.68    4.68    4.34    4.37    3.83  -99.00  -99.00  -99.00     .70     .79     .79     .74  -99.00    3.69    3.59    3.61    3.55    3.59    3.57  -99.00     .18     .16     .20     .18     .12     .18  -99.00     .79     .71     .66     .74     .76     .76  -99.00    3.21    3.23    3.24    3.25    3.26    3.27
  -99.00    4.82    4.00    4.73    5.26  -99.00    5.00  -99.00  -99.00  -99.00     .74     .70  -99.00     .86  -99.00    3.15    2.84    2.93    3.21  -99.00    3.31  -99.00     .20     .22     .18     .10  -99.00     .20  -99.00     .70     .69     .74     .73  -99.00     .82  -99.00    3.08    3.11    3.13    3.15  -99.00    3.20
  -99.00    5.33    5.77    5.39    5.65    6.12    6.95  -99.00  -99.00  -99.00     .62     .68     .60     .62  -99.00  -99.00  -99.00    4.52    4.52    4.58    4.58  -99.00     .33     .22     .23     .20     .13     .17  -99.00     .65     .69     .64     .69     .69     .68  -99.00    4.39    4.42    4.44    4.45    4.47    4.50
  -99.00    6.19  -99.00    5.55  -99.00    6.23    6.31  -99.00  -99.00  -99.00     .77  -99.00     .82     .81  -99.00    4.53  -99.00    4.51  -99.00    4.53    4.50  -99.00     .10  -99.00     .17  -99.00     .13     .12  -99.00     .81  -99.00     .80  -99.00     .85     .83  -99.00    4.46  -99.00    4.51  -99.00    4.55    4.57
  -99.00    4.05  -99.00    3.72    4.40    4.76    3.83  -99.00  -99.00  -99.00     .60     .69     .68     .69  -99.00    3.60  -99.00    3.40    3.44    3.68    3.77  -99.00     .22  -99.00     .27     .25     .28     .27  -99.00     .64  -99.00     .48     .52     .59     .57  -99.00    2.79  -99.00    2.86    2.93    2.96    2.98
  -99.00    5.66    5.62    5.46    5.56    5.53    5.23  -99.00  -99.00  -99.00     .39     .49     .47     .43  -99.00  -99.00    3.97    4.12    4.16    4.16    4.23  -99.00     .25     .23     .24     .22     .20     .26  -99.00     .60     .58     .55     .59     .60     .53  -99.00    3.99    4.04    4.10    4.11    4.14    4.18
  -99.00    3.68    3.71    4.16    3.80    4.10    4.20  -99.00  -99.00  -99.00     .44     .51     .52     .50  -99.00    3.58    3.31    3.49    3.47    3.47    3.43  -99.00     .24     .22     .23     .22     .22     .25  -99.00     .42     .42     .44     .48     .50     .51  -99.00    3.61    3.67    3.69    3.68    3.71    3.74
  -99.00    5.48    5.72    5.89    5.38    5.51    5.74  -99.00  -99.00  -99.00     .60     .63     .60     .65  -99.00  -99.00    3.80    3.86    3.78    3.85    3.89  -99.00     .18     .17     .15     .13     .13     .16  -99.00     .66     .64     .67     .68     .72     .71  -99.00    3.99    4.04    4.06    4.07    4.10    4.13
  -99.00    4.64    4.70    4.74    5.07    5.00    4.92  -99.00  -99.00  -99.00     .52     .50     .66     .63  -99.00    3.55    3.46    3.58    3.57    3.56    3.63  -99.00     .15     .12     .13     .15     .11     .15  -99.00     .65     .65     .66     .67     .65     .71  -99.00    3.26    3.31    3.34    3.36    3.35    3.37
  -99.00    5.10    4.77    5.50    5.55    5.59    5.79  -99.00  -99.00  -99.00     .56     .50     .54     .53  -99.00  -99.00    3.72    3.65    3.61    3.58    3.64  -99.00     .24     .29     .26     .29     .24     .29  -99.00     .61     .57     .59     .58     .60     .59  -99.00    3.41    3.43    3.48    3.46    3.49    3.51
  -99.00    4.96    5.22    5.62    5.16    5.38    5.39  -99.00  -99.00  -99.00     .50     .45     .48     .48  -99.00    3.95    3.93    4.05    4.02    4.08    4.05  -99.00     .22     .18     .16     .16     .16     .17  -99.00     .61     .62     .65     .63     .64     .65  -99.00    4.12    4.17    4.21    4.17    4.20    4.23
  -99.00    4.80    5.25    5.17    5.17    5.06    5.08  -99.00  -99.00  -99.00     .49     .49     .43     .52  -99.00    3.75    3.89    4.02    4.05    4.04    4.02  -99.00     .24     .20     .18     .19     .22     .23  -99.00     .60     .63     .60     .62     .55     .61  -99.00    3.80    3.85    3.87    3.80    3.83    3.85
  -99.00    3.80    4.02    3.85  -99.00    4.04  -99.00  -99.00  -99.00  -99.00     .44  -99.00     .54  -99.00  -99.00  -99.00    3.18    3.18  -99.00    3.15  -99.00  -99.00     .22     .24     .24  -99.00     .19  -99.00  -99.00     .71     .63     .55  -99.00     .61  -99.00  -99.00    3.07    3.09    3.11  -99.00    3.13  -99.00
  -99.00    3.85    4.35    4.29    4.74    4.55    4.43  -99.00  -99.00  -99.00     .57     .59     .60     .54  -99.00  -99.00    3.50    3.31    3.33    3.35    3.46  -99.00     .24     .25     .27     .22     .24     .27  -99.00     .60     .63     .61     .60     .61     .63  -99.00    3.31    3.32    3.33    3.33    3.34    3.35
  -99.00    3.63    3.59    3.00  -99.00    4.13    4.50  -99.00  -99.00  -99.00     .48  -99.00     .55     .49  -99.00    3.20    3.26    3.20  -99.00    3.27  -99.00  -99.00     .35     .28     .36  -99.00     .28     .30  -99.00     .50     .57     .56  -99.00     .49     .43  -99.00    2.84    2.86    2.89  -99.00    2.91    2.92
  -99.00    3.83    3.28    3.17    4.06    4.68    4.85  -99.00  -99.00  -99.00     .63     .72     .74     .78  -99.00    2.84  -99.00  -99.00    3.02    3.38    3.43  -99.00     .28     .24     .23     .20     .13     .21  -99.00     .71     .66     .63     .74     .75     .78  -99.00    2.65    2.64    2.57    2.60    2.64    2.67
  -99.00    7.08    7.43    6.85    7.61    7.27    7.23  -99.00  -99.00  -99.00     .78     .83     .88     .87  -99.00  -99.00    3.89    3.99    3.97    3.96    3.93  -99.00     .21     .21     .21     .19     .19     .27  -99.00     .87     .87     .87     .89     .89     .87  -99.00    3.98    4.02    4.03    4.03    4.05    4.07
  -99.00  -99.00    4.63  -99.00    5.49    5.27    5.87  -99.00  -99.00  -99.00  -99.00     .64     .61     .54  -99.00  -99.00    3.82    3.77    3.92    3.89    3.75  -99.00  -99.00     .21  -99.00     .22     .25     .20  -99.00  -99.00     .55  -99.00     .64     .66     .65  -99.00  -99.00    3.80    3.84    3.86    3.87    3.89
  -99.00  -99.00  -99.00    5.08    5.62    5.34    5.32  -99.00  -99.00  -99.00     .54     .53     .51     .53  -99.00  -99.00  -99.00    3.83    3.92    3.92    3.89  -99.00  -99.00  -99.00     .34     .26     .24     .26  -99.00  -99.00  -99.00     .59     .60     .51     .56  -99.00  -99.00  -99.00    3.83    3.83    3.84    3.86
  -99.00    6.31    6.07    5.96    6.42    6.44    6.78  -99.00  -99.00  -99.00     .81     .83     .81     .79  -99.00  -99.00    3.97    4.03    4.09    4.11    4.25  -99.00     .28     .24     .27     .20     .18     .23  -99.00     .83     .82     .82     .87     .86     .86  -99.00    4.08    4.13    4.16    4.16    4.20    4.23
  -99.00    4.29    4.88    4.65    4.18    4.37    4.26  -99.00  -99.00  -99.00     .49     .53     .49     .48  -99.00  -99.00    3.34    3.64    3.58    3.60    3.63  -99.00     .43     .35     .33     .34     .35     .46  -99.00     .49     .51     .54     .54     .51     .48  -99.00    3.66    3.73    3.76    3.70    3.71    3.73
  -99.00    7.12  -99.00    7.18  -99.00    7.30    7.47  -99.00  -99.00  -99.00     .88  -99.00     .88     .89  -99.00  -99.00  -99.00    4.47  -99.00    4.51    4.54  -99.00     .14  -99.00     .15  -99.00     .13     .15  -99.00     .82  -99.00     .81  -99.00     .78     .74  -99.00    4.56  -99.00    4.60  -99.00    4.60    4.61
  -99.00    4.73    4.57    4.82    4.57    4.22    4.68  -99.00  -99.00  -99.00     .52     .45     .45     .46  -99.00  -99.00    4.02    4.16    4.10    3.96    4.09  -99.00     .26     .27     .21     .22     .23     .26  -99.00     .51     .52     .58     .59     .55     .56  -99.00    3.79    3.89    3.94    3.98    4.00    4.01
  -99.00  -99.00  -99.00  -99.00    5.70    5.94    4.82  -99.00  -99.00  -99.00  -99.00     .75     .65     .51  -99.00  -99.00  -99.00  -99.00    4.39    4.40    4.40  -99.00  -99.00  -99.00  -99.00     .36     .35     .51  -99.00  -99.00  -99.00  -99.00     .76     .63     .53  -99.00  -99.00  -99.00  -99.00    4.43    4.43    4.44
  -99.00    5.37    5.63    5.30    6.09    5.78  -99.00  -99.00  -99.00  -99.00     .78     .82     .75  -99.00  -99.00    3.53    3.72    3.76    3.78    3.77  -99.00  -99.00     .39     .35     .35     .34     .32  -99.00  -99.00     .74     .77     .77     .78     .77  -99.00  -99.00    3.59    3.61    3.64    3.65    3.66  -99.00
  -99.00  -99.00    4.90  -99.00    4.96    4.67    4.99  -99.00  -99.00  -99.00  -99.00     .61     .58     .60  -99.00  -99.00    3.91    3.86    3.83    3.87    3.97  -99.00  -99.00     .27  -99.00     .34     .34     .27  -99.00  -99.00     .60  -99.00     .55     .47     .58  -99.00  -99.00    3.86    3.89    3.88    3.89    3.91
  -99.00  -99.00    3.84  -99.00  -99.00    3.91    3.88  -99.00  -99.00  -99.00  -99.00  -99.00     .44     .44  -99.00  -99.00    3.81  -99.00  -99.00    3.90    3.88  -99.00  -99.00     .21  -99.00  -99.00     .20     .27  -99.00  -99.00     .58  -99.00  -99.00     .60     .59  -99.00  -99.00    4.08  -99.00  -99.00    4.11    4.13
  -99.00  -99.00  -99.00    3.56    3.79  -99.00    3.71  -99.00  -99.00  -99.00     .43     .60  -99.00     .68  -99.00  -99.00  -99.00    2.82    2.90  -99.00    2.82  -99.00  -99.00  -99.00     .21     .14  -99.00     .19  -99.00  -99.00  -99.00     .45     .66  -99.00     .69  -99.00  -99.00  -99.00    2.59    2.60  -99.00    2.63
  -99.00    3.43    4.14    4.63    3.64    3.74    4.39  -99.00  -99.00  -99.00     .57     .54     .53     .52  -99.00    3.47    3.41    3.51    3.47    3.36  -99.00  -99.00     .24     .21     .19     .20     .26     .29  -99.00     .58     .61     .57     .57     .55     .63  -99.00    3.22    3.22    3.22    3.22    3.23    3.24
  -99.00    6.06    5.70    5.79    6.49    6.64  -99.00  -99.00  -99.00  -99.00     .74     .76     .79  -99.00  -99.00    3.92    3.86    3.85    3.90    3.95  -99.00  -99.00     .30     .30     .29     .27     .26  -99.00  -99.00     .81     .76     .76     .82     .82  -99.00  -99.00    4.12    4.14    4.16    4.15    4.18  -99.00
  -99.00    6.02    6.14    6.17    6.27    6.41  -99.00  -99.00  -99.00  -99.00     .78     .85     .82  -99.00  -99.00  -99.00    3.74    3.78    3.80    3.81  -99.00  -99.00     .28     .26     .27     .24     .24  -99.00  -99.00     .80     .81     .80     .83     .83  -99.00  -99.00    3.90    3.94    3.96    3.96    3.98  -99.00
  -99.00  -99.00  -99.00  -99.00    3.48    3.81    3.84  -99.00  -99.00  -99.00  -99.00     .70     .74     .67  -99.00  -99.00  -99.00  -99.00    3.55    3.64    3.61  -99.00  -99.00  -99.00  -99.00     .15     .16     .17  -99.00  -99.00  -99.00  -99.00     .71     .69     .67  -99.00  -99.00  -99.00  -99.00    3.08    3.08    3.09
  -99.00  -99.00    5.82  -99.00    5.43    5.60    5.39  -99.00  -99.00  -99.00  -99.00     .67     .62     .58  -99.00  -99.00    4.18    4.12    4.18    4.17    4.18  -99.00  -99.00     .30  -99.00     .23     .22     .24  -99.00  -99.00     .58  -99.00     .61     .58     .60  -99.00  -99.00    4.25    4.27    4.25    4.25    4.26
  -99.00    6.24  -99.00  -99.00    6.83    6.39    6.69  -99.00  -99.00  -99.00  -99.00     .73     .76     .75  -99.00    4.09  -99.00  -99.00    4.23    4.27    4.22  -99.00     .21  -99.00  -99.00     .28     .25     .27  -99.00     .83  -99.00  -99.00     .76     .79     .77  -99.00    4.42  -99.00  -99.00    4.46    4.45    4.46
  -99.00  -99.00  -99.00    5.01    4.91    5.01    4.37  -99.00  -99.00  -99.00     .74     .71     .75     .60  -99.00  -99.00  -99.00    4.00    3.97    3.79    3.74  -99.00  -99.00  -99.00     .11     .18  -99.00     .18  -99.00  -99.00  -99.00     .75     .68     .74     .57  -99.00  -99.00  -99.00    3.38    3.39    3.41    3.42
  -99.00    5.09    5.08    4.84    5.43    4.74  -99.00  -99.00  -99.00  -99.00     .79     .81     .82  -99.00  -99.00  -99.00    3.90    3.90    3.92    3.85  -99.00  -99.00     .25     .24     .29     .25     .26  -99.00  -99.00     .75     .77     .70     .77     .77  -99.00  -99.00    3.96    3.98    4.01    4.01    4.02  -99.00
  -99.00    5.02    5.00    5.30    6.02    5.84    5.80  -99.00  -99.00  -99.00     .84     .82     .84     .83  -99.00  -99.00    3.87    3.82    3.82    3.90    3.91  -99.00     .32     .26     .25     .24     .20     .27  -99.00     .82     .83     .84     .85     .81     .88  -99.00    3.83    3.85    3.88    3.88    3.89    3.90
  -99.00    5.70    5.30    5.19    6.84    6.74    4.74  -99.00  -99.00  -99.00     .82     .82     .79     .86  -99.00  -99.00    3.73    3.70    3.70    3.74    3.69  -99.00     .21     .20     .21     .23     .26     .33  -99.00     .86     .87     .85     .86     .81     .87  -99.00    3.84    3.86    3.88    3.87    3.87    3.88
  -99.00    5.37    5.33    5.45    5.14  -99.00    5.49  -99.00  -99.00  -99.00     .48     .49  -99.00     .55  -99.00    4.15    4.12    4.16    4.12  -99.00    4.15  -99.00     .20     .17     .19     .22  -99.00     .21  -99.00     .66     .67     .64     .64  -99.00     .70  -99.00    4.28    4.32    4.31    4.25  -99.00    4.29
  -99.00    7.67  -99.00    7.67  -99.00    7.39    7.35  -99.00  -99.00  -99.00     .83  -99.00     .89     .83  -99.00  -99.00  -99.00    4.51  -99.00    4.53    4.51  -99.00     .16  -99.00     .13  -99.00     .18     .20  -99.00     .72  -99.00     .74  -99.00     .80     .74  -99.00    4.51  -99.00    4.56  -99.00    4.54    4.55
  -99.00    5.90    6.33    6.41    6.45    6.29    5.74  -99.00  -99.00  -99.00     .82     .80     .83     .85  -99.00  -99.00    3.80    3.70    3.73    3.75    3.60  -99.00     .27     .20     .21     .22     .21     .29  -99.00     .82     .81     .83     .83     .85     .84  -99.00    3.65    3.68    3.69    3.68    3.69    3.70
  -99.00    3.75  -99.00    3.85  -99.00    3.77    4.84  -99.00  -99.00  -99.00     .57  -99.00     .62     .65  -99.00    3.70  -99.00    3.51  -99.00    3.61    3.43  -99.00     .31  -99.00     .27  -99.00     .27     .24  -99.00     .60  -99.00     .59  -99.00     .52     .60  -99.00    3.05  -99.00    3.07  -99.00    3.07    3.10
  -99.00    5.40    5.10    5.42    6.03    5.87    4.96  -99.00  -99.00  -99.00     .82     .82     .78     .82  -99.00  -99.00    3.77    3.73    3.76    3.67    3.47  -99.00     .14     .18     .19     .23     .24     .31  -99.00     .86     .75     .77     .78     .78     .80  -99.00    3.60    3.63    3.65    3.64    3.65    3.66
  -99.00  -99.00  -99.00    4.59    4.78    5.07    4.73  -99.00  -99.00  -99.00     .47     .47     .51     .44  -99.00  -99.00  -99.00  -99.00    3.71    3.72    3.68  -99.00  -99.00  -99.00     .40     .42     .41     .56  -99.00  -99.00  -99.00     .54     .52     .52     .50  -99.00  -99.00  -99.00    3.54    3.55    3.55    3.58
  -99.00    7.14  -99.00    7.57    7.05    7.26    7.01  -99.00  -99.00  -99.00     .92     .91     .92     .88  -99.00  -99.00  -99.00    4.40    4.36    4.36    4.40  -99.00     .17  -99.00     .13     .20     .17     .19  -99.00     .88  -99.00     .85     .83     .85     .85  -99.00    4.61  -99.00    4.62    4.59    4.59    4.59
  -99.00    6.08  -99.00  -99.00    6.59    6.80    6.38  -99.00  -99.00  -99.00  -99.00     .64     .70     .78  -99.00  -99.00  -99.00  -99.00    4.62    4.60    4.58  -99.00     .17  -99.00  -99.00     .24     .19     .18  -99.00     .85  -99.00  -99.00     .70     .74     .80  -99.00    4.58  -99.00  -99.00    4.57    4.58    4.60
  -99.00    4.71    4.67    5.15    4.67  -99.00    4.97  -99.00  -99.00  -99.00     .52     .36  -99.00     .44  -99.00    3.98    3.90    4.09    4.02  -99.00    3.98  -99.00     .21     .22     .20     .24  -99.00     .22  -99.00     .65     .67     .68     .60  -99.00     .62  -99.00    4.19    4.24    4.24    4.16  -99.00    4.18
  -99.00  -99.00    3.70    4.22  -99.00    4.20  -99.00  -99.00  -99.00  -99.00     .55  -99.00     .61  -99.00  -99.00  -99.00    2.65    2.76  -99.00    2.96  -99.00  -99.00  -99.00     .41     .24  -99.00     .20  -99.00  -99.00  -99.00     .61     .60  -99.00     .59  -99.00  -99.00  -99.00    2.57    2.58  -99.00    2.59  -99.00
  -99.00    5.95    5.81    5.55    5.47    5.07    5.43  -99.00  -99.00  -99.00     .44     .43     .38     .48  -99.00    3.99    3.98    4.14    4.14    4.01    4.06  -99.00     .21     .25     .25     .26     .25     .28  -99.00     .61     .58     .57     .56     .53     .60  -99.00    4.20    4.26    4.28    4.22    4.24    4.26
  -99.00  -99.00  -99.00  -99.00    6.96    7.10    7.10  -99.00  -99.00  -99.00  -99.00     .82     .87     .85  -99.00  -99.00  -99.00  -99.00    4.71    4.73    4.73  -99.00  -99.00  -99.00  -99.00     .19     .18     .20  -99.00  -99.00  -99.00  -99.00     .79     .78     .83  -99.00  -99.00  -99.00  -99.00    4.90    4.91    4.92
  -99.00  -99.00    4.49  -99.00    4.43    4.18    4.90  -99.00  -99.00  -99.00  -99.00     .66     .64     .67  -99.00  -99.00    3.92    3.82    3.90    3.92    3.85  -99.00  -99.00     .23  -99.00     .32     .27     .32  -99.00  -99.00     .61  -99.00     .53     .54     .54  -99.00  -99.00    3.95    3.98    3.98    3.99    4.00
  -99.00    6.01    6.24    5.81    5.38    5.58    5.79  -99.00  -99.00  -99.00     .83     .86     .84     .88  -99.00  -99.00    3.99    3.97    3.95    4.06    4.08  -99.00     .23     .16     .16     .14     .17     .16  -99.00     .74     .77     .80     .80     .82     .88  -99.00    4.09    4.12    4.15    4.14    4.17    4.19
  -99.00  -99.00  -99.00  -99.00    6.33    5.77    6.15  -99.00  -99.00  -99.00  -99.00     .82     .76     .83  -99.00  -99.00  -99.00  -99.00    4.13    4.34    4.34  -99.00  -99.00  -99.00  -99.00     .29     .30     .34  -99.00  -99.00  -99.00  -99.00     .66     .67     .68  -99.00  -99.00  -99.00  -99.00    4.38    4.39    4.41
  -99.00  -99.00    4.61    4.49  -99.00    4.59    5.03  -99.00  -99.00  -99.00     .59  -99.00     .77     .73  -99.00  -99.00    3.51    3.78  -99.00    3.66    3.75  -99.00  -99.00     .19     .16  -99.00     .14     .16  -99.00  -99.00     .56     .56  -99.00     .67     .66  -99.00  -99.00    3.55    3.59  -99.00    3.60    3.64
  -99.00  -99.00    5.20  -99.00    4.80    5.46    5.22  -99.00  -99.00  -99.00  -99.00     .72     .69     .71  -99.00  -99.00    3.93    3.96    4.07    4.07  -99.00  -99.00  -99.00     .29  -99.00     .36     .33     .32  -99.00  -99.00     .58  -99.00     .57     .52     .53  -99.00  -99.00    4.01    4.04    4.02    4.03    4.04
  -99.00    4.57    4.75    4.44    4.92    4.35    3.81  -99.00  -99.00  -99.00     .77     .55     .69     .73  -99.00    3.56    3.54    3.55    3.48    3.41    3.43  -99.00     .16     .14     .14     .20     .21     .21  -99.00     .72     .64     .73     .58     .66     .68  -99.00    3.01    3.03    3.06    3.08    3.10    3.12
  -99.00    4.46    4.94    5.10    5.35    5.69    5.39  -99.00  -99.00  -99.00     .75     .78     .80     .77  -99.00  -99.00    3.82    3.83    3.82    3.93    3.93  -99.00     .28     .27     .26     .28     .25     .31  -99.00     .76     .81     .80     .78     .81     .80  -99.00    3.44    3.46    3.47    3.47    3.48    3.50
  -99.00    6.13    6.89    6.93    7.03    7.32    7.25  -99.00  -99.00  -99.00     .84     .90     .90     .90  -99.00    3.83    3.92    3.91    3.86    3.96    3.97  -99.00     .20     .13     .14     .14     .14     .18  -99.00     .85     .82     .80     .87     .87     .87  -99.00    3.96    4.02    4.06    4.07    4.10    4.13
  -99.00    4.73    5.27    5.57    5.58    5.84  -99.00  -99.00  -99.00  -99.00     .81     .77     .79  -99.00  -99.00    3.57    3.65    3.72    3.67    3.73  -99.00  -99.00     .26     .19     .22     .16     .14  -99.00  -99.00     .81     .86     .86     .86     .88  -99.00  -99.00    3.62    3.66    3.68    3.66    3.72  -99.00
  -99.00    4.81    5.21    5.13    5.52    5.61  -99.00  -99.00  -99.00  -99.00     .76     .80     .80  -99.00  -99.00    3.53    3.52    3.64    3.65    3.74  -99.00  -99.00     .38     .32     .32     .28     .29  -99.00  -99.00     .70     .75     .75     .80     .79  -99.00  -99.00    3.85    3.89    3.93    3.94    3.97  -99.00
  -99.00    5.41  -99.00    5.72  -99.00    5.09    5.22  -99.00  -99.00  -99.00     .70  -99.00     .79     .73  -99.00    4.16  -99.00    4.18  -99.00    4.21    4.23  -99.00     .30  -99.00     .28  -99.00     .24     .28  -99.00     .70  -99.00     .70  -99.00     .72     .70  -99.00    4.33  -99.00    4.36  -99.00    4.37    4.36
  -99.00  -99.00  -99.00  -99.00    6.42    6.85    6.59  -99.00  -99.00  -99.00  -99.00     .62     .88     .81  -99.00  -99.00  -99.00  -99.00    4.59  -99.00    4.31  -99.00  -99.00  -99.00  -99.00     .23  -99.00     .33  -99.00  -99.00  -99.00  -99.00     .70     .82     .74  -99.00  -99.00  -99.00  -99.00    4.89    4.95    5.01
  -99.00  -99.00    4.75  -99.00    4.38    4.46    4.82  -99.00  -99.00  -99.00  -99.00     .62     .63     .63  -99.00  -99.00    4.00    3.98    3.93    3.97    3.92  -99.00  -99.00     .30  -99.00     .37     .35     .35  -99.00  -99.00     .57  -99.00     .51     .49     .50  -99.00  -99.00    4.00    4.03    4.02    4.03    4.05
  -99.00    5.26  -99.00  -99.00  -99.00    6.05    5.95  -99.00  -99.00  -99.00  -99.00  -99.00     .60     .57  -99.00  -99.00  -99.00  -99.00  -99.00    4.21    4.22  -99.00     .27  -99.00  -99.00  -99.00     .23     .29  -99.00     .68  -99.00  -99.00  -99.00     .70     .67  -99.00    4.25  -99.00  -99.00  -99.00    4.34    4.37
  -99.00    5.81  -99.00  -99.00    5.83    6.08    6.04  -99.00  -99.00  -99.00  -99.00     .75     .72     .74  -99.00    4.36  -99.00  -99.00    4.41    4.38    4.40  -99.00     .25  -99.00  -99.00     .25     .24     .28  -99.00     .66  -99.00  -99.00     .59     .64     .61  -99.00    4.41  -99.00  -99.00    4.44    4.45    4.46
  -99.00  -99.00  -99.00    4.65    4.35    4.41    4.31  -99.00  -99.00  -99.00  -99.00     .72     .67     .56  -99.00  -99.00  -99.00  -99.00    3.60    3.57    3.55  -99.00  -99.00  -99.00     .20     .20     .22     .25  -99.00  -99.00  -99.00     .74     .72     .63     .59  -99.00  -99.00  -99.00    3.36    3.38    3.40    3.41
  -99.00    4.61    4.43    5.06    4.58    4.38    4.26  -99.00  -99.00  -99.00     .68     .65     .74     .76  -99.00    3.36    3.55    3.70    3.66    3.63    3.70  -99.00     .20     .14     .17     .20     .18     .17  -99.00     .56     .68     .57     .58     .58     .64  -99.00    3.18    3.22    3.25    3.26    3.29    3.31
  -99.00    3.20  -99.00    2.81  -99.00  -99.00    2.94  -99.00  -99.00  -99.00     .25  -99.00  -99.00     .36  -99.00  -99.00  -99.00    3.35  -99.00  -99.00    3.13  -99.00     .29  -99.00     .33  -99.00  -99.00     .40  -99.00     .61  -99.00     .40  -99.00  -99.00     .54  -99.00    2.90  -99.00    2.92  -99.00  -99.00    2.94
  -99.00  -99.00  -99.00    5.43    5.22    5.13    4.88  -99.00  -99.00  -99.00     .57     .69     .69     .55  -99.00  -99.00  -99.00    4.01    3.95    3.97    3.88  -99.00  -99.00  -99.00     .29     .26     .24     .25  -99.00  -99.00  -99.00     .65     .68     .74     .60  -99.00  -99.00  -99.00    3.95    3.96    3.98    3.98
  -99.00    6.73  -99.00  -99.00    6.87    7.10    7.12  -99.00  -99.00  -99.00  -99.00     .78     .77     .77  -99.00  -99.00  -99.00  -99.00    4.49    4.49    4.51  -99.00     .25  -99.00  -99.00     .23     .22     .22  -99.00     .74  -99.00  -99.00     .76     .76     .76  -99.00    4.69  -99.00  -99.00    4.68    4.69    4.69
  -99.00    5.79    5.69    5.66    6.30    6.06  -99.00  -99.00  -99.00  -99.00     .69     .74     .73  -99.00  -99.00  -99.00    3.78    3.83    3.89    3.91  -99.00  -99.00     .27     .24     .23     .22     .20  -99.00  -99.00     .79     .77     .78     .82     .82  -99.00  -99.00    4.02    4.06    4.10    4.12    4.16  -99.00
  -99.00    5.23  -99.00    5.31    5.26    5.10    5.74  -99.00  -99.00  -99.00     .63     .69     .77     .78  -99.00  -99.00  -99.00    3.63    3.74    3.79    3.93  -99.00     .16  -99.00     .16     .14     .13     .13  -99.00     .73  -99.00     .75     .76     .77     .78  -99.00    3.33  -99.00    3.42    3.45    3.48    3.51
  -99.00  -99.00    4.48  -99.00    4.81    4.35    3.75  -99.00  -99.00  -99.00  -99.00     .58     .61     .51  -99.00  -99.00  -99.00  -99.00    3.57    3.49    3.46  -99.00  -99.00     .36  -99.00     .32     .32     .28  -99.00  -99.00     .59  -99.00     .57     .63     .49  -99.00  -99.00    3.37  -99.00    3.39    3.41    3.42
  -99.00  -99.00    5.10    5.52    5.89    5.18    4.86  -99.00  -99.00  -99.00  -99.00     .59     .57     .65  -99.00  -99.00    3.93    3.72    3.58    3.56    3.57  -99.00  -99.00     .23     .28     .15     .11     .11  -99.00  -99.00     .65     .54     .59     .75     .70  -99.00  -99.00  -99.00  -99.00  -99.00  -99.00  -99.00
  -99.00  -99.00  -99.00  -99.00    4.99    4.66    4.93  -99.00  -99.00  -99.00  -99.00     .79     .82     .77  -99.00  -99.00  -99.00  -99.00    3.22    3.10    3.09  -99.00  -99.00  -99.00  -99.00     .18     .08     .12  -99.00  -99.00  -99.00  -99.00     .76     .78     .74  -99.00  -99.00  -99.00  -99.00  -99.00  -99.00  -99.00
