# Supplementary material for: From Data to Causes III: Bayesian Priors for General Cross-Lagged Panel Models (GCLM)
Source: Front Psychol. 2021 Feb 15;12:612251. doi: 10.3389/fpsyg.2021.612251 (PMC7917264; doi:10.3389/fpsyg.2021.612251)
Supplement: Supplementary file 1 [file Data_Sheet_1.ZIP › Online Supplemental Material for Paper III/AR(1)MA(2) (Step 3, Full Model, Time-varying parameters) Bayes.out]

Mplus VERSION 8.4 (Mac)
MUTHEN & MUTHEN
09/20/2020   9:57 PM

INPUT INSTRUCTIONS

  DATA: File is Gallup2011.dat;

  VARIABLE:
  NAMES ARE y0-y6 hap1-hap7 xx0-xx6 na1-na7 pa1-pa7 gdp1-gdp7;
  USEVARIABLES ARE
  Y6 Y5 Y4 Y3 Y2 Y1      ! Subjective Well-Being variable
  X6 X5 X4 X3 X2 X1 ;    ! Logged average income, multiplied by 2
  MISSING ARE ALL (-99);

  DEFINE:
  x0 = xx0*2; ! Multiply logged average income by 2 to help estimation stability
  x1 = xx1*2;
  x2 = xx2*2;
  x3 = xx3*2;
  x4 = xx4*2;
  x5 = xx5*2;
  x6 = xx6*2;

  ANALYSIS:
  Estimator = Bayes;
  FBiterations=10000;
  Thin=50;
  Processors=2;

  MODEL:
  ! Unit Effects
  Eta1_X by X1
  X2 (LX2)
  X3 (LX3)
  X4 (LX4)
  X5 (LX5)
  X6 (LX6);
  Eta1_Y by Y1
  Y2 (LY2)
  Y3 (LY3)
  Y4 (LY4)
  Y5 (LY5)
  Y6 (LY6);

  ! Impulses: Setting variances to small values substantially improves chain mixing (i.e., c
  u_X6 by X6; X6@0.005; u_X5 by X5; X5@0.005; u_X4 by X4; X4@0.005; u_X3 by X3;
  X3@0.005; u_X2 by X2; X2@0.005; u_X1 by X1; X1@0.005;
  u_Y6 by Y6; Y6@0.005; u_Y5 by Y5; Y5@0.005; u_Y4 by Y4; Y4@0.005; u_Y3 by Y3;
  Y3@0.005; u_Y2 by Y2; Y2@0.005; u_Y1 by Y1; Y1@0.005;


  ! AR Terms
  X2 ON X1;
  X3 PON X2 (AR1_X3);
  X4 PON X3 (AR1_X4);
  X5 PON X4 (AR1_X5);
  X6 PON X5 (AR1_X6);

  Y2 PON Y1 (AR1_Y2);
  Y3 PON Y2 (AR1_Y3);
  Y4 PON Y3 (AR1_Y4);
  Y5 PON Y4 (AR1_Y5);
  Y6 PON Y5 (AR1_Y6);

  ! MA Terms
  X3 PON u_X2 (MA1_X3);
  X4 PON u_X3 (MA1_X4);
  X5 PON u_X4 (MA1_X5);
  X6 PON u_X5 (MA1_X6);

  X3 PON u_X1 (MA2_X3);
  X4 PON u_X2 (MA2_X4);
  X5 PON u_X3 (MA2_X5);
  X6 PON u_X4 (MA2_X6);

  Y2 PON u_Y1 (MA1_Y2);
  Y3 PON u_Y2 (MA1_Y3);
  Y4 PON u_Y3 (MA1_Y4);
  Y5 PON u_Y4 (MA1_Y5);
  Y6 PON u_Y5 (MA1_Y6);

  ! CL Terms
  Y2 PON X1 (CL1_YX2);
  Y3 PON X2 (CL1_YX3);
  Y4 PON X3 (CL1_YX4);
  Y5 PON X4 (CL1_YX5);
  Y6 PON X5 (CL1_YX6);

  ! CLMA Terms
  Y2 PON u_X1 (CLMA1_YX2);
  Y3 PON u_X2 (CLMA1_YX3);
  Y4 PON u_X3 (CLMA1_YX4);
  Y5 PON u_X4 (CLMA1_YX5);
  Y6 PON u_X5 (CLMA1_YX6);

  ! Restrictions
  u_X6-u_X1 WITH Eta1_X@0 Eta1_Y@0;
  u_Y6-u_Y1 WITH Eta1_X@0 Eta1_Y@0;
  u_X6-u_X1 WITH u_X6-u_X1@0;
  u_Y6-u_Y1 WITH u_Y6-u_Y1@0; u_X6-u_X1 WITH u_Y6-u_Y1@0;

  ! Co-Movements
  u_X6 WITH u_Y6;
  u_X5 WITH u_Y5;
  u_X4 WITH u_Y4;
  u_X3 WITH u_Y3;
  u_X2 WITH u_Y2;
  u_X1 WITH u_Y1;

  ! Impulse Responses-users must fill in intervening occasions for each ellipses
  MODEL INDIRECT:
  Y6 IND u_X2; Y5 IND u_X2; Y4 IND u_X2; Y3 IND u_X2;

  ! Total AR, MA, AR+MA, CL, CLMA, and CL+CLMA effects
  MODEL CONSTRAINT:
  New (AR_X MA1_X MA2_X MA_X ARMA_X);
  New (AR_Y MA_Y ARMA_Y CL_YX CLMA_YX CLCL_YX);

  AR_X=(AR1_X3+AR1_X4+AR1_X5+AR1_X6)/4;
  MA1_X=(MA1_X3+MA1_X4+MA1_X5+MA1_X6)/4;
  MA2_X=(MA2_X3+MA2_X4+MA2_X5+MA2_X6)/4;
  MA_X=MA1_X+MA2_X;
  ARMA_X=AR_X+MA1_X+MA2_X;
  AR_Y=(AR1_Y2+AR1_Y3+AR1_Y4+AR1_Y5+AR1_Y6)/5;
  MA_Y=(MA1_Y2+MA1_Y3+MA1_Y4+MA1_Y5+MA1_Y6)/5;
  ARMA_Y=AR_Y+MA_Y;
  CL_YX=(CL1_YX2+CL1_YX3+CL1_YX4+CL1_YX5+CL1_YX6)/5;
  CLMA_YX=(CLMA1_YX2+CLMA1_YX3+CLMA1_YX4+CLMA1_YX5+CLMA1_YX6)/5;
  CLCL_YX=CL_YX+CLMA_YX;

  MODEL PRIORS:
  LX2-LX6~N(0,.01);
  DIFF(LY2-LY6)~N(0,.01);
  DIFF(AR1_X3-AR1_X6)~N(0,.01);
  DIFF(AR1_Y2-AR1_Y6)~N(0,.01);
  DIFF(MA1_X3-MA1_X6)~N(0,.01);
  DIFF(MA2_X3-MA2_X6)~N(0,.01);
  DIFF(MA1_Y2-MA1_Y6)~N(0,.01);
  DIFF(CL1_YX2-CL1_YX6)~N(0,.01);
  DIFF(CLMA1_YX2-CLMA1_YX6)~N(0,.01);

  OUTPUT: STDYX TECH8 Cinterval(hpd);


*** WARNING
  Input line exceeded 90 characters. Some input may be truncated.
  ! Impulses: Setting variances to small values substantially improves chain mixing (i.e., co
   1 WARNING(S) FOUND IN THE INPUT INSTRUCTIONS


SUMMARY OF ANALYSIS

Number of groups                                                 1
Number of observations                                         135

Number of dependent variables                                   12
Number of independent variables                                  0
Number of continuous latent variables                           14

Observed dependent variables

  Continuous
   Y6          Y5          Y4          Y3          Y2          Y1
   X6          X5          X4          X3          X2          X1

Continuous latent variables
   ETA1_X      ETA1_Y      U_X6        U_X5        U_X4        U_X3
   U_X2        U_X1        U_Y6        U_Y5        U_Y4        U_Y3
   U_Y2        U_Y1


Estimator                                                    BAYES
Specifications for Bayesian Estimation
  Point estimate                                            MEDIAN
  Number of Markov chain Monte Carlo (MCMC) chains               2
  Random seed for the first chain                                0
  Starting value information                           UNPERTURBED
  Algorithm used for Markov chain Monte Carlo           GIBBS(PX1)
  Fixed number of iterations                                 10000
  K-th iteration used for thinning                              50

Input data file(s)
  Gallup2011.dat
Input data format  FREE


SUMMARY OF DATA


COVARIANCE COVERAGE OF DATA

Minimum covariance coverage value   0.100

     Number of missing data patterns            41


     PROPORTION OF DATA PRESENT


           Covariance Coverage
              Y6            Y5            Y4            Y3            Y2
              ________      ________      ________      ________      ________
 Y6             0.881
 Y5             0.800         0.911
 Y4             0.733         0.785         0.830
 Y3             0.696         0.726         0.659         0.807
 Y2             0.637         0.681         0.637         0.622         0.733
 Y1             0.533         0.563         0.526         0.593         0.467
 X6             0.852         0.770         0.711         0.681         0.607
 X5             0.793         0.904         0.778         0.726         0.681
 X4             0.733         0.785         0.830         0.659         0.637
 X3             0.719         0.748         0.681         0.785         0.659
 X2             0.615         0.659         0.615         0.607         0.711
 X1             0.215         0.215         0.207         0.237         0.193


           Covariance Coverage
              Y1            X6            X5            X4            X3
              ________      ________      ________      ________      ________
 Y1             0.637
 X6             0.519         0.852
 X5             0.563         0.763         0.904
 X4             0.526         0.711         0.778         0.830
 X3             0.585         0.696         0.748         0.681         0.830
 X2             0.452         0.585         0.659         0.615         0.652
 X1             0.252         0.200         0.215         0.207         0.230


           Covariance Coverage
              X2            X1
              ________      ________
 X2             0.711
 X1             0.185         0.252


UNIVARIATE SAMPLE STATISTICS


     UNIVARIATE HIGHER-ORDER MOMENT DESCRIPTIVE STATISTICS

         Variable/         Mean/     Skewness/   Minimum/ % with                Percentiles
        Sample Size      Variance    Kurtosis    Maximum  Min/Max      20%/60%    40%/80%    Median

     Y6                    5.431       0.347       2.940    0.84%       4.430      4.970      5.220
             119.000       1.170      -0.740       7.790    0.84%       5.430      6.590
     Y5                    5.514       0.224       3.230    0.81%       4.460      5.030      5.460
             123.000       1.233      -0.961       7.770    0.81%       5.780      6.640
     Y4                    5.449       0.261       3.410    0.89%       4.500      5.150      5.360
             112.000       0.993      -0.631       7.680    0.89%       5.520      6.330
     Y3                    5.378       0.389       2.810    0.92%       4.460      5.010      5.150
             109.000       1.269      -0.384       7.970    0.92%       5.430      6.520
     Y2                    5.420       0.453       3.280    1.01%       4.550      5.030      5.220
              99.000       1.087      -0.496       7.830    1.01%       5.420      6.330
     Y1                    5.106       0.388       3.200    1.16%       4.010      4.710      4.990
              86.000       1.109      -0.520       7.670    1.16%       5.290      6.020
     X6                    7.826      -0.115       5.640    0.87%       6.940      7.500      7.820
             115.000       0.809      -0.834       9.460    0.87%       8.040      8.800
     X5                    7.837       0.092       5.920    0.82%       7.080      7.540      7.800
             122.000       0.714      -0.906       9.460    0.82%       7.940      8.720
     X4                    7.736       0.040       5.800    0.89%       6.940      7.480      7.720
             112.000       0.727      -0.712       9.420    0.89%       7.900      8.560
     X3                    7.674      -0.044       5.520    0.89%       6.800      7.440      7.660
             112.000       0.830      -0.612       9.300    0.89%       7.820      8.620
     X2                    7.628       0.070       5.300    1.04%       6.820      7.440      7.640
              96.000       0.695      -0.258       9.340    1.04%       7.800      8.240
     X1                    7.464       0.320       5.680    2.94%       6.800      7.140      7.340
              34.000       0.638      -0.143       9.260    2.94%       7.400      7.980


THE MODEL ESTIMATION TERMINATED NORMALLY

     USE THE FBITERATIONS OPTION TO INCREASE THE NUMBER OF ITERATIONS BY A FACTOR
     OF AT LEAST TWO TO CHECK CONVERGENCE AND THAT THE PSR VALUE DOES NOT INCREASE.


MODEL FIT INFORMATION

Number of Free Parameters                              76

Bayesian Posterior Predictive Checking using Chi-Square

          95% Confidence Interval for the Difference Between
          the Observed and the Replicated Chi-Square Values

                                -28.500            58.808

          Posterior Predictive P-Value              0.225

          Prior Posterior Predictive P-Value        0.213

Information Criteria

          Deviance (DIC)                          824.051
          Estimated Number of Parameters (pD)      41.903
          Bayesian (BIC)                         1223.782

RMSEA (Root Mean Square Error Of Approximation)

          Estimate                           0.000
          90 Percent C.I.                    0.000  0.033
          Probability RMSEA <= .05           0.979

CFI/TLI

          CFI                                1.000
          90 Percent C.I.                    0.999  1.000

          TLI                                1.000
          90 Percent C.I.                    0.999  1.000


MODEL RESULTS

                                Posterior  One-Tailed         95% C.I.
                    Estimate       S.D.      P-Value   Lower 2.5%  Upper 2.5%  Significance

 ETA1_X   BY
    X1                 1.000       0.000      0.000       1.000       1.000
    X2                 0.070       0.098      0.236      -0.124       0.265
    X3                 0.016       0.075      0.412      -0.135       0.162
    X4                 0.038       0.062      0.261      -0.089       0.155
    X5                 0.067       0.062      0.124      -0.057       0.187
    X6                -0.008       0.053      0.438      -0.116       0.095

 ETA1_Y   BY
    Y1                 1.000       0.000      0.000       1.000       1.000
    Y2                 0.520       0.210      0.003       0.086       0.902      *
    Y3                 0.500       0.199      0.002       0.124       0.893      *
    Y4                 0.572       0.207      0.001       0.197       0.998      *
    Y5                 0.522       0.204      0.001       0.134       0.921      *
    Y6                 0.505       0.208      0.003       0.097       0.903      *

 U_X6     BY
    X6                 1.000       0.000      0.000       1.000       1.000

 U_X5     BY
    X5                 1.000       0.000      0.000       1.000       1.000

 U_X4     BY
    X4                 1.000       0.000      0.000       1.000       1.000

 U_X3     BY
    X3                 1.000       0.000      0.000       1.000       1.000

 U_X2     BY
    X2                 1.000       0.000      0.000       1.000       1.000

 U_X1     BY
    X1                 1.000       0.000      0.000       1.000       1.000

 U_Y6     BY
    Y6                 1.000       0.000      0.000       1.000       1.000

 U_Y5     BY
    Y5                 1.000       0.000      0.000       1.000       1.000

 U_Y4     BY
    Y4                 1.000       0.000      0.000       1.000       1.000

 U_Y3     BY
    Y3                 1.000       0.000      0.000       1.000       1.000

 U_Y2     BY
    Y2                 1.000       0.000      0.000       1.000       1.000

 U_Y1     BY
    Y1                 1.000       0.000      0.000       1.000       1.000

 X3         ON
    U_X2              -0.305       0.096      0.000      -0.491      -0.116      *
    U_X1               0.036       0.079      0.309      -0.134       0.181

 X4         ON
    U_X3              -0.298       0.089      0.000      -0.473      -0.122      *
    U_X2              -0.019       0.082      0.408      -0.177       0.146

 X5         ON
    U_X4              -0.330       0.095      0.000      -0.518      -0.146      *
    U_X3              -0.011       0.088      0.451      -0.190       0.153

 X6         ON
    U_X5              -0.242       0.085      0.002      -0.407      -0.075      *
    U_X4               0.084       0.085      0.162      -0.084       0.249

 Y2         ON
    U_Y1               0.126       0.228      0.299      -0.311       0.561
    U_X1               0.002       0.240      0.496      -0.447       0.487

 Y3         ON
    U_Y2               0.132       0.224      0.283      -0.319       0.546
    U_X2              -0.021       0.256      0.466      -0.508       0.472

 Y4         ON
    U_Y3               0.055       0.223      0.405      -0.372       0.497
    U_X3              -0.041       0.249      0.437      -0.525       0.440

 Y5         ON
    U_Y4               0.196       0.220      0.198      -0.242       0.602
    U_X4               0.031       0.251      0.452      -0.459       0.515

 Y6         ON
    U_Y5               0.139       0.229      0.275      -0.316       0.580
    U_X5               0.018       0.251      0.471      -0.454       0.519

 X2         ON
    X1                 0.956       0.075      0.000       0.794       1.092      *

 X3         ON
    X2                 0.973       0.057      0.000       0.866       1.091      *

 X4         ON
    X3                 0.971       0.039      0.000       0.886       1.040      *

 X5         ON
    X4                 0.938       0.041      0.000       0.847       1.004      *

 X6         ON
    X5                 0.996       0.034      0.000       0.931       1.070      *

 Y2         ON
    Y1                 0.367       0.232      0.054      -0.073       0.818
    X1                 0.209       0.255      0.186      -0.208       0.753

 Y3         ON
    Y2                 0.388       0.233      0.045      -0.037       0.851
    X2                 0.223       0.244      0.150      -0.152       0.753

 Y4         ON
    Y3                 0.342       0.231      0.075      -0.084       0.800
    X3                 0.155       0.245      0.254      -0.204       0.710

 Y5         ON
    Y4                 0.427       0.233      0.031      -0.015       0.872
    X4                 0.207       0.227      0.139      -0.144       0.709

 Y6         ON
    Y5                 0.363       0.221      0.050      -0.037       0.806
    X5                 0.217       0.230      0.129      -0.163       0.697

 U_X6     WITH
    ETA1_X             0.000       0.000      1.000       0.000       0.000
    ETA1_Y             0.000       0.000      1.000       0.000       0.000
    U_X5               0.000       0.000      1.000       0.000       0.000
    U_X4               0.000       0.000      1.000       0.000       0.000
    U_X3               0.000       0.000      1.000       0.000       0.000
    U_X2               0.000       0.000      1.000       0.000       0.000
    U_X1               0.000       0.000      1.000       0.000       0.000
    U_Y6               0.007       0.006      0.107      -0.005       0.020
    U_Y5               0.000       0.000      1.000       0.000       0.000
    U_Y4               0.000       0.000      1.000       0.000       0.000
    U_Y3               0.000       0.000      1.000       0.000       0.000
    U_Y2               0.000       0.000      1.000       0.000       0.000
    U_Y1               0.000       0.000      1.000       0.000       0.000

 U_X5     WITH
    ETA1_X             0.000       0.000      1.000       0.000       0.000
    ETA1_Y             0.000       0.000      1.000       0.000       0.000
    U_X4               0.000       0.000      1.000       0.000       0.000
    U_X3               0.000       0.000      1.000       0.000       0.000
    U_X2               0.000       0.000      1.000       0.000       0.000
    U_X1               0.000       0.000      1.000       0.000       0.000
    U_Y6               0.000       0.000      1.000       0.000       0.000
    U_Y5               0.018       0.006      0.000       0.007       0.029      *
    U_Y4               0.000       0.000      1.000       0.000       0.000
    U_Y3               0.000       0.000      1.000       0.000       0.000
    U_Y2               0.000       0.000      1.000       0.000       0.000
    U_Y1               0.000       0.000      1.000       0.000       0.000

 U_X4     WITH
    ETA1_X             0.000       0.000      1.000       0.000       0.000
    ETA1_Y             0.000       0.000      1.000       0.000       0.000
    U_X3               0.000       0.000      1.000       0.000       0.000
    U_X2               0.000       0.000      1.000       0.000       0.000
    U_X1               0.000       0.000      1.000       0.000       0.000
    U_Y6               0.000       0.000      1.000       0.000       0.000
    U_Y5               0.000       0.000      1.000       0.000       0.000
    U_Y4               0.005       0.009      0.280      -0.012       0.023
    U_Y3               0.000       0.000      1.000       0.000       0.000
    U_Y2               0.000       0.000      1.000       0.000       0.000
    U_Y1               0.000       0.000      1.000       0.000       0.000

 U_X3     WITH
    ETA1_X             0.000       0.000      1.000       0.000       0.000
    ETA1_Y             0.000       0.000      1.000       0.000       0.000
    U_X2               0.000       0.000      1.000       0.000       0.000
    U_X1               0.000       0.000      1.000       0.000       0.000
    U_Y6               0.000       0.000      1.000       0.000       0.000
    U_Y5               0.000       0.000      1.000       0.000       0.000
    U_Y4               0.000       0.000      1.000       0.000       0.000
    U_Y3               0.003       0.009      0.354      -0.015       0.022
    U_Y2               0.000       0.000      1.000       0.000       0.000
    U_Y1               0.000       0.000      1.000       0.000       0.000

 U_X2     WITH
    ETA1_X             0.000       0.000      1.000       0.000       0.000
    ETA1_Y             0.000       0.000      1.000       0.000       0.000
    U_X1               0.000       0.000      1.000       0.000       0.000
    U_Y6               0.000       0.000      1.000       0.000       0.000
    U_Y5               0.000       0.000      1.000       0.000       0.000
    U_Y4               0.000       0.000      1.000       0.000       0.000
    U_Y3               0.000       0.000      1.000       0.000       0.000
    U_Y2               0.037       0.017      0.006       0.008       0.072      *
    U_Y1               0.000       0.000      1.000       0.000       0.000

 U_X1     WITH
    ETA1_X             0.000       0.000      1.000       0.000       0.000
    ETA1_Y             0.000       0.000      1.000       0.000       0.000
    U_Y6               0.000       0.000      1.000       0.000       0.000
    U_Y5               0.000       0.000      1.000       0.000       0.000
    U_Y4               0.000       0.000      1.000       0.000       0.000
    U_Y3               0.000       0.000      1.000       0.000       0.000
    U_Y2               0.000       0.000      1.000       0.000       0.000
    U_Y1               0.224       0.257      0.078      -0.050       0.823

 U_Y6     WITH
    ETA1_X             0.000       0.000      1.000       0.000       0.000
    ETA1_Y             0.000       0.000      1.000       0.000       0.000
    U_Y5               0.000       0.000      1.000       0.000       0.000
    U_Y4               0.000       0.000      1.000       0.000       0.000
    U_Y3               0.000       0.000      1.000       0.000       0.000
    U_Y2               0.000       0.000      1.000       0.000       0.000
    U_Y1               0.000       0.000      1.000       0.000       0.000

 U_Y5     WITH
    ETA1_X             0.000       0.000      1.000       0.000       0.000
    ETA1_Y             0.000       0.000      1.000       0.000       0.000
    U_Y4               0.000       0.000      1.000       0.000       0.000
    U_Y3               0.000       0.000      1.000       0.000       0.000
    U_Y2               0.000       0.000      1.000       0.000       0.000
    U_Y1               0.000       0.000      1.000       0.000       0.000

 U_Y4     WITH
    ETA1_X             0.000       0.000      1.000       0.000       0.000
    ETA1_Y             0.000       0.000      1.000       0.000       0.000
    U_Y3               0.000       0.000      1.000       0.000       0.000
    U_Y2               0.000       0.000      1.000       0.000       0.000
    U_Y1               0.000       0.000      1.000       0.000       0.000

 U_Y3     WITH
    ETA1_X             0.000       0.000      1.000       0.000       0.000
    ETA1_Y             0.000       0.000      1.000       0.000       0.000
    U_Y2               0.000       0.000      1.000       0.000       0.000
    U_Y1               0.000       0.000      1.000       0.000       0.000

 U_Y2     WITH
    ETA1_X             0.000       0.000      1.000       0.000       0.000
    ETA1_Y             0.000       0.000      1.000       0.000       0.000
    U_Y1               0.000       0.000      1.000       0.000       0.000

 U_Y1     WITH
    ETA1_X             0.000       0.000      1.000       0.000       0.000
    ETA1_Y             0.000       0.000      1.000       0.000       0.000

 ETA1_Y   WITH
    ETA1_X             0.592       0.274      0.025      -0.019       0.973

 Intercepts
    Y6                 1.511       1.452      0.147      -1.284       4.306
    Y5                 1.240       1.445      0.197      -1.544       3.973
    Y4                 2.164       1.515      0.088      -0.952       4.929
    Y3                 1.327       1.478      0.173      -1.393       4.381
    Y2                 1.683       1.621      0.154      -1.614       4.696
    Y1                 5.264       0.096      0.000       5.065       5.444      *
    X6                 0.027       0.264      0.447      -0.552       0.532
    X5                 0.498       0.316      0.021      -0.025       1.193
    X4                 0.233       0.301      0.180      -0.304       0.900
    X3                 0.269       0.437      0.265      -0.620       1.108
    X2                 0.319       0.574      0.263      -0.724       1.534
    X1                 7.685       0.083      0.000       7.525       7.847      *

 Variances
    ETA1_X             0.417       0.244      0.000       0.009       0.824      *
    ETA1_Y             1.020       0.304      0.000       0.262       1.442      *
    U_X6               0.015       0.003      0.000       0.010       0.023      *
    U_X5               0.024       0.005      0.000       0.016       0.035      *
    U_X4               0.023       0.005      0.000       0.015       0.033      *
    U_X3               0.045       0.009      0.000       0.029       0.063      *
    U_X2               0.054       0.017      0.000       0.027       0.090      *
    U_X1               0.376       0.232      0.000       0.015       0.824      *
    U_Y6               0.142       0.025      0.000       0.099       0.195      *
    U_Y5               0.065       0.013      0.000       0.041       0.092      *
    U_Y4               0.166       0.035      0.000       0.102       0.237      *
    U_Y3               0.100       0.020      0.000       0.065       0.141      *
    U_Y2               0.123       0.026      0.000       0.078       0.180      *
    U_Y1               0.182       0.262      0.000       0.001       0.865      *

 Residual Variances
    Y6                 0.005       0.000      0.000       0.005       0.005
    Y5                 0.005       0.000      0.000       0.005       0.005
    Y4                 0.005       0.000      0.000       0.005       0.005
    Y3                 0.005       0.000      0.000       0.005       0.005
    Y2                 0.005       0.000      0.000       0.005       0.005
    Y1                 0.005       0.000      0.000       0.005       0.005
    X6                 0.005       0.000      0.000       0.005       0.005
    X5                 0.005       0.000      0.000       0.005       0.005
    X4                 0.005       0.000      0.000       0.005       0.005
    X3                 0.005       0.000      0.000       0.005       0.005
    X2                 0.005       0.000      0.000       0.005       0.005
    X1                 0.005       0.000      0.000       0.005       0.005

New/Additional Parameters
    AR_X               0.969       0.026      0.000       0.914       1.016      *
    MA1_X             -0.293       0.074      0.000      -0.440      -0.150      *
    MA2_X              0.022       0.065      0.360      -0.108       0.146
    MA_X              -0.271       0.102      0.004      -0.474      -0.074      *
    ARMA_X             0.699       0.093      0.000       0.518       0.879      *
    AR_Y               0.378       0.226      0.047      -0.053       0.807
    MA_Y               0.130       0.217      0.284      -0.289       0.553
    ARMA_Y             0.504       0.079      0.000       0.356       0.660      *
    CL_YX              0.202       0.236      0.164      -0.179       0.697
    CLMA_YX           -0.001       0.242      0.498      -0.445       0.487
    CLCL_YX            0.229       0.129      0.034      -0.012       0.496


STANDARDIZED MODEL RESULTS


STDYX Standardization

                                Posterior  One-Tailed         95% C.I.
                    Estimate       S.D.      P-Value   Lower 2.5%  Upper 2.5%  Significance
 ETA1_X   BY
    X1                 0.725       0.219      0.000       0.245       0.987      *
    X2                 0.043       0.068      0.236      -0.077       0.188
    X3                 0.009       0.048      0.412      -0.075       0.115
    X4                 0.023       0.041      0.261      -0.056       0.108
    X5                 0.042       0.044      0.124      -0.035       0.137
    X6                -0.004       0.036      0.438      -0.078       0.067

 ETA1_Y   BY
    Y1                 0.921       0.138      0.000       0.550       0.998      *
    Y2                 0.442       0.184      0.003       0.081       0.808      *
    Y3                 0.427       0.172      0.002       0.105       0.784      *
    Y4                 0.495       0.178      0.001       0.140       0.833      *
    Y5                 0.435       0.168      0.001       0.097       0.757      *
    Y6                 0.433       0.176      0.003       0.085       0.778      *

 U_X6     BY
    X6                 0.135       0.016      0.000       0.106       0.168      *

 U_X5     BY
    X5                 0.170       0.020      0.000       0.133       0.209      *

 U_X4     BY
    X4                 0.162       0.019      0.000       0.126       0.201      *

 U_X3     BY
    X3                 0.223       0.025      0.000       0.177       0.275      *

 U_X2     BY
    X2                 0.250       0.040      0.000       0.175       0.330      *

 U_X1     BY
    X1                 0.684       0.209      0.000       0.306       0.991      *

 U_Y6     BY
    Y6                 0.340       0.034      0.000       0.276       0.408      *

 U_Y5     BY
    Y5                 0.224       0.026      0.000       0.174       0.277      *

 U_Y4     BY
    Y4                 0.372       0.042      0.000       0.292       0.457      *

 U_Y3     BY
    Y3                 0.285       0.031      0.000       0.226       0.349      *

 U_Y2     BY
    Y2                 0.316       0.037      0.000       0.248       0.393      *

 U_Y1     BY
    Y1                 0.384       0.204      0.000       0.146       0.877      *

 X3         ON
    U_X2              -0.074       0.026      0.000      -0.128      -0.027      *
    U_X1               0.022       0.049      0.309      -0.070       0.125

 X4         ON
    U_X3              -0.067       0.021      0.000      -0.109      -0.028      *
    U_X2              -0.005       0.020      0.408      -0.045       0.035

 X5         ON
    U_X4              -0.054       0.017      0.000      -0.088      -0.023      *
    U_X3              -0.002       0.020      0.451      -0.042       0.037

 X6         ON
    U_X5              -0.040       0.014      0.002      -0.070      -0.014      *
    U_X4               0.014       0.014      0.162      -0.014       0.041

 Y2         ON
    U_Y1               0.044       0.123      0.299      -0.144       0.351
    U_X1               0.001       0.135      0.496      -0.300       0.218

 Y3         ON
    U_Y2               0.041       0.070      0.283      -0.097       0.177
    U_X2              -0.004       0.055      0.466      -0.115       0.101

 Y4         ON
    U_Y3               0.016       0.065      0.405      -0.113       0.141
    U_X3              -0.008       0.048      0.437      -0.103       0.085

 Y5         ON
    U_Y4               0.069       0.077      0.198      -0.086       0.212
    U_X4               0.004       0.034      0.452      -0.063       0.069

 Y6         ON
    U_Y5               0.032       0.053      0.275      -0.076       0.136
    U_X5               0.003       0.036      0.471      -0.065       0.074

 X2         ON
    X1                 0.934       0.057      0.000       0.797       1.022      *

 X3         ON
    X2                 0.955       0.056      0.000       0.844       1.061      *

 X4         ON
    X3                 0.983       0.036      0.000       0.894       1.038      *

 X5         ON
    X4                 0.962       0.039      0.000       0.863       1.009      *

 X6         ON
    X5                 0.994       0.030      0.000       0.934       1.061      *

 Y2         ON
    Y1                 0.368       0.233      0.054      -0.079       0.814
    X1                 0.170       0.209      0.186      -0.161       0.632

 Y3         ON
    Y2                 0.387       0.233      0.045      -0.046       0.843
    X2                 0.186       0.206      0.150      -0.144       0.624

 Y4         ON
    Y3                 0.345       0.235      0.075      -0.104       0.792
    X3                 0.133       0.214      0.254      -0.184       0.616

 Y5         ON
    Y4                 0.412       0.225      0.031      -0.020       0.838
    X4                 0.169       0.190      0.139      -0.111       0.601

 Y6         ON
    Y5                 0.373       0.226      0.050      -0.051       0.809
    X5                 0.179       0.194      0.129      -0.116       0.611

 U_X6     WITH
    ETA1_X             0.000       0.000      1.000       0.000       0.000
    ETA1_Y             0.000       0.000      1.000       0.000       0.000
    U_X5               0.000       0.000      1.000       0.000       0.000
    U_X4               0.000       0.000      1.000       0.000       0.000
    U_X3               0.000       0.000      1.000       0.000       0.000
    U_X2               0.000       0.000      1.000       0.000       0.000
    U_X1               0.000       0.000      1.000       0.000       0.000
    U_Y6               0.158       0.124      0.107      -0.086       0.393
    U_Y5               0.000       0.000      1.000       0.000       0.000
    U_Y4               0.000       0.000      1.000       0.000       0.000
    U_Y3               0.000       0.000      1.000       0.000       0.000
    U_Y2               0.000       0.000      1.000       0.000       0.000
    U_Y1               0.000       0.000      1.000       0.000       0.000

 U_X5     WITH
    ETA1_X             0.000       0.000      1.000       0.000       0.000
    ETA1_Y             0.000       0.000      1.000       0.000       0.000
    U_X4               0.000       0.000      1.000       0.000       0.000
    U_X3               0.000       0.000      1.000       0.000       0.000
    U_X2               0.000       0.000      1.000       0.000       0.000
    U_X1               0.000       0.000      1.000       0.000       0.000
    U_Y6               0.000       0.000      1.000       0.000       0.000
    U_Y5               0.451       0.120      0.000       0.210       0.675      *
    U_Y4               0.000       0.000      1.000       0.000       0.000
    U_Y3               0.000       0.000      1.000       0.000       0.000
    U_Y2               0.000       0.000      1.000       0.000       0.000
    U_Y1               0.000       0.000      1.000       0.000       0.000

 U_X4     WITH
    ETA1_X             0.000       0.000      1.000       0.000       0.000
    ETA1_Y             0.000       0.000      1.000       0.000       0.000
    U_X3               0.000       0.000      1.000       0.000       0.000
    U_X2               0.000       0.000      1.000       0.000       0.000
    U_X1               0.000       0.000      1.000       0.000       0.000
    U_Y6               0.000       0.000      1.000       0.000       0.000
    U_Y5               0.000       0.000      1.000       0.000       0.000
    U_Y4               0.082       0.138      0.280      -0.189       0.353
    U_Y3               0.000       0.000      1.000       0.000       0.000
    U_Y2               0.000       0.000      1.000       0.000       0.000
    U_Y1               0.000       0.000      1.000       0.000       0.000

 U_X3     WITH
    ETA1_X             0.000       0.000      1.000       0.000       0.000
    ETA1_Y             0.000       0.000      1.000       0.000       0.000
    U_X2               0.000       0.000      1.000       0.000       0.000
    U_X1               0.000       0.000      1.000       0.000       0.000
    U_Y6               0.000       0.000      1.000       0.000       0.000
    U_Y5               0.000       0.000      1.000       0.000       0.000
    U_Y4               0.000       0.000      1.000       0.000       0.000
    U_Y3               0.051       0.136      0.354      -0.214       0.316
    U_Y2               0.000       0.000      1.000       0.000       0.000
    U_Y1               0.000       0.000      1.000       0.000       0.000

 U_X2     WITH
    ETA1_X             0.000       0.000      1.000       0.000       0.000
    ETA1_Y             0.000       0.000      1.000       0.000       0.000
    U_X1               0.000       0.000      1.000       0.000       0.000
    U_Y6               0.000       0.000      1.000       0.000       0.000
    U_Y5               0.000       0.000      1.000       0.000       0.000
    U_Y4               0.000       0.000      1.000       0.000       0.000
    U_Y3               0.000       0.000      1.000       0.000       0.000
    U_Y2               0.465       0.161      0.006       0.130       0.742      *
    U_Y1               0.000       0.000      1.000       0.000       0.000

 U_X1     WITH
    ETA1_X             0.000       0.000      1.000       0.000       0.000
    ETA1_Y             0.000       0.000      1.000       0.000       0.000
    U_Y6               0.000       0.000      1.000       0.000       0.000
    U_Y5               0.000       0.000      1.000       0.000       0.000
    U_Y4               0.000       0.000      1.000       0.000       0.000
    U_Y3               0.000       0.000      1.000       0.000       0.000
    U_Y2               0.000       0.000      1.000       0.000       0.000
    U_Y1               0.888       0.386      0.078      -0.199       1.000

 U_Y6     WITH
    ETA1_X             0.000       0.000      1.000       0.000       0.000
    ETA1_Y             0.000       0.000      1.000       0.000       0.000
    U_Y5               0.000       0.000      1.000       0.000       0.000
    U_Y4               0.000       0.000      1.000       0.000       0.000
    U_Y3               0.000       0.000      1.000       0.000       0.000
    U_Y2               0.000       0.000      1.000       0.000       0.000
    U_Y1               0.000       0.000      1.000       0.000       0.000

 U_Y5     WITH
    ETA1_X             0.000       0.000      1.000       0.000       0.000
    ETA1_Y             0.000       0.000      1.000       0.000       0.000
    U_Y4               0.000       0.000      1.000       0.000       0.000
    U_Y3               0.000       0.000      1.000       0.000       0.000
    U_Y2               0.000       0.000      1.000       0.000       0.000
    U_Y1               0.000       0.000      1.000       0.000       0.000

 U_Y4     WITH
    ETA1_X             0.000       0.000      1.000       0.000       0.000
    ETA1_Y             0.000       0.000      1.000       0.000       0.000
    U_Y3               0.000       0.000      1.000       0.000       0.000
    U_Y2               0.000       0.000      1.000       0.000       0.000
    U_Y1               0.000       0.000      1.000       0.000       0.000

 U_Y3     WITH
    ETA1_X             0.000       0.000      1.000       0.000       0.000
    ETA1_Y             0.000       0.000      1.000       0.000       0.000
    U_Y2               0.000       0.000      1.000       0.000       0.000
    U_Y1               0.000       0.000      1.000       0.000       0.000

 U_Y2     WITH
    ETA1_X             0.000       0.000      1.000       0.000       0.000
    ETA1_Y             0.000       0.000      1.000       0.000       0.000
    U_Y1               0.000       0.000      1.000       0.000       0.000

 U_Y1     WITH
    ETA1_X             0.000       0.000      1.000       0.000       0.000
    ETA1_Y             0.000       0.000      1.000       0.000       0.000

 ETA1_Y   WITH
    ETA1_X             0.891       0.238      0.025       0.295       1.000      *

 Intercepts
    Y6                 1.357       1.315      0.147      -1.203       3.878
    Y5                 1.092       1.275      0.197      -1.314       3.552
    Y4                 1.968       1.390      0.088      -0.895       4.496
    Y3                 1.192       1.335      0.173      -1.274       3.915
    Y2                 1.503       1.468      0.154      -1.374       4.352
    Y1                 4.718       0.320      0.000       4.084       5.327      *
    X6                 0.029       0.289      0.447      -0.593       0.593
    X5                 0.544       0.349      0.021      -0.039       1.310
    X4                 0.248       0.323      0.180      -0.312       0.973
    X3                 0.284       0.465      0.265      -0.612       1.219
    X2                 0.343       0.622      0.263      -0.770       1.687
    X1                 8.494       0.643      0.000       7.315       9.840      *

 Variances
    ETA1_X             1.000       0.000      0.000       1.000       1.000
    ETA1_Y             1.000       0.000      0.000       1.000       1.000
    U_X6               1.000       0.000      0.000       1.000       1.000
    U_X5               1.000       0.000      0.000       1.000       1.000
    U_X4               1.000       0.000      0.000       1.000       1.000
    U_X3               1.000       0.000      0.000       1.000       1.000
    U_X2               1.000       0.000      0.000       1.000       1.000
    U_X1               1.000       0.000      0.000       1.000       1.000
    U_Y6               1.000       0.000      0.000       1.000       1.000
    U_Y5               1.000       0.000      0.000       1.000       1.000
    U_Y4               1.000       0.000      0.000       1.000       1.000
    U_Y3               1.000       0.000      0.000       1.000       1.000
    U_Y2               1.000       0.000      0.000       1.000       1.000
    U_Y1               1.000       0.000      0.000       1.000       1.000

 Residual Variances
    Y6                 0.004       0.001      0.000       0.003       0.005      *
    Y5                 0.004       0.000      0.000       0.003       0.005      *
    Y4                 0.004       0.001      0.000       0.003       0.005      *
    Y3                 0.004       0.001      0.000       0.003       0.005      *
    Y2                 0.004       0.001      0.000       0.003       0.005      *
    Y1                 0.004       0.001      0.000       0.003       0.005      *
    X6                 0.006       0.001      0.000       0.005       0.007      *
    X5                 0.006       0.001      0.000       0.004       0.007      *
    X4                 0.006       0.001      0.000       0.004       0.007      *
    X3                 0.006       0.001      0.000       0.004       0.007      *
    X2                 0.006       0.001      0.000       0.004       0.007      *
    X1                 0.006       0.001      0.000       0.004       0.008      *


R-SQUARE

                                Posterior  One-Tailed         95% C.I.
    Variable        Estimate       S.D.      P-Value   Lower 2.5%  Upper 2.5%

    Y6                 0.996       0.001      0.000       0.995       0.997
    Y5                 0.996       0.000      0.000       0.995       0.997
    Y4                 0.996       0.001      0.000       0.995       0.997
    Y3                 0.996       0.001      0.000       0.995       0.997
    Y2                 0.996       0.001      0.000       0.995       0.997
    Y1                 0.996       0.001      0.000       0.995       0.997
    X6                 0.994       0.001      0.000       0.993       0.995
    X5                 0.994       0.001      0.000       0.993       0.996
    X4                 0.994       0.001      0.000       0.993       0.996
    X3                 0.994       0.001      0.000       0.993       0.996
    X2                 0.994       0.001      0.000       0.993       0.996
    X1                 0.994       0.001      0.000       0.992       0.996


TOTAL, TOTAL INDIRECT, SPECIFIC INDIRECT, AND DIRECT EFFECTS


                                Posterior  One-Tailed         95% C.I.
                    Estimate       S.D.      P-Value   Lower 2.5%  Upper 2.5%  Significance

Effects from U_X2 to Y6

    Total              0.215       0.177      0.099      -0.087       0.577
    Total indirect     0.215       0.177      0.099      -0.087       0.577

  Specific indirect 1
    Y6
    Y5
    X4
    U_X2               0.000       0.007      0.454      -0.017       0.014

  Specific indirect 2
    Y6
    X5
    X4
    U_X2              -0.001       0.026      0.439      -0.063       0.052

  Specific indirect 3
    Y6
    Y5
    Y4
    Y3
    U_X2               0.000       0.043      0.478      -0.040       0.115

  Specific indirect 4
    Y6
    Y5
    Y4
    X3
    U_X2              -0.003       0.012      0.281      -0.032       0.020

  Specific indirect 5
    Y6
    Y5
    X4
    X3
    U_X2              -0.014       0.022      0.189      -0.068       0.022

  Specific indirect 6
    Y6
    X5
    X4
    X3
    U_X2              -0.054       0.071      0.130      -0.228       0.043

  Specific indirect 7
    Y6
    Y5
    Y4
    Y3
    X2
    U_X2               0.005       0.020      0.209      -0.023       0.062

  Specific indirect 8
    Y6
    Y5
    Y4
    X3
    X2
    U_X2               0.010       0.036      0.281      -0.056       0.099

  Specific indirect 9
    Y6
    Y5
    X4
    X3
    X2
    U_X2               0.049       0.066      0.189      -0.061       0.196

  Specific indirect 10
    Y6
    X5
    X4
    X3
    X2
    U_X2               0.191       0.212      0.129      -0.119       0.666


Effects from U_X2 to Y5

    Total              0.221       0.179      0.091      -0.099       0.575
    Total indirect     0.221       0.179      0.091      -0.099       0.575

  Specific indirect 1
    Y5
    X4
    U_X2              -0.001       0.026      0.441      -0.064       0.053

  Specific indirect 2
    Y5
    Y4
    Y3
    U_X2               0.000       0.064      0.495      -0.071       0.176

  Specific indirect 3
    Y5
    Y4
    X3
    U_X2              -0.012       0.027      0.285      -0.074       0.038

  Specific indirect 4
    Y5
    X4
    X3
    U_X2              -0.055       0.073      0.140      -0.227       0.056

  Specific indirect 5
    Y5
    Y4
    Y3
    X2
    U_X2               0.018       0.036      0.194      -0.042       0.107

  Specific indirect 6
    Y5
    Y4
    X3
    X2
    U_X2               0.043       0.081      0.285      -0.115       0.205

  Specific indirect 7
    Y5
    X4
    X3
    X2
    U_X2               0.196       0.219      0.139      -0.142       0.676


Effects from U_X2 to Y4

    Total              0.195       0.159      0.086      -0.076       0.532
    Total indirect     0.195       0.159      0.086      -0.076       0.532

  Specific indirect 1
    Y4
    Y3
    U_X2               0.004       0.095      0.468      -0.126       0.249

  Specific indirect 2
    Y4
    X3
    U_X2              -0.042       0.079      0.254      -0.229       0.079

  Specific indirect 3
    Y4
    Y3
    X2
    U_X2               0.047       0.073      0.222      -0.080       0.205

  Specific indirect 4
    Y4
    X3
    X2
    U_X2               0.151       0.239      0.254      -0.209       0.678


Effects from U_X2 to Y3

    Total              0.229       0.147      0.059      -0.058       0.522
    Total indirect     0.223       0.244      0.150      -0.152       0.753

  Specific indirect 1
    Y3
    X2
    U_X2               0.223       0.244      0.150      -0.152       0.753

  Direct
    Y3
    U_X2              -0.021       0.256      0.466      -0.508       0.472


STANDARDIZED TOTAL, TOTAL INDIRECT, SPECIFIC INDIRECT, AND DIRECT EFFECTS


STDYX Standardization

                                Posterior  One-Tailed         95% C.I.
                    Estimate       S.D.      P-Value   Lower 2.5%  Upper 2.5%  Significance

Effects from U_X2 to Y6

    Total              0.045       0.040      0.099      -0.022       0.127
    Total indirect     0.045       0.040      0.099      -0.022       0.127

  Specific indirect 1
    Y6
    Y5
    X4
    U_X2               0.000       0.002      0.454      -0.004       0.003

  Specific indirect 2
    Y6
    X5
    X4
    U_X2               0.000       0.006      0.439      -0.014       0.010

  Specific indirect 3
    Y6
    Y5
    Y4
    Y3
    U_X2               0.000       0.009      0.478      -0.009       0.023

  Specific indirect 4
    Y6
    Y5
    Y4
    X3
    U_X2              -0.001       0.003      0.281      -0.007       0.004

  Specific indirect 5
    Y6
    Y5
    X4
    X3
    U_X2              -0.003       0.005      0.189      -0.015       0.005

  Specific indirect 6
    Y6
    X5
    X4
    X3
    U_X2              -0.011       0.016      0.130      -0.052       0.009

  Specific indirect 7
    Y6
    Y5
    Y4
    Y3
    X2
    U_X2               0.001       0.004      0.209      -0.005       0.013

  Specific indirect 8
    Y6
    Y5
    Y4
    X3
    X2
    U_X2               0.002       0.008      0.281      -0.013       0.020

  Specific indirect 9
    Y6
    Y5
    X4
    X3
    X2
    U_X2               0.010       0.014      0.189      -0.014       0.042

  Specific indirect 10
    Y6
    X5
    X4
    X3
    X2
    U_X2               0.040       0.048      0.129      -0.029       0.149


Effects from U_X2 to Y5

    Total              0.045       0.039      0.091      -0.021       0.127
    Total indirect     0.045       0.039      0.091      -0.021       0.127

  Specific indirect 1
    Y5
    X4
    U_X2               0.000       0.006      0.441      -0.015       0.010

  Specific indirect 2
    Y5
    Y4
    Y3
    U_X2               0.000       0.013      0.495      -0.015       0.035

  Specific indirect 3
    Y5
    Y4
    X3
    U_X2              -0.002       0.006      0.285      -0.016       0.007

  Specific indirect 4
    Y5
    X4
    X3
    U_X2              -0.011       0.016      0.140      -0.051       0.010

  Specific indirect 5
    Y5
    Y4
    Y3
    X2
    U_X2               0.004       0.007      0.194      -0.009       0.022

  Specific indirect 6
    Y5
    Y4
    X3
    X2
    U_X2               0.009       0.017      0.285      -0.022       0.045

  Specific indirect 7
    Y5
    X4
    X3
    X2
    U_X2               0.040       0.048      0.139      -0.027       0.153


Effects from U_X2 to Y4

    Total              0.041       0.036      0.086      -0.019       0.120
    Total indirect     0.041       0.036      0.086      -0.019       0.120

  Specific indirect 1
    Y4
    Y3
    U_X2               0.001       0.020      0.468      -0.028       0.051

  Specific indirect 2
    Y4
    X3
    U_X2              -0.009       0.018      0.254      -0.051       0.017

  Specific indirect 3
    Y4
    Y3
    X2
    U_X2               0.010       0.016      0.222      -0.019       0.044

  Specific indirect 4
    Y4
    X3
    X2
    U_X2               0.032       0.054      0.254      -0.047       0.153


Effects from U_X2 to Y3

    Total              0.048       0.032      0.059      -0.017       0.111
    Total indirect     0.047       0.055      0.150      -0.036       0.168

  Specific indirect 1
    Y3
    X2
    U_X2               0.047       0.055      0.150      -0.036       0.168

  Direct
    Y3
    U_X2              -0.004       0.055      0.466      -0.115       0.101


CREDIBILITY INTERVALS OF MODEL RESULTS

                  Lower .5%  Lower 2.5%    Lower 5%    Estimate    Upper 5%  Upper 2.5%   Upper .5%

 ETA1_X   BY
    X1               1.000       1.000       1.000       1.000       1.000       1.000       1.000
    X2              -0.214      -0.124      -0.095       0.070       0.226       0.265       0.303
    X3              -0.197      -0.135      -0.108       0.016       0.138       0.162       0.202
    X4              -0.160      -0.089      -0.065       0.038       0.136       0.155       0.195
    X5              -0.120      -0.057      -0.027       0.067       0.170       0.187       0.233
    X6              -0.149      -0.116      -0.089      -0.008       0.083       0.095       0.150

 ETA1_Y   BY
    Y1               1.000       1.000       1.000       1.000       1.000       1.000       1.000
    Y2              -0.007       0.086       0.167       0.520       0.857       0.902       1.040
    Y3               0.026       0.124       0.171       0.500       0.824       0.893       1.025
    Y4               0.055       0.197       0.230       0.572       0.900       0.998       1.102
    Y5               0.032       0.134       0.198       0.522       0.859       0.921       1.048
    Y6               0.001       0.097       0.176       0.505       0.855       0.903       1.050

 U_X6     BY
    X6               1.000       1.000       1.000       1.000       1.000       1.000       1.000

 U_X5     BY
    X5               1.000       1.000       1.000       1.000       1.000       1.000       1.000

 U_X4     BY
    X4               1.000       1.000       1.000       1.000       1.000       1.000       1.000

 U_X3     BY
    X3               1.000       1.000       1.000       1.000       1.000       1.000       1.000

 U_X2     BY
    X2               1.000       1.000       1.000       1.000       1.000       1.000       1.000

 U_X1     BY
    X1               1.000       1.000       1.000       1.000       1.000       1.000       1.000

 U_Y6     BY
    Y6               1.000       1.000       1.000       1.000       1.000       1.000       1.000

 U_Y5     BY
    Y5               1.000       1.000       1.000       1.000       1.000       1.000       1.000

 U_Y4     BY
    Y4               1.000       1.000       1.000       1.000       1.000       1.000       1.000

 U_Y3     BY
    Y3               1.000       1.000       1.000       1.000       1.000       1.000       1.000

 U_Y2     BY
    Y2               1.000       1.000       1.000       1.000       1.000       1.000       1.000

 U_Y1     BY
    Y1               1.000       1.000       1.000       1.000       1.000       1.000       1.000

 X3       ON
    U_X2            -0.550      -0.491      -0.454      -0.305      -0.140      -0.116      -0.055
    U_X1            -0.199      -0.134      -0.090       0.036       0.168       0.181       0.238

 X4       ON
    U_X3            -0.523      -0.473      -0.448      -0.298      -0.152      -0.122      -0.067
    U_X2            -0.244      -0.177      -0.158      -0.019       0.112       0.146       0.180

 X5       ON
    U_X4            -0.591      -0.518      -0.483      -0.330      -0.171      -0.146      -0.103
    U_X3            -0.235      -0.190      -0.153      -0.011       0.134       0.153       0.218

 X6       ON
    U_X5            -0.465      -0.407      -0.386      -0.242      -0.107      -0.075      -0.031
    U_X4            -0.146      -0.084      -0.056       0.084       0.222       0.249       0.295

 Y2       ON
    U_Y1            -0.424      -0.311      -0.252       0.126       0.491       0.561       0.706
    U_X1            -0.581      -0.447      -0.380       0.002       0.403       0.487       0.648

 Y3       ON
    U_Y2            -0.426      -0.319      -0.239       0.132       0.490       0.546       0.689
    U_X2            -0.661      -0.508      -0.459      -0.021       0.380       0.472       0.637

 Y4       ON
    U_Y3            -0.506      -0.372      -0.328       0.055       0.405       0.497       0.610
    U_X3            -0.670      -0.525      -0.429      -0.041       0.388       0.440       0.571

 Y5       ON
    U_Y4            -0.362      -0.242      -0.152       0.196       0.567       0.602       0.703
    U_X4            -0.591      -0.459      -0.362       0.031       0.455       0.515       0.674

 Y6       ON
    U_Y5            -0.444      -0.316      -0.237       0.139       0.518       0.580       0.691
    U_X5            -0.625      -0.454      -0.398       0.018       0.427       0.519       0.645

 X2       ON
    X1               0.742       0.794       0.824       0.956       1.072       1.092       1.141

 X3       ON
    X2               0.828       0.866       0.877       0.973       1.064       1.091       1.123

 X4       ON
    X3               0.845       0.886       0.903       0.971       1.029       1.040       1.059

 X5       ON
    X4               0.811       0.847       0.869       0.938       0.999       1.004       1.029

 X6       ON
    X5               0.900       0.931       0.941       0.996       1.050       1.070       1.103

 Y2       ON
    Y1              -0.188      -0.073      -0.011       0.367       0.745       0.818       0.931
    X1              -0.294      -0.208      -0.156       0.209       0.662       0.753       0.922

 Y3       ON
    Y2              -0.167      -0.037       0.009       0.388       0.772       0.851       0.955
    X2              -0.256      -0.152      -0.119       0.223       0.657       0.753       0.889

 Y4       ON
    Y3              -0.221      -0.084      -0.047       0.342       0.709       0.800       0.887
    X3              -0.311      -0.204      -0.190       0.155       0.585       0.710       0.846

 Y5       ON
    Y4              -0.136      -0.015       0.043       0.427       0.808       0.872       0.974
    X4              -0.230      -0.144      -0.111       0.207       0.615       0.709       0.869

 Y6       ON
    Y5              -0.174      -0.037       0.006       0.363       0.728       0.806       0.882
    X5              -0.215      -0.163      -0.110       0.217       0.629       0.697       0.885

 U_X6     WITH
    ETA1_X           0.000       0.000       0.000       0.000       0.000       0.000       0.000
    ETA1_Y           0.000       0.000       0.000       0.000       0.000       0.000       0.000
    U_X5             0.000       0.000       0.000       0.000       0.000       0.000       0.000
    U_X4             0.000       0.000       0.000       0.000       0.000       0.000       0.000
    U_X3             0.000       0.000       0.000       0.000       0.000       0.000       0.000
    U_X2             0.000       0.000       0.000       0.000       0.000       0.000       0.000
    U_X1             0.000       0.000       0.000       0.000       0.000       0.000       0.000
    U_Y6            -0.008      -0.005      -0.003       0.007       0.017       0.020       0.024
    U_Y5             0.000       0.000       0.000       0.000       0.000       0.000       0.000
    U_Y4             0.000       0.000       0.000       0.000       0.000       0.000       0.000
    U_Y3             0.000       0.000       0.000       0.000       0.000       0.000       0.000
    U_Y2             0.000       0.000       0.000       0.000       0.000       0.000       0.000
    U_Y1             0.000       0.000       0.000       0.000       0.000       0.000       0.000

 U_X5     WITH
    ETA1_X           0.000       0.000       0.000       0.000       0.000       0.000       0.000
    ETA1_Y           0.000       0.000       0.000       0.000       0.000       0.000       0.000
    U_X4             0.000       0.000       0.000       0.000       0.000       0.000       0.000
    U_X3             0.000       0.000       0.000       0.000       0.000       0.000       0.000
    U_X2             0.000       0.000       0.000       0.000       0.000       0.000       0.000
    U_X1             0.000       0.000       0.000       0.000       0.000       0.000       0.000
    U_Y6             0.000       0.000       0.000       0.000       0.000       0.000       0.000
    U_Y5             0.004       0.007       0.009       0.018       0.028       0.029       0.035
    U_Y4             0.000       0.000       0.000       0.000       0.000       0.000       0.000
    U_Y3             0.000       0.000       0.000       0.000       0.000       0.000       0.000
    U_Y2             0.000       0.000       0.000       0.000       0.000       0.000       0.000
    U_Y1             0.000       0.000       0.000       0.000       0.000       0.000       0.000

 U_X4     WITH
    ETA1_X           0.000       0.000       0.000       0.000       0.000       0.000       0.000
    ETA1_Y           0.000       0.000       0.000       0.000       0.000       0.000       0.000
    U_X3             0.000       0.000       0.000       0.000       0.000       0.000       0.000
    U_X2             0.000       0.000       0.000       0.000       0.000       0.000       0.000
    U_X1             0.000       0.000       0.000       0.000       0.000       0.000       0.000
    U_Y6             0.000       0.000       0.000       0.000       0.000       0.000       0.000
    U_Y5             0.000       0.000       0.000       0.000       0.000       0.000       0.000
    U_Y4            -0.019      -0.012      -0.009       0.005       0.019       0.023       0.029
    U_Y3             0.000       0.000       0.000       0.000       0.000       0.000       0.000
    U_Y2             0.000       0.000       0.000       0.000       0.000       0.000       0.000
    U_Y1             0.000       0.000       0.000       0.000       0.000       0.000       0.000

 U_X3     WITH
    ETA1_X           0.000       0.000       0.000       0.000       0.000       0.000       0.000
    ETA1_Y           0.000       0.000       0.000       0.000       0.000       0.000       0.000
    U_X2             0.000       0.000       0.000       0.000       0.000       0.000       0.000
    U_X1             0.000       0.000       0.000       0.000       0.000       0.000       0.000
    U_Y6             0.000       0.000       0.000       0.000       0.000       0.000       0.000
    U_Y5             0.000       0.000       0.000       0.000       0.000       0.000       0.000
    U_Y4             0.000       0.000       0.000       0.000       0.000       0.000       0.000
    U_Y3            -0.021      -0.015      -0.012       0.003       0.018       0.022       0.028
    U_Y2             0.000       0.000       0.000       0.000       0.000       0.000       0.000
    U_Y1             0.000       0.000       0.000       0.000       0.000       0.000       0.000

 U_X2     WITH
    ETA1_X           0.000       0.000       0.000       0.000       0.000       0.000       0.000
    ETA1_Y           0.000       0.000       0.000       0.000       0.000       0.000       0.000
    U_X1             0.000       0.000       0.000       0.000       0.000       0.000       0.000
    U_Y6             0.000       0.000       0.000       0.000       0.000       0.000       0.000
    U_Y5             0.000       0.000       0.000       0.000       0.000       0.000       0.000
    U_Y4             0.000       0.000       0.000       0.000       0.000       0.000       0.000
    U_Y3             0.000       0.000       0.000       0.000       0.000       0.000       0.000
    U_Y2            -0.003       0.008       0.010       0.037       0.064       0.072       0.085
    U_Y1             0.000       0.000       0.000       0.000       0.000       0.000       0.000

 U_X1     WITH
    ETA1_X           0.000       0.000       0.000       0.000       0.000       0.000       0.000
    ETA1_Y           0.000       0.000       0.000       0.000       0.000       0.000       0.000
    U_Y6             0.000       0.000       0.000       0.000       0.000       0.000       0.000
    U_Y5             0.000       0.000       0.000       0.000       0.000       0.000       0.000
    U_Y4             0.000       0.000       0.000       0.000       0.000       0.000       0.000
    U_Y3             0.000       0.000       0.000       0.000       0.000       0.000       0.000
    U_Y2             0.000       0.000       0.000       0.000       0.000       0.000       0.000
    U_Y1            -0.071      -0.050      -0.045       0.224       0.701       0.823       0.985

 U_Y6     WITH
    ETA1_X           0.000       0.000       0.000       0.000       0.000       0.000       0.000
    ETA1_Y           0.000       0.000       0.000       0.000       0.000       0.000       0.000
    U_Y5             0.000       0.000       0.000       0.000       0.000       0.000       0.000
    U_Y4             0.000       0.000       0.000       0.000       0.000       0.000       0.000
    U_Y3             0.000       0.000       0.000       0.000       0.000       0.000       0.000
    U_Y2             0.000       0.000       0.000       0.000       0.000       0.000       0.000
    U_Y1             0.000       0.000       0.000       0.000       0.000       0.000       0.000

 U_Y5     WITH
    ETA1_X           0.000       0.000       0.000       0.000       0.000       0.000       0.000
    ETA1_Y           0.000       0.000       0.000       0.000       0.000       0.000       0.000
    U_Y4             0.000       0.000       0.000       0.000       0.000       0.000       0.000
    U_Y3             0.000       0.000       0.000       0.000       0.000       0.000       0.000
    U_Y2             0.000       0.000       0.000       0.000       0.000       0.000       0.000
    U_Y1             0.000       0.000       0.000       0.000       0.000       0.000       0.000

 U_Y4     WITH
    ETA1_X           0.000       0.000       0.000       0.000       0.000       0.000       0.000
    ETA1_Y           0.000       0.000       0.000       0.000       0.000       0.000       0.000
    U_Y3             0.000       0.000       0.000       0.000       0.000       0.000       0.000
    U_Y2             0.000       0.000       0.000       0.000       0.000       0.000       0.000
    U_Y1             0.000       0.000       0.000       0.000       0.000       0.000       0.000

 U_Y3     WITH
    ETA1_X           0.000       0.000       0.000       0.000       0.000       0.000       0.000
    ETA1_Y           0.000       0.000       0.000       0.000       0.000       0.000       0.000
    U_Y2             0.000       0.000       0.000       0.000       0.000       0.000       0.000
    U_Y1             0.000       0.000       0.000       0.000       0.000       0.000       0.000

 U_Y2     WITH
    ETA1_X           0.000       0.000       0.000       0.000       0.000       0.000       0.000
    ETA1_Y           0.000       0.000       0.000       0.000       0.000       0.000       0.000
    U_Y1             0.000       0.000       0.000       0.000       0.000       0.000       0.000

 U_Y1     WITH
    ETA1_X           0.000       0.000       0.000       0.000       0.000       0.000       0.000
    ETA1_Y           0.000       0.000       0.000       0.000       0.000       0.000       0.000

 ETA1_Y   WITH
    ETA1_X          -0.067      -0.019       0.048       0.592       0.952       0.973       1.086

 Intercepts
    Y6              -1.829      -1.284      -0.958       1.511       3.806       4.306       5.427
    Y5              -1.873      -1.544      -1.223       1.240       3.479       3.973       5.323
    Y4              -1.494      -0.952      -0.580       2.164       4.448       4.929       6.118
    Y3              -2.038      -1.393      -1.133       1.327       3.708       4.381       5.494
    Y2              -2.413      -1.614      -1.146       1.683       4.201       4.696       5.870
    Y1               5.004       5.065       5.104       5.264       5.422       5.444       5.499
    X6              -0.810      -0.552      -0.381       0.027       0.472       0.532       0.786
    X5              -0.213      -0.025       0.050       0.498       1.053       1.193       1.492
    X4              -0.461      -0.304      -0.222       0.233       0.754       0.900       1.193
    X3              -0.835      -0.620      -0.444       0.269       0.982       1.108       1.420
    X2              -1.060      -0.724      -0.627       0.319       1.269       1.534       1.981
    X1               7.477       7.525       7.554       7.685       7.828       7.847       7.897

 Variances
    ETA1_X           0.007       0.009       0.022       0.417       0.759       0.824       0.970
    ETA1_Y           0.168       0.262       0.418       1.020       1.440       1.442       1.607
    U_X6             0.008       0.010       0.010       0.015       0.021       0.023       0.026
    U_X5             0.013       0.016       0.017       0.024       0.032       0.035       0.039
    U_X4             0.012       0.015       0.016       0.023       0.031       0.033       0.038
    U_X3             0.025       0.029       0.032       0.045       0.060       0.063       0.071
    U_X2             0.023       0.027       0.029       0.054       0.081       0.090       0.108
    U_X1             0.003       0.015       0.040       0.376       0.751       0.824       0.968
    U_Y6             0.083       0.099       0.104       0.142       0.184       0.195       0.211
    U_Y5             0.036       0.041       0.044       0.065       0.087       0.092       0.104
    U_Y4             0.090       0.102       0.109       0.166       0.222       0.237       0.272
    U_Y3             0.055       0.065       0.069       0.100       0.133       0.141       0.158
    U_Y2             0.069       0.078       0.083       0.123       0.168       0.180       0.206
    U_Y1             0.001       0.001       0.005       0.182       0.700       0.865       1.116

 Residual Variances
    Y6               0.005       0.005       0.005       0.005       0.005       0.005       0.005
    Y5               0.005       0.005       0.005       0.005       0.005       0.005       0.005
    Y4               0.005       0.005       0.005       0.005       0.005       0.005       0.005
    Y3               0.005       0.005       0.005       0.005       0.005       0.005       0.005
    Y2               0.005       0.005       0.005       0.005       0.005       0.005       0.005
    Y1               0.005       0.005       0.005       0.005       0.005       0.005       0.005
    X6               0.005       0.005       0.005       0.005       0.005       0.005       0.005
    X5               0.005       0.005       0.005       0.005       0.005       0.005       0.005
    X4               0.005       0.005       0.005       0.005       0.005       0.005       0.005
    X3               0.005       0.005       0.005       0.005       0.005       0.005       0.005
    X2               0.005       0.005       0.005       0.005       0.005       0.005       0.005
    X1               0.005       0.005       0.005       0.005       0.005       0.005       0.005

New/Additional Parameters
    AR_X             0.885       0.914       0.924       0.969       1.007       1.016       1.036
    MA1_X           -0.489      -0.440      -0.413      -0.293      -0.172      -0.150      -0.112
    MA2_X           -0.157      -0.108      -0.078       0.022       0.133       0.146       0.188
    MA_X            -0.557      -0.474      -0.436      -0.271      -0.102      -0.074      -0.017
    ARMA_X           0.436       0.518       0.548       0.699       0.849       0.879       0.927
    AR_Y            -0.142      -0.053       0.016       0.378       0.755       0.807       0.929
    MA_Y            -0.402      -0.289      -0.218       0.130       0.491       0.553       0.662
    ARMA_Y           0.312       0.356       0.380       0.504       0.638       0.660       0.715
    CL_YX           -0.250      -0.179      -0.116       0.202       0.634       0.697       0.868
    CLMA_YX         -0.608      -0.445      -0.369      -0.001       0.419       0.487       0.612
    CLCL_YX         -0.099      -0.012       0.021       0.229       0.445       0.496       0.566


CREDIBILITY INTERVALS OF STANDARDIZED MODEL RESULTS


STDYX Standardization

                  Lower .5%  Lower 2.5%    Lower 5%    Estimate    Upper 5%  Upper 2.5%   Upper .5%

 ETA1_X   BY
    X1               0.163       0.245       0.314       0.725       0.981       0.987       0.995
    X2              -0.131      -0.077      -0.058       0.043       0.159       0.188       0.238
    X3              -0.105      -0.075      -0.064       0.009       0.093       0.115       0.157
    X4              -0.077      -0.056      -0.038       0.023       0.094       0.108       0.146
    X5              -0.059      -0.035      -0.025       0.042       0.116       0.137       0.177
    X6              -0.121      -0.078      -0.063      -0.004       0.052       0.067       0.095

 ETA1_Y   BY
    Y1               0.421       0.550       0.648       0.921       0.998       0.998       0.998
    Y2               0.004       0.081       0.143       0.442       0.757       0.808       0.924
    Y3               0.016       0.105       0.116       0.427       0.689       0.784       0.881
    Y4               0.052       0.140       0.188       0.495       0.777       0.833       0.957
    Y5               0.024       0.097       0.173       0.435       0.727       0.757       0.869
    Y6               0.005       0.085       0.137       0.433       0.720       0.778       0.887

 U_X6     BY
    X6               0.098       0.106       0.109       0.135       0.162       0.168       0.180

 U_X5     BY
    X5               0.123       0.133       0.139       0.170       0.203       0.209       0.227

 U_X4     BY
    X4               0.115       0.126       0.132       0.162       0.195       0.201       0.216

 U_X3     BY
    X3               0.164       0.177       0.184       0.223       0.266       0.275       0.297

 U_X2     BY
    X2               0.161       0.175       0.188       0.250       0.317       0.330       0.366

 U_X1     BY
    X1               0.192       0.306       0.366       0.684       0.987       0.991       0.994

 U_Y6     BY
    Y6               0.257       0.276       0.286       0.340       0.396       0.408       0.426

 U_Y5     BY
    Y5               0.162       0.174       0.182       0.224       0.268       0.277       0.296

 U_Y4     BY
    Y4               0.265       0.292       0.301       0.372       0.440       0.457       0.483

 U_Y3     BY
    Y3               0.212       0.226       0.233       0.285       0.336       0.349       0.374

 U_Y2     BY
    Y2               0.228       0.248       0.256       0.316       0.377       0.393       0.417

 U_Y1     BY
    Y1               0.080       0.146       0.149       0.384       0.800       0.877       0.919

 X3       ON
    U_X2            -0.146      -0.128      -0.120      -0.074      -0.035      -0.027      -0.013
    U_X1            -0.098      -0.070      -0.061       0.022       0.100       0.125       0.164

 X4       ON
    U_X3            -0.123      -0.109      -0.102      -0.067      -0.033      -0.028      -0.016
    U_X2            -0.059      -0.045      -0.039      -0.005       0.028       0.035       0.048

 X5       ON
    U_X4            -0.102      -0.088      -0.082      -0.054      -0.027      -0.023      -0.014
    U_X3            -0.053      -0.042      -0.036      -0.002       0.030       0.037       0.053

 X6       ON
    U_X5            -0.080      -0.070      -0.065      -0.040      -0.018      -0.014      -0.005
    U_X4            -0.023      -0.014      -0.009       0.014       0.038       0.041       0.051

 Y2       ON
    U_Y1            -0.249      -0.144      -0.099       0.044       0.289       0.351       0.483
    U_X1            -0.456      -0.300      -0.234       0.001       0.182       0.218       0.274

 Y3       ON
    U_Y2            -0.145      -0.097      -0.076       0.041       0.153       0.177       0.211
    U_X2            -0.157      -0.115      -0.094      -0.004       0.087       0.101       0.133

 Y4       ON
    U_Y3            -0.159      -0.113      -0.094       0.016       0.119       0.141       0.174
    U_X3            -0.135      -0.103      -0.084      -0.008       0.073       0.085       0.110

 Y5       ON
    U_Y4            -0.131      -0.086      -0.055       0.069       0.194       0.212       0.244
    U_X4            -0.085      -0.063      -0.048       0.004       0.062       0.069       0.090

 Y6       ON
    U_Y5            -0.102      -0.076      -0.058       0.032       0.118       0.136       0.169
    U_X5            -0.097      -0.065      -0.057       0.003       0.060       0.074       0.090

 X2       ON
    X1               0.736       0.797       0.824       0.934       1.002       1.022       1.070

 X3       ON
    X2               0.803       0.844       0.860       0.955       1.042       1.061       1.097

 X4       ON
    X3               0.851       0.894       0.916       0.983       1.028       1.038       1.059

 X5       ON
    X4               0.819       0.863       0.889       0.962       1.004       1.009       1.038

 X6       ON
    X5               0.904       0.934       0.943       0.994       1.041       1.061       1.103

 Y2       ON
    Y1              -0.191      -0.079      -0.014       0.368       0.745       0.814       0.935
    X1              -0.251      -0.161      -0.137       0.170       0.534       0.632       0.746

 Y3       ON
    Y2              -0.166      -0.046       0.023       0.387       0.788       0.843       0.949
    X2              -0.191      -0.144      -0.105       0.186       0.546       0.624       0.768

 Y4       ON
    Y3              -0.231      -0.104      -0.046       0.345       0.719       0.792       0.903
    X3              -0.257      -0.184      -0.159       0.133       0.517       0.616       0.763

 Y5       ON
    Y4              -0.132      -0.020       0.041       0.412       0.776       0.838       0.939
    X4              -0.199      -0.111      -0.103       0.169       0.507       0.601       0.714

 Y6       ON
    Y5              -0.167      -0.051       0.014       0.373       0.753       0.809       0.910
    X5              -0.202      -0.116      -0.094       0.179       0.526       0.611       0.726

 U_X6     WITH
    ETA1_X           0.000       0.000       0.000       0.000       0.000       0.000       0.000
    ETA1_Y           0.000       0.000       0.000       0.000       0.000       0.000       0.000
    U_X5             0.000       0.000       0.000       0.000       0.000       0.000       0.000
    U_X4             0.000       0.000       0.000       0.000       0.000       0.000       0.000
    U_X3             0.000       0.000       0.000       0.000       0.000       0.000       0.000
    U_X2             0.000       0.000       0.000       0.000       0.000       0.000       0.000
    U_X1             0.000       0.000       0.000       0.000       0.000       0.000       0.000
    U_Y6            -0.166      -0.086      -0.042       0.158       0.367       0.393       0.450
    U_Y5             0.000       0.000       0.000       0.000       0.000       0.000       0.000
    U_Y4             0.000       0.000       0.000       0.000       0.000       0.000       0.000
    U_Y3             0.000       0.000       0.000       0.000       0.000       0.000       0.000
    U_Y2             0.000       0.000       0.000       0.000       0.000       0.000       0.000
    U_Y1             0.000       0.000       0.000       0.000       0.000       0.000       0.000

 U_X5     WITH
    ETA1_X           0.000       0.000       0.000       0.000       0.000       0.000       0.000
    ETA1_Y           0.000       0.000       0.000       0.000       0.000       0.000       0.000
    U_X4             0.000       0.000       0.000       0.000       0.000       0.000       0.000
    U_X3             0.000       0.000       0.000       0.000       0.000       0.000       0.000
    U_X2             0.000       0.000       0.000       0.000       0.000       0.000       0.000
    U_X1             0.000       0.000       0.000       0.000       0.000       0.000       0.000
    U_Y6             0.000       0.000       0.000       0.000       0.000       0.000       0.000
    U_Y5             0.120       0.210       0.258       0.451       0.649       0.675       0.731
    U_Y4             0.000       0.000       0.000       0.000       0.000       0.000       0.000
    U_Y3             0.000       0.000       0.000       0.000       0.000       0.000       0.000
    U_Y2             0.000       0.000       0.000       0.000       0.000       0.000       0.000
    U_Y1             0.000       0.000       0.000       0.000       0.000       0.000       0.000

 U_X4     WITH
    ETA1_X           0.000       0.000       0.000       0.000       0.000       0.000       0.000
    ETA1_Y           0.000       0.000       0.000       0.000       0.000       0.000       0.000
    U_X3             0.000       0.000       0.000       0.000       0.000       0.000       0.000
    U_X2             0.000       0.000       0.000       0.000       0.000       0.000       0.000
    U_X1             0.000       0.000       0.000       0.000       0.000       0.000       0.000
    U_Y6             0.000       0.000       0.000       0.000       0.000       0.000       0.000
    U_Y5             0.000       0.000       0.000       0.000       0.000       0.000       0.000
    U_Y4            -0.290      -0.189      -0.138       0.082       0.317       0.353       0.405
    U_Y3             0.000       0.000       0.000       0.000       0.000       0.000       0.000
    U_Y2             0.000       0.000       0.000       0.000       0.000       0.000       0.000
    U_Y1             0.000       0.000       0.000       0.000       0.000       0.000       0.000

 U_X3     WITH
    ETA1_X           0.000       0.000       0.000       0.000       0.000       0.000       0.000
    ETA1_Y           0.000       0.000       0.000       0.000       0.000       0.000       0.000
    U_X2             0.000       0.000       0.000       0.000       0.000       0.000       0.000
    U_X1             0.000       0.000       0.000       0.000       0.000       0.000       0.000
    U_Y6             0.000       0.000       0.000       0.000       0.000       0.000       0.000
    U_Y5             0.000       0.000       0.000       0.000       0.000       0.000       0.000
    U_Y4             0.000       0.000       0.000       0.000       0.000       0.000       0.000
    U_Y3            -0.275      -0.214      -0.176       0.051       0.274       0.316       0.406
    U_Y2             0.000       0.000       0.000       0.000       0.000       0.000       0.000
    U_Y1             0.000       0.000       0.000       0.000       0.000       0.000       0.000

 U_X2     WITH
    ETA1_X           0.000       0.000       0.000       0.000       0.000       0.000       0.000
    ETA1_Y           0.000       0.000       0.000       0.000       0.000       0.000       0.000
    U_X1             0.000       0.000       0.000       0.000       0.000       0.000       0.000
    U_Y6             0.000       0.000       0.000       0.000       0.000       0.000       0.000
    U_Y5             0.000       0.000       0.000       0.000       0.000       0.000       0.000
    U_Y4             0.000       0.000       0.000       0.000       0.000       0.000       0.000
    U_Y3             0.000       0.000       0.000       0.000       0.000       0.000       0.000
    U_Y2             0.023       0.130       0.194       0.465       0.715       0.742       0.824
    U_Y1             0.000       0.000       0.000       0.000       0.000       0.000       0.000

 U_X1     WITH
    ETA1_X           0.000       0.000       0.000       0.000       0.000       0.000       0.000
    ETA1_Y           0.000       0.000       0.000       0.000       0.000       0.000       0.000
    U_Y6             0.000       0.000       0.000       0.000       0.000       0.000       0.000
    U_Y5             0.000       0.000       0.000       0.000       0.000       0.000       0.000
    U_Y4             0.000       0.000       0.000       0.000       0.000       0.000       0.000
    U_Y3             0.000       0.000       0.000       0.000       0.000       0.000       0.000
    U_Y2             0.000       0.000       0.000       0.000       0.000       0.000       0.000
    U_Y1            -0.686      -0.199       0.137       0.888       1.000       1.000       1.000

 U_Y6     WITH
    ETA1_X           0.000       0.000       0.000       0.000       0.000       0.000       0.000
    ETA1_Y           0.000       0.000       0.000       0.000       0.000       0.000       0.000
    U_Y5             0.000       0.000       0.000       0.000       0.000       0.000       0.000
    U_Y4             0.000       0.000       0.000       0.000       0.000       0.000       0.000
    U_Y3             0.000       0.000       0.000       0.000       0.000       0.000       0.000
    U_Y2             0.000       0.000       0.000       0.000       0.000       0.000       0.000
    U_Y1             0.000       0.000       0.000       0.000       0.000       0.000       0.000

 U_Y5     WITH
    ETA1_X           0.000       0.000       0.000       0.000       0.000       0.000       0.000
    ETA1_Y           0.000       0.000       0.000       0.000       0.000       0.000       0.000
    U_Y4             0.000       0.000       0.000       0.000       0.000       0.000       0.000
    U_Y3             0.000       0.000       0.000       0.000       0.000       0.000       0.000
    U_Y2             0.000       0.000       0.000       0.000       0.000       0.000       0.000
    U_Y1             0.000       0.000       0.000       0.000       0.000       0.000       0.000

 U_Y4     WITH
    ETA1_X           0.000       0.000       0.000       0.000       0.000       0.000       0.000
    ETA1_Y           0.000       0.000       0.000       0.000       0.000       0.000       0.000
    U_Y3             0.000       0.000       0.000       0.000       0.000       0.000       0.000
    U_Y2             0.000       0.000       0.000       0.000       0.000       0.000       0.000
    U_Y1             0.000       0.000       0.000       0.000       0.000       0.000       0.000

 U_Y3     WITH
    ETA1_X           0.000       0.000       0.000       0.000       0.000       0.000       0.000
    ETA1_Y           0.000       0.000       0.000       0.000       0.000       0.000       0.000
    U_Y2             0.000       0.000       0.000       0.000       0.000       0.000       0.000
    U_Y1             0.000       0.000       0.000       0.000       0.000       0.000       0.000

 U_Y2     WITH
    ETA1_X           0.000       0.000       0.000       0.000       0.000       0.000       0.000
    ETA1_Y           0.000       0.000       0.000       0.000       0.000       0.000       0.000
    U_Y1             0.000       0.000       0.000       0.000       0.000       0.000       0.000

 U_Y1     WITH
    ETA1_X           0.000       0.000       0.000       0.000       0.000       0.000       0.000
    ETA1_Y           0.000       0.000       0.000       0.000       0.000       0.000       0.000

 ETA1_Y   WITH
    ETA1_X          -0.285       0.295       0.651       0.891       1.000       1.000       1.000

 Intercepts
    Y6              -1.485      -1.203      -0.968       1.357       3.352       3.878       5.113
    Y5              -1.628      -1.314      -1.126       1.092       3.035       3.552       4.718
    Y4              -1.336      -0.895      -0.508       1.968       4.093       4.496       5.642
    Y3              -1.796      -1.274      -0.960       1.192       3.397       3.915       5.005
    Y2              -2.031      -1.374      -1.027       1.503       3.832       4.352       5.447
    Y1               3.976       4.084       4.199       4.718       5.251       5.327       5.592
    X6              -0.910      -0.593      -0.445       0.029       0.484       0.593       0.843
    X5              -0.217      -0.039       0.053       0.544       1.157       1.310       1.661
    X4              -0.479      -0.312      -0.212       0.248       0.832       0.973       1.313
    X3              -0.928      -0.612      -0.464       0.284       1.056       1.219       1.492
    X2              -1.160      -0.770      -0.637       0.343       1.399       1.687       2.148
    X1               6.942       7.315       7.460       8.494       9.574       9.840      10.203

 Variances
    ETA1_X           1.000       1.000       1.000       1.000       1.000       1.000       1.000
    ETA1_Y           1.000       1.000       1.000       1.000       1.000       1.000       1.000
    U_X6             1.000       1.000       1.000       1.000       1.000       1.000       1.000
    U_X5             1.000       1.000       1.000       1.000       1.000       1.000       1.000
    U_X4             1.000       1.000       1.000       1.000       1.000       1.000       1.000
    U_X3             1.000       1.000       1.000       1.000       1.000       1.000       1.000
    U_X2             1.000       1.000       1.000       1.000       1.000       1.000       1.000
    U_X1             1.000       1.000       1.000       1.000       1.000       1.000       1.000
    U_Y6             1.000       1.000       1.000       1.000       1.000       1.000       1.000
    U_Y5             1.000       1.000       1.000       1.000       1.000       1.000       1.000
    U_Y4             1.000       1.000       1.000       1.000       1.000       1.000       1.000
    U_Y3             1.000       1.000       1.000       1.000       1.000       1.000       1.000
    U_Y2             1.000       1.000       1.000       1.000       1.000       1.000       1.000
    U_Y1             1.000       1.000       1.000       1.000       1.000       1.000       1.000

 Residual Variances
    Y6               0.003       0.003       0.003       0.004       0.005       0.005       0.005
    Y5               0.003       0.003       0.003       0.004       0.005       0.005       0.005
    Y4               0.003       0.003       0.003       0.004       0.005       0.005       0.006
    Y3               0.003       0.003       0.003       0.004       0.005       0.005       0.006
    Y2               0.003       0.003       0.003       0.004       0.005       0.005       0.005
    Y1               0.003       0.003       0.003       0.004       0.005       0.005       0.006
    X6               0.004       0.005       0.005       0.006       0.007       0.007       0.008
    X5               0.004       0.004       0.005       0.006       0.007       0.007       0.008
    X4               0.004       0.004       0.005       0.006       0.007       0.007       0.008
    X3               0.004       0.004       0.004       0.006       0.007       0.007       0.007
    X2               0.004       0.004       0.005       0.006       0.007       0.007       0.008
    X1               0.004       0.004       0.005       0.006       0.008       0.008       0.009


CREDIBILITY INTERVALS OF TOTAL, TOTAL INDIRECT, SPECIFIC INDIRECT, AND DIRECT EFFECTS


                  Lower .5%  Lower 2.5%    Lower 5%    Estimate    Upper 5%  Upper 2.5%   Upper .5%

Effects from U_X2 to Y6

  Total             -0.152      -0.087      -0.076       0.215       0.501       0.577       0.676
  Total indirect    -0.152      -0.087      -0.076       0.215       0.501       0.577       0.676

  Specific indirect 1
    Y6
    Y5
    X4
    U_X2            -0.026      -0.017      -0.011       0.000       0.011       0.014       0.026

  Specific indirect 2
    Y6
    X5
    X4
    U_X2            -0.103      -0.063      -0.046      -0.001       0.036       0.052       0.078

  Specific indirect 3
    Y6
    Y5
    Y4
    Y3
    U_X2            -0.066      -0.040      -0.030       0.000       0.073       0.115       0.214

  Specific indirect 4
    Y6
    Y5
    Y4
    X3
    U_X2            -0.044      -0.032      -0.024      -0.003       0.016       0.020       0.035

  Specific indirect 5
    Y6
    Y5
    X4
    X3
    U_X2            -0.090      -0.068      -0.055      -0.014       0.017       0.022       0.038

  Specific indirect 6
    Y6
    X5
    X4
    X3
    U_X2            -0.296      -0.228      -0.184      -0.054       0.036       0.043       0.073

  Specific indirect 7
    Y6
    Y5
    Y4
    Y3
    X2
    U_X2            -0.046      -0.023      -0.014       0.005       0.047       0.062       0.090

  Specific indirect 8
    Y6
    Y5
    Y4
    X3
    X2
    U_X2            -0.088      -0.056      -0.043       0.010       0.078       0.099       0.129

  Specific indirect 9
    Y6
    Y5
    X4
    X3
    X2
    U_X2            -0.097      -0.061      -0.049       0.049       0.166       0.196       0.254

  Specific indirect 10
    Y6
    X5
    X4
    X3
    X2
    U_X2            -0.203      -0.119      -0.089       0.191       0.578       0.666       0.811


Effects from U_X2 to Y5

  Total             -0.178      -0.099      -0.045       0.221       0.534       0.575       0.668
  Total indirect    -0.178      -0.099      -0.045       0.221       0.534       0.575       0.668

  Specific indirect 1
    Y5
    X4
    U_X2            -0.104      -0.064      -0.045      -0.001       0.039       0.053       0.082

  Specific indirect 2
    Y5
    Y4
    Y3
    U_X2            -0.107      -0.071      -0.059       0.000       0.123       0.176       0.278

  Specific indirect 3
    Y5
    Y4
    X3
    U_X2            -0.096      -0.074      -0.059      -0.012       0.030       0.038       0.061

  Specific indirect 4
    Y5
    X4
    X3
    U_X2            -0.312      -0.227      -0.192      -0.055       0.036       0.056       0.077

  Specific indirect 5
    Y5
    Y4
    Y3
    X2
    U_X2            -0.065      -0.042      -0.026       0.018       0.090       0.107       0.149

  Specific indirect 6
    Y5
    Y4
    X3
    X2
    U_X2            -0.152      -0.115      -0.087       0.043       0.182       0.205       0.262

  Specific indirect 7
    Y5
    X4
    X3
    X2
    U_X2            -0.204      -0.142      -0.111       0.196       0.580       0.676       0.850


Effects from U_X2 to Y4

  Total             -0.151      -0.076      -0.049       0.195       0.469       0.532       0.625
  Total indirect    -0.151      -0.076      -0.049       0.195       0.469       0.532       0.625

  Specific indirect 1
    Y4
    Y3
    U_X2            -0.167      -0.126      -0.111       0.004       0.192       0.249       0.349

  Specific indirect 2
    Y4
    X3
    U_X2            -0.307      -0.229      -0.193      -0.042       0.056       0.079       0.119

  Specific indirect 3
    Y4
    Y3
    X2
    U_X2            -0.147      -0.080      -0.064       0.047       0.172       0.205       0.255

  Specific indirect 4
    Y4
    X3
    X2
    U_X2            -0.294      -0.209      -0.184       0.151       0.569       0.678       0.844


Effects from U_X2 to Y3

  Total             -0.148      -0.058      -0.011       0.229       0.475       0.522       0.630
  Total indirect    -0.256      -0.152      -0.119       0.223       0.657       0.753       0.889

  Specific indirect 1
    Y3
    X2
    U_X2            -0.256      -0.152      -0.119       0.223       0.657       0.753       0.889

  Direct
    Y3
    U_X2            -0.661      -0.508      -0.459      -0.021       0.380       0.472       0.637


CREDIBILITY INTERVALS OF STANDARDIZED TOTAL, TOTAL INDIRECT, SPECIFIC INDIRECT, AND DIRECT EFFECTS


STDYX Standardization

                  Lower .5%  Lower 2.5%    Lower 5%    Estimate    Upper 5%  Upper 2.5%   Upper .5%

Effects from U_X2 to Y6

  Total             -0.034      -0.022      -0.017       0.045       0.110       0.127       0.157
  Total indirect    -0.034      -0.022      -0.017       0.045       0.110       0.127       0.157

  Specific indirect 1
    Y6
    Y5
    X4
    U_X2            -0.006      -0.004      -0.003       0.000       0.002       0.003       0.005

  Specific indirect 2
    Y6
    X5
    X4
    U_X2            -0.022      -0.014      -0.010       0.000       0.008       0.010       0.019

  Specific indirect 3
    Y6
    Y5
    Y4
    Y3
    U_X2            -0.013      -0.009      -0.006       0.000       0.015       0.023       0.044

  Specific indirect 4
    Y6
    Y5
    Y4
    X3
    U_X2            -0.010      -0.007      -0.005      -0.001       0.003       0.004       0.007

  Specific indirect 5
    Y6
    Y5
    X4
    X3
    U_X2            -0.020      -0.015      -0.012      -0.003       0.003       0.005       0.008

  Specific indirect 6
    Y6
    X5
    X4
    X3
    U_X2            -0.067      -0.052      -0.042      -0.011       0.007       0.009       0.015

  Specific indirect 7
    Y6
    Y5
    Y4
    Y3
    X2
    U_X2            -0.009      -0.005      -0.003       0.001       0.010       0.013       0.020

  Specific indirect 8
    Y6
    Y5
    Y4
    X3
    X2
    U_X2            -0.019      -0.013      -0.009       0.002       0.016       0.020       0.028

  Specific indirect 9
    Y6
    Y5
    X4
    X3
    X2
    U_X2            -0.023      -0.014      -0.011       0.010       0.035       0.042       0.055

  Specific indirect 10
    Y6
    X5
    X4
    X3
    X2
    U_X2            -0.037      -0.029      -0.021       0.040       0.126       0.149       0.201


Effects from U_X2 to Y5

  Total             -0.031      -0.021      -0.012       0.045       0.114       0.127       0.159
  Total indirect    -0.031      -0.021      -0.012       0.045       0.114       0.127       0.159

  Specific indirect 1
    Y5
    X4
    U_X2            -0.022      -0.015      -0.010       0.000       0.008       0.010       0.018

  Specific indirect 2
    Y5
    Y4
    Y3
    U_X2            -0.020      -0.015      -0.012       0.000       0.024       0.035       0.059

  Specific indirect 3
    Y5
    Y4
    X3
    U_X2            -0.020      -0.016      -0.012      -0.002       0.006       0.007       0.013

  Specific indirect 4
    Y5
    X4
    X3
    U_X2            -0.066      -0.051      -0.041      -0.011       0.008       0.010       0.018

  Specific indirect 5
    Y5
    Y4
    Y3
    X2
    U_X2            -0.014      -0.009      -0.005       0.004       0.019       0.022       0.031

  Specific indirect 6
    Y5
    Y4
    X3
    X2
    U_X2            -0.034      -0.022      -0.019       0.009       0.037       0.045       0.057

  Specific indirect 7
    Y5
    X4
    X3
    X2
    U_X2            -0.046      -0.027      -0.023       0.040       0.125       0.153       0.194


Effects from U_X2 to Y4

  Total             -0.037      -0.019      -0.013       0.041       0.104       0.120       0.148
  Total indirect    -0.037      -0.019      -0.013       0.041       0.104       0.120       0.148

  Specific indirect 1
    Y4
    Y3
    U_X2            -0.036      -0.028      -0.024       0.001       0.040       0.051       0.076

  Specific indirect 2
    Y4
    X3
    U_X2            -0.069      -0.051      -0.043      -0.009       0.011       0.017       0.026

  Specific indirect 3
    Y4
    Y3
    X2
    U_X2            -0.033      -0.019      -0.013       0.010       0.038       0.044       0.060

  Specific indirect 4
    Y4
    X3
    X2
    U_X2            -0.066      -0.047      -0.038       0.032       0.128       0.153       0.207


Effects from U_X2 to Y3

  Total             -0.036      -0.017      -0.001       0.048       0.104       0.111       0.135
  Total indirect    -0.053      -0.036      -0.031       0.047       0.138       0.168       0.218

  Specific indirect 1
    Y3
    X2
    U_X2            -0.053      -0.036      -0.031       0.047       0.138       0.168       0.218

  Direct
    Y3
    U_X2            -0.157      -0.115      -0.094      -0.004       0.087       0.101       0.133


DIFFERENCE OUTPUT


            Average   Std. Dev.     Deviations from the Mean

                                    LY2         LY3         LY4         LY5         LY6
      1       0.524      0.200     -0.007      -0.023       0.049      -0.001      -0.020

                                    AR1_X3      AR1_X4      AR1_X5      AR1_X6
      2       0.969      0.026      0.005       0.000      -0.032       0.027

                                    AR1_Y2      AR1_Y3      AR1_Y4      AR1_Y5      AR1_Y6
      3       0.378      0.226     -0.009       0.012      -0.039       0.051      -0.015

                                    MA1_X3      MA1_X4      MA1_X5      MA1_X6
      4      -0.293      0.074     -0.009      -0.005      -0.037       0.051

                                    MA2_X3      MA2_X4      MA2_X5      MA2_X6
      5       0.022      0.065      0.013      -0.040      -0.032       0.060

                                    MA1_Y2      MA1_Y3      MA1_Y4      MA1_Y5      MA1_Y6
      6       0.130      0.217      0.000       0.000      -0.075       0.065       0.010

                                    CL1_YX2     CL1_YX3     CL1_YX4     CL1_YX5     CL1_YX6
      7       0.202      0.236      0.004       0.020      -0.044       0.005       0.015

                                    CLMA1_YX    CLMA1_YX    CLMA1_YX    CLMA1_YX    CLMA1_YX
      8      -0.001      0.242      0.008      -0.023      -0.036       0.032       0.018


TECHNICAL 1 OUTPUT


     PARAMETER SPECIFICATION


           NU
              Y6            Y5            Y4            Y3            Y2
              ________      ________      ________      ________      ________
                    0             0             0             0             0


           NU
              Y1            X6            X5            X4            X3
              ________      ________      ________      ________      ________
                    0             0             0             0             0


           NU
              X2            X1
              ________      ________
                    0             0


           LAMBDA
              ETA1_X        ETA1_Y        U_X6          U_X5          U_X4
              ________      ________      ________      ________      ________
 Y6                 0             0             0             0             0
 Y5                 0             0             0             0             0
 Y4                 0             0             0             0             0
 Y3                 0             0             0             0             0
 Y2                 0             0             0             0             0
 Y1                 0             0             0             0             0
 X6                 0             0             0             0             0
 X5                 0             0             0             0             0
 X4                 0             0             0             0             0
 X3                 0             0             0             0             0
 X2                 0             0             0             0             0
 X1                 0             0             0             0             0


           LAMBDA
              U_X3          U_X2          U_X1          U_Y6          U_Y5
              ________      ________      ________      ________      ________
 Y6                 0             0             0             0             0
 Y5                 0             0             0             0             0
 Y4                 0             0             0             0             0
 Y3                 0             0             0             0             0
 Y2                 0             0             0             0             0
 Y1                 0             0             0             0             0
 X6                 0             0             0             0             0
 X5                 0             0             0             0             0
 X4                 0             0             0             0             0
 X3                 0             0             0             0             0
 X2                 0             0             0             0             0
 X1                 0             0             0             0             0


           LAMBDA
              U_Y4          U_Y3          U_Y2          U_Y1          Y6
              ________      ________      ________      ________      ________
 Y6                 0             0             0             0             0
 Y5                 0             0             0             0             0
 Y4                 0             0             0             0             0
 Y3                 0             0             0             0             0
 Y2                 0             0             0             0             0
 Y1                 0             0             0             0             0
 X6                 0             0             0             0             0
 X5                 0             0             0             0             0
 X4                 0             0             0             0             0
 X3                 0             0             0             0             0
 X2                 0             0             0             0             0
 X1                 0             0             0             0             0


           LAMBDA
              Y5            Y4            Y3            Y2            Y1
              ________      ________      ________      ________      ________
 Y6                 0             0             0             0             0
 Y5                 0             0             0             0             0
 Y4                 0             0             0             0             0
 Y3                 0             0             0             0             0
 Y2                 0             0             0             0             0
 Y1                 0             0             0             0             0
 X6                 0             0             0             0             0
 X5                 0             0             0             0             0
 X4                 0             0             0             0             0
 X3                 0             0             0             0             0
 X2                 0             0             0             0             0
 X1                 0             0             0             0             0


           LAMBDA
              X6            X5            X4            X3            X2
              ________      ________      ________      ________      ________
 Y6                 0             0             0             0             0
 Y5                 0             0             0             0             0
 Y4                 0             0             0             0             0
 Y3                 0             0             0             0             0
 Y2                 0             0             0             0             0
 Y1                 0             0             0             0             0
 X6                 0             0             0             0             0
 X5                 0             0             0             0             0
 X4                 0             0             0             0             0
 X3                 0             0             0             0             0
 X2                 0             0             0             0             0
 X1                 0             0             0             0             0


           LAMBDA
              X1
              ________
 Y6                 0
 Y5                 0
 Y4                 0
 Y3                 0
 Y2                 0
 Y1                 0
 X6                 0
 X5                 0
 X4                 0
 X3                 0
 X2                 0
 X1                 0


           THETA
              Y6            Y5            Y4            Y3            Y2
              ________      ________      ________      ________      ________
 Y6                 0
 Y5                 0             0
 Y4                 0             0             0
 Y3                 0             0             0             0
 Y2                 0             0             0             0             0
 Y1                 0             0             0             0             0
 X6                 0             0             0             0             0
 X5                 0             0             0             0             0
 X4                 0             0             0             0             0
 X3                 0             0             0             0             0
 X2                 0             0             0             0             0
 X1                 0             0             0             0             0


           THETA
              Y1            X6            X5            X4            X3
              ________      ________      ________      ________      ________
 Y1                 0
 X6                 0             0
 X5                 0             0             0
 X4                 0             0             0             0
 X3                 0             0             0             0             0
 X2                 0             0             0             0             0
 X1                 0             0             0             0             0


           THETA
              X2            X1
              ________      ________
 X2                 0
 X1                 0             0


           ALPHA
              ETA1_X        ETA1_Y        U_X6          U_X5          U_X4
              ________      ________      ________      ________      ________
                    0             0             0             0             0


           ALPHA
              U_X3          U_X2          U_X1          U_Y6          U_Y5
              ________      ________      ________      ________      ________
                    0             0             0             0             0


           ALPHA
              U_Y4          U_Y3          U_Y2          U_Y1          Y6
              ________      ________      ________      ________      ________
                    0             0             0             0             1


           ALPHA
              Y5            Y4            Y3            Y2            Y1
              ________      ________      ________      ________      ________
                    2             3             4             5             6


           ALPHA
              X6            X5            X4            X3            X2
              ________      ________      ________      ________      ________
                    7             8             9            10            11


           ALPHA
              X1
              ________
                   12


           BETA
              ETA1_X        ETA1_Y        U_X6          U_X5          U_X4
              ________      ________      ________      ________      ________
 ETA1_X             0             0             0             0             0
 ETA1_Y             0             0             0             0             0
 U_X6               0             0             0             0             0
 U_X5               0             0             0             0             0
 U_X4               0             0             0             0             0
 U_X3               0             0             0             0             0
 U_X2               0             0             0             0             0
 U_X1               0             0             0             0             0
 U_Y6               0             0             0             0             0
 U_Y5               0             0             0             0             0
 U_Y4               0             0             0             0             0
 U_Y3               0             0             0             0             0
 U_Y2               0             0             0             0             0
 U_Y1               0             0             0             0             0
 Y6                 0            13             0            14             0
 Y5                 0            18             0             0            19
 Y4                 0            23             0             0             0
 Y3                 0            28             0             0             0
 Y2                 0            33             0             0             0
 Y1                 0             0             0             0             0
 X6                38             0             0            39            40
 X5                42             0             0             0            43
 X4                46             0             0             0             0
 X3                50             0             0             0             0
 X2                54             0             0             0             0
 X1                 0             0             0             0             0


           BETA
              U_X3          U_X2          U_X1          U_Y6          U_Y5
              ________      ________      ________      ________      ________
 ETA1_X             0             0             0             0             0
 ETA1_Y             0             0             0             0             0
 U_X6               0             0             0             0             0
 U_X5               0             0             0             0             0
 U_X4               0             0             0             0             0
 U_X3               0             0             0             0             0
 U_X2               0             0             0             0             0
 U_X1               0             0             0             0             0
 U_Y6               0             0             0             0             0
 U_Y5               0             0             0             0             0
 U_Y4               0             0             0             0             0
 U_Y3               0             0             0             0             0
 U_Y2               0             0             0             0             0
 U_Y1               0             0             0             0             0
 Y6                 0             0             0             0            15
 Y5                 0             0             0             0             0
 Y4                24             0             0             0             0
 Y3                 0            29             0             0             0
 Y2                 0             0            34             0             0
 Y1                 0             0             0             0             0
 X6                 0             0             0             0             0
 X5                44             0             0             0             0
 X4                47            48             0             0             0
 X3                 0            51            52             0             0
 X2                 0             0             0             0             0
 X1                 0             0             0             0             0


           BETA
              U_Y4          U_Y3          U_Y2          U_Y1          Y6
              ________      ________      ________      ________      ________
 ETA1_X             0             0             0             0             0
 ETA1_Y             0             0             0             0             0
 U_X6               0             0             0             0             0
 U_X5               0             0             0             0             0
 U_X4               0             0             0             0             0
 U_X3               0             0             0             0             0
 U_X2               0             0             0             0             0
 U_X1               0             0             0             0             0
 U_Y6               0             0             0             0             0
 U_Y5               0             0             0             0             0
 U_Y4               0             0             0             0             0
 U_Y3               0             0             0             0             0
 U_Y2               0             0             0             0             0
 U_Y1               0             0             0             0             0
 Y6                 0             0             0             0             0
 Y5                20             0             0             0             0
 Y4                 0            25             0             0             0
 Y3                 0             0            30             0             0
 Y2                 0             0             0            35             0
 Y1                 0             0             0             0             0
 X6                 0             0             0             0             0
 X5                 0             0             0             0             0
 X4                 0             0             0             0             0
 X3                 0             0             0             0             0
 X2                 0             0             0             0             0
 X1                 0             0             0             0             0


           BETA
              Y5            Y4            Y3            Y2            Y1
              ________      ________      ________      ________      ________
 ETA1_X             0             0             0             0             0
 ETA1_Y             0             0             0             0             0
 U_X6               0             0             0             0             0
 U_X5               0             0             0             0             0
 U_X4               0             0             0             0             0
 U_X3               0             0             0             0             0
 U_X2               0             0             0             0             0
 U_X1               0             0             0             0             0
 U_Y6               0             0             0             0             0
 U_Y5               0             0             0             0             0
 U_Y4               0             0             0             0             0
 U_Y3               0             0             0             0             0
 U_Y2               0             0             0             0             0
 U_Y1               0             0             0             0             0
 Y6                16             0             0             0             0
 Y5                 0            21             0             0             0
 Y4                 0             0            26             0             0
 Y3                 0             0             0            31             0
 Y2                 0             0             0             0            36
 Y1                 0             0             0             0             0
 X6                 0             0             0             0             0
 X5                 0             0             0             0             0
 X4                 0             0             0             0             0
 X3                 0             0             0             0             0
 X2                 0             0             0             0             0
 X1                 0             0             0             0             0


           BETA
              X6            X5            X4            X3            X2
              ________      ________      ________      ________      ________
 ETA1_X             0             0             0             0             0
 ETA1_Y             0             0             0             0             0
 U_X6               0             0             0             0             0
 U_X5               0             0             0             0             0
 U_X4               0             0             0             0             0
 U_X3               0             0             0             0             0
 U_X2               0             0             0             0             0
 U_X1               0             0             0             0             0
 U_Y6               0             0             0             0             0
 U_Y5               0             0             0             0             0
 U_Y4               0             0             0             0             0
 U_Y3               0             0             0             0             0
 U_Y2               0             0             0             0             0
 U_Y1               0             0             0             0             0
 Y6                 0            17             0             0             0
 Y5                 0             0            22             0             0
 Y4                 0             0             0            27             0
 Y3                 0             0             0             0            32
 Y2                 0             0             0             0             0
 Y1                 0             0             0             0             0
 X6                 0            41             0             0             0
 X5                 0             0            45             0             0
 X4                 0             0             0            49             0
 X3                 0             0             0             0            53
 X2                 0             0             0             0             0
 X1                 0             0             0             0             0


           BETA
              X1
              ________
 ETA1_X             0
 ETA1_Y             0
 U_X6               0
 U_X5               0
 U_X4               0
 U_X3               0
 U_X2               0
 U_X1               0
 U_Y6               0
 U_Y5               0
 U_Y4               0
 U_Y3               0
 U_Y2               0
 U_Y1               0
 Y6                 0
 Y5                 0
 Y4                 0
 Y3                 0
 Y2                37
 Y1                 0
 X6                 0
 X5                 0
 X4                 0
 X3                 0
 X2                55
 X1                 0


           PSI
              ETA1_X        ETA1_Y        U_X6          U_X5          U_X4
              ________      ________      ________      ________      ________
 ETA1_X            56
 ETA1_Y            57            58
 U_X6               0             0            59
 U_X5               0             0             0            60
 U_X4               0             0             0             0            61
 U_X3               0             0             0             0             0
 U_X2               0             0             0             0             0
 U_X1               0             0             0             0             0
 U_Y6               0             0            65             0             0
 U_Y5               0             0             0            67             0
 U_Y4               0             0             0             0            69
 U_Y3               0             0             0             0             0
 U_Y2               0             0             0             0             0
 U_Y1               0             0             0             0             0
 Y6                 0             0             0             0             0
 Y5                 0             0             0             0             0
 Y4                 0             0             0             0             0
 Y3                 0             0             0             0             0
 Y2                 0             0             0             0             0
 Y1                 0             0             0             0             0
 X6                 0             0             0             0             0
 X5                 0             0             0             0             0
 X4                 0             0             0             0             0
 X3                 0             0             0             0             0
 X2                 0             0             0             0             0
 X1                 0             0             0             0             0


           PSI
              U_X3          U_X2          U_X1          U_Y6          U_Y5
              ________      ________      ________      ________      ________
 U_X3              62
 U_X2               0            63
 U_X1               0             0            64
 U_Y6               0             0             0            66
 U_Y5               0             0             0             0            68
 U_Y4               0             0             0             0             0
 U_Y3              71             0             0             0             0
 U_Y2               0            73             0             0             0
 U_Y1               0             0            75             0             0
 Y6                 0             0             0             0             0
 Y5                 0             0             0             0             0
 Y4                 0             0             0             0             0
 Y3                 0             0             0             0             0
 Y2                 0             0             0             0             0
 Y1                 0             0             0             0             0
 X6                 0             0             0             0             0
 X5                 0             0             0             0             0
 X4                 0             0             0             0             0
 X3                 0             0             0             0             0
 X2                 0             0             0             0             0
 X1                 0             0             0             0             0


           PSI
              U_Y4          U_Y3          U_Y2          U_Y1          Y6
              ________      ________      ________      ________      ________
 U_Y4              70
 U_Y3               0            72
 U_Y2               0             0            74
 U_Y1               0             0             0            76
 Y6                 0             0             0             0             0
 Y5                 0             0             0             0             0
 Y4                 0             0             0             0             0
 Y3                 0             0             0             0             0
 Y2                 0             0             0             0             0
 Y1                 0             0             0             0             0
 X6                 0             0             0             0             0
 X5                 0             0             0             0             0
 X4                 0             0             0             0             0
 X3                 0             0             0             0             0
 X2                 0             0             0             0             0
 X1                 0             0             0             0             0


           PSI
              Y5            Y4            Y3            Y2            Y1
              ________      ________      ________      ________      ________
 Y5                 0
 Y4                 0             0
 Y3                 0             0             0
 Y2                 0             0             0             0
 Y1                 0             0             0             0             0
 X6                 0             0             0             0             0
 X5                 0             0             0             0             0
 X4                 0             0             0             0             0
 X3                 0             0             0             0             0
 X2                 0             0             0             0             0
 X1                 0             0             0             0             0


           PSI
              X6            X5            X4            X3            X2
              ________      ________      ________      ________      ________
 X6                 0
 X5                 0             0
 X4                 0             0             0
 X3                 0             0             0             0
 X2                 0             0             0             0             0
 X1                 0             0             0             0             0


           PSI
              X1
              ________
 X1                 0


     PARAMETER SPECIFICATION FOR THE ADDITIONAL PARAMETERS


           NEW/ADDITIONAL PARAMETERS
              AR_X          MA1_X         MA2_X         MA_X          ARMA_X
              ________      ________      ________      ________      ________
                   77            78            79            80            81


           NEW/ADDITIONAL PARAMETERS
              AR_Y          MA_Y          ARMA_Y        CL_YX         CLMA_YX
              ________      ________      ________      ________      ________
                   82            83            84            85            86


           NEW/ADDITIONAL PARAMETERS
              CLCL_YX
              ________
                   87


     STARTING VALUES


           NU
              Y6            Y5            Y4            Y3            Y2
              ________      ________      ________      ________      ________
                0.000         0.000         0.000         0.000         0.000


           NU
              Y1            X6            X5            X4            X3
              ________      ________      ________      ________      ________
                0.000         0.000         0.000         0.000         0.000


           NU
              X2            X1
              ________      ________
                0.000         0.000


           LAMBDA
              ETA1_X        ETA1_Y        U_X6          U_X5          U_X4
              ________      ________      ________      ________      ________
 Y6             0.000         0.000         0.000         0.000         0.000
 Y5             0.000         0.000         0.000         0.000         0.000
 Y4             0.000         0.000         0.000         0.000         0.000
 Y3             0.000         0.000         0.000         0.000         0.000
 Y2             0.000         0.000         0.000         0.000         0.000
 Y1             0.000         0.000         0.000         0.000         0.000
 X6             0.000         0.000         0.000         0.000         0.000
 X5             0.000         0.000         0.000         0.000         0.000
 X4             0.000         0.000         0.000         0.000         0.000
 X3             0.000         0.000         0.000         0.000         0.000
 X2             0.000         0.000         0.000         0.000         0.000
 X1             0.000         0.000         0.000         0.000         0.000


           LAMBDA
              U_X3          U_X2          U_X1          U_Y6          U_Y5
              ________      ________      ________      ________      ________
 Y6             0.000         0.000         0.000         0.000         0.000
 Y5             0.000         0.000         0.000         0.000         0.000
 Y4             0.000         0.000         0.000         0.000         0.000
 Y3             0.000         0.000         0.000         0.000         0.000
 Y2             0.000         0.000         0.000         0.000         0.000
 Y1             0.000         0.000         0.000         0.000         0.000
 X6             0.000         0.000         0.000         0.000         0.000
 X5             0.000         0.000         0.000         0.000         0.000
 X4             0.000         0.000         0.000         0.000         0.000
 X3             0.000         0.000         0.000         0.000         0.000
 X2             0.000         0.000         0.000         0.000         0.000
 X1             0.000         0.000         0.000         0.000         0.000


           LAMBDA
              U_Y4          U_Y3          U_Y2          U_Y1          Y6
              ________      ________      ________      ________      ________
 Y6             0.000         0.000         0.000         0.000         1.000
 Y5             0.000         0.000         0.000         0.000         0.000
 Y4             0.000         0.000         0.000         0.000         0.000
 Y3             0.000         0.000         0.000         0.000         0.000
 Y2             0.000         0.000         0.000         0.000         0.000
 Y1             0.000         0.000         0.000         0.000         0.000
 X6             0.000         0.000         0.000         0.000         0.000
 X5             0.000         0.000         0.000         0.000         0.000
 X4             0.000         0.000         0.000         0.000         0.000
 X3             0.000         0.000         0.000         0.000         0.000
 X2             0.000         0.000         0.000         0.000         0.000
 X1             0.000         0.000         0.000         0.000         0.000


           LAMBDA
              Y5            Y4            Y3            Y2            Y1
              ________      ________      ________      ________      ________
 Y6             0.000         0.000         0.000         0.000         0.000
 Y5             1.000         0.000         0.000         0.000         0.000
 Y4             0.000         1.000         0.000         0.000         0.000
 Y3             0.000         0.000         1.000         0.000         0.000
 Y2             0.000         0.000         0.000         1.000         0.000
 Y1             0.000         0.000         0.000         0.000         1.000
 X6             0.000         0.000         0.000         0.000         0.000
 X5             0.000         0.000         0.000         0.000         0.000
 X4             0.000         0.000         0.000         0.000         0.000
 X3             0.000         0.000         0.000         0.000         0.000
 X2             0.000         0.000         0.000         0.000         0.000
 X1             0.000         0.000         0.000         0.000         0.000


           LAMBDA
              X6            X5            X4            X3            X2
              ________      ________      ________      ________      ________
 Y6             0.000         0.000         0.000         0.000         0.000
 Y5             0.000         0.000         0.000         0.000         0.000
 Y4             0.000         0.000         0.000         0.000         0.000
 Y3             0.000         0.000         0.000         0.000         0.000
 Y2             0.000         0.000         0.000         0.000         0.000
 Y1             0.000         0.000         0.000         0.000         0.000
 X6             1.000         0.000         0.000         0.000         0.000
 X5             0.000         1.000         0.000         0.000         0.000
 X4             0.000         0.000         1.000         0.000         0.000
 X3             0.000         0.000         0.000         1.000         0.000
 X2             0.000         0.000         0.000         0.000         1.000
 X1             0.000         0.000         0.000         0.000         0.000


           LAMBDA
              X1
              ________
 Y6             0.000
 Y5             0.000
 Y4             0.000
 Y3             0.000
 Y2             0.000
 Y1             0.000
 X6             0.000
 X5             0.000
 X4             0.000
 X3             0.000
 X2             0.000
 X1             1.000


           THETA
              Y6            Y5            Y4            Y3            Y2
              ________      ________      ________      ________      ________
 Y6             0.000
 Y5             0.000         0.000
 Y4             0.000         0.000         0.000
 Y3             0.000         0.000         0.000         0.000
 Y2             0.000         0.000         0.000         0.000         0.000
 Y1             0.000         0.000         0.000         0.000         0.000
 X6             0.000         0.000         0.000         0.000         0.000
 X5             0.000         0.000         0.000         0.000         0.000
 X4             0.000         0.000         0.000         0.000         0.000
 X3             0.000         0.000         0.000         0.000         0.000
 X2             0.000         0.000         0.000         0.000         0.000
 X1             0.000         0.000         0.000         0.000         0.000


           THETA
              Y1            X6            X5            X4            X3
              ________      ________      ________      ________      ________
 Y1             0.000
 X6             0.000         0.000
 X5             0.000         0.000         0.000
 X4             0.000         0.000         0.000         0.000
 X3             0.000         0.000         0.000         0.000         0.000
 X2             0.000         0.000         0.000         0.000         0.000
 X1             0.000         0.000         0.000         0.000         0.000


           THETA
              X2            X1
              ________      ________
 X2             0.000
 X1             0.000         0.000


           ALPHA
              ETA1_X        ETA1_Y        U_X6          U_X5          U_X4
              ________      ________      ________      ________      ________
                0.000         0.000         0.000         0.000         0.000


           ALPHA
              U_X3          U_X2          U_X1          U_Y6          U_Y5
              ________      ________      ________      ________      ________
                0.000         0.000         0.000         0.000         0.000


           ALPHA
              U_Y4          U_Y3          U_Y2          U_Y1          Y6
              ________      ________      ________      ________      ________
                0.000         0.000         0.000         0.000         5.431


           ALPHA
              Y5            Y4            Y3            Y2            Y1
              ________      ________      ________      ________      ________
                5.514         5.449         5.378         5.420         5.106


           ALPHA
              X6            X5            X4            X3            X2
              ________      ________      ________      ________      ________
                7.826         7.837         7.736         7.674         7.628


           ALPHA
              X1
              ________
                7.464


           BETA
              ETA1_X        ETA1_Y        U_X6          U_X5          U_X4
              ________      ________      ________      ________      ________
 ETA1_X         0.000         0.000         0.000         0.000         0.000
 ETA1_Y         0.000         0.000         0.000         0.000         0.000
 U_X6           0.000         0.000         0.000         0.000         0.000
 U_X5           0.000         0.000         0.000         0.000         0.000
 U_X4           0.000         0.000         0.000         0.000         0.000
 U_X3           0.000         0.000         0.000         0.000         0.000
 U_X2           0.000         0.000         0.000         0.000         0.000
 U_X1           0.000         0.000         0.000         0.000         0.000
 U_Y6           0.000         0.000         0.000         0.000         0.000
 U_Y5           0.000         0.000         0.000         0.000         0.000
 U_Y4           0.000         0.000         0.000         0.000         0.000
 U_Y3           0.000         0.000         0.000         0.000         0.000
 U_Y2           0.000         0.000         0.000         0.000         0.000
 U_Y1           0.000         0.000         0.000         0.000         0.000
 Y6             0.000         1.000         0.000         0.000         0.000
 Y5             0.000         1.000         0.000         0.000         0.000
 Y4             0.000         1.000         0.000         0.000         0.000
 Y3             0.000         1.000         0.000         0.000         0.000
 Y2             0.000         1.000         0.000         0.000         0.000
 Y1             0.000         1.000         0.000         0.000         0.000
 X6             1.000         0.000         1.000         0.000         0.000
 X5             1.000         0.000         0.000         1.000         0.000
 X4             1.000         0.000         0.000         0.000         1.000
 X3             1.000         0.000         0.000         0.000         0.000
 X2             1.000         0.000         0.000         0.000         0.000
 X1             1.000         0.000         0.000         0.000         0.000


           BETA
              U_X3          U_X2          U_X1          U_Y6          U_Y5
              ________      ________      ________      ________      ________
 ETA1_X         0.000         0.000         0.000         0.000         0.000
 ETA1_Y         0.000         0.000         0.000         0.000         0.000
 U_X6           0.000         0.000         0.000         0.000         0.000
 U_X5           0.000         0.000         0.000         0.000         0.000
 U_X4           0.000         0.000         0.000         0.000         0.000
 U_X3           0.000         0.000         0.000         0.000         0.000
 U_X2           0.000         0.000         0.000         0.000         0.000
 U_X1           0.000         0.000         0.000         0.000         0.000
 U_Y6           0.000         0.000         0.000         0.000         0.000
 U_Y5           0.000         0.000         0.000         0.000         0.000
 U_Y4           0.000         0.000         0.000         0.000         0.000
 U_Y3           0.000         0.000         0.000         0.000         0.000
 U_Y2           0.000         0.000         0.000         0.000         0.000
 U_Y1           0.000         0.000         0.000         0.000         0.000
 Y6             0.000         0.000         0.000         1.000         0.000
 Y5             0.000         0.000         0.000         0.000         1.000
 Y4             0.000         0.000         0.000         0.000         0.000
 Y3             0.000         0.000         0.000         0.000         0.000
 Y2             0.000         0.000         0.000         0.000         0.000
 Y1             0.000         0.000         0.000         0.000         0.000
 X6             0.000         0.000         0.000         0.000         0.000
 X5             0.000         0.000         0.000         0.000         0.000
 X4             0.000         0.000         0.000         0.000         0.000
 X3             1.000         0.000         0.000         0.000         0.000
 X2             0.000         1.000         0.000         0.000         0.000
 X1             0.000         0.000         1.000         0.000         0.000


           BETA
              U_Y4          U_Y3          U_Y2          U_Y1          Y6
              ________      ________      ________      ________      ________
 ETA1_X         0.000         0.000         0.000         0.000         0.000
 ETA1_Y         0.000         0.000         0.000         0.000         0.000
 U_X6           0.000         0.000         0.000         0.000         0.000
 U_X5           0.000         0.000         0.000         0.000         0.000
 U_X4           0.000         0.000         0.000         0.000         0.000
 U_X3           0.000         0.000         0.000         0.000         0.000
 U_X2           0.000         0.000         0.000         0.000         0.000
 U_X1           0.000         0.000         0.000         0.000         0.000
 U_Y6           0.000         0.000         0.000         0.000         0.000
 U_Y5           0.000         0.000         0.000         0.000         0.000
 U_Y4           0.000         0.000         0.000         0.000         0.000
 U_Y3           0.000         0.000         0.000         0.000         0.000
 U_Y2           0.000         0.000         0.000         0.000         0.000
 U_Y1           0.000         0.000         0.000         0.000         0.000
 Y6             0.000         0.000         0.000         0.000         0.000
 Y5             0.000         0.000         0.000         0.000         0.000
 Y4             1.000         0.000         0.000         0.000         0.000
 Y3             0.000         1.000         0.000         0.000         0.000
 Y2             0.000         0.000         1.000         0.000         0.000
 Y1             0.000         0.000         0.000         1.000         0.000
 X6             0.000         0.000         0.000         0.000         0.000
 X5             0.000         0.000         0.000         0.000         0.000
 X4             0.000         0.000         0.000         0.000         0.000
 X3             0.000         0.000         0.000         0.000         0.000
 X2             0.000         0.000         0.000         0.000         0.000
 X1             0.000         0.000         0.000         0.000         0.000


           BETA
              Y5            Y4            Y3            Y2            Y1
              ________      ________      ________      ________      ________
 ETA1_X         0.000         0.000         0.000         0.000         0.000
 ETA1_Y         0.000         0.000         0.000         0.000         0.000
 U_X6           0.000         0.000         0.000         0.000         0.000
 U_X5           0.000         0.000         0.000         0.000         0.000
 U_X4           0.000         0.000         0.000         0.000         0.000
 U_X3           0.000         0.000         0.000         0.000         0.000
 U_X2           0.000         0.000         0.000         0.000         0.000
 U_X1           0.000         0.000         0.000         0.000         0.000
 U_Y6           0.000         0.000         0.000         0.000         0.000
 U_Y5           0.000         0.000         0.000         0.000         0.000
 U_Y4           0.000         0.000         0.000         0.000         0.000
 U_Y3           0.000         0.000         0.000         0.000         0.000
 U_Y2           0.000         0.000         0.000         0.000         0.000
 U_Y1           0.000         0.000         0.000         0.000         0.000
 Y6             0.000         0.000         0.000         0.000         0.000
 Y5             0.000         0.000         0.000         0.000         0.000
 Y4             0.000         0.000         0.000         0.000         0.000
 Y3             0.000         0.000         0.000         0.000         0.000
 Y2             0.000         0.000         0.000         0.000         0.000
 Y1             0.000         0.000         0.000         0.000         0.000
 X6             0.000         0.000         0.000         0.000         0.000
 X5             0.000         0.000         0.000         0.000         0.000
 X4             0.000         0.000         0.000         0.000         0.000
 X3             0.000         0.000         0.000         0.000         0.000
 X2             0.000         0.000         0.000         0.000         0.000
 X1             0.000         0.000         0.000         0.000         0.000


           BETA
              X6            X5            X4            X3            X2
              ________      ________      ________      ________      ________
 ETA1_X         0.000         0.000         0.000         0.000         0.000
 ETA1_Y         0.000         0.000         0.000         0.000         0.000
 U_X6           0.000         0.000         0.000         0.000         0.000
 U_X5           0.000         0.000         0.000         0.000         0.000
 U_X4           0.000         0.000         0.000         0.000         0.000
 U_X3           0.000         0.000         0.000         0.000         0.000
 U_X2           0.000         0.000         0.000         0.000         0.000
 U_X1           0.000         0.000         0.000         0.000         0.000
 U_Y6           0.000         0.000         0.000         0.000         0.000
 U_Y5           0.000         0.000         0.000         0.000         0.000
 U_Y4           0.000         0.000         0.000         0.000         0.000
 U_Y3           0.000         0.000         0.000         0.000         0.000
 U_Y2           0.000         0.000         0.000         0.000         0.000
 U_Y1           0.000         0.000         0.000         0.000         0.000
 Y6             0.000         0.000         0.000         0.000         0.000
 Y5             0.000         0.000         0.000         0.000         0.000
 Y4             0.000         0.000         0.000         0.000         0.000
 Y3             0.000         0.000         0.000         0.000         0.000
 Y2             0.000         0.000         0.000         0.000         0.000
 Y1             0.000         0.000         0.000         0.000         0.000
 X6             0.000         0.000         0.000         0.000         0.000
 X5             0.000         0.000         0.000         0.000         0.000
 X4             0.000         0.000         0.000         0.000         0.000
 X3             0.000         0.000         0.000         0.000         0.000
 X2             0.000         0.000         0.000         0.000         0.000
 X1             0.000         0.000         0.000         0.000         0.000


           BETA
              X1
              ________
 ETA1_X         0.000
 ETA1_Y         0.000
 U_X6           0.000
 U_X5           0.000
 U_X4           0.000
 U_X3           0.000
 U_X2           0.000
 U_X1           0.000
 U_Y6           0.000
 U_Y5           0.000
 U_Y4           0.000
 U_Y3           0.000
 U_Y2           0.000
 U_Y1           0.000
 Y6             0.000
 Y5             0.000
 Y4             0.000
 Y3             0.000
 Y2             0.000
 Y1             0.000
 X6             0.000
 X5             0.000
 X4             0.000
 X3             0.000
 X2             0.000
 X1             0.000


           PSI
              ETA1_X        ETA1_Y        U_X6          U_X5          U_X4
              ________      ________      ________      ________      ________
 ETA1_X         1.000
 ETA1_Y         0.000         1.000
 U_X6           0.000         0.000         1.000
 U_X5           0.000         0.000         0.000         1.000
 U_X4           0.000         0.000         0.000         0.000         1.000
 U_X3           0.000         0.000         0.000         0.000         0.000
 U_X2           0.000         0.000         0.000         0.000         0.000
 U_X1           0.000         0.000         0.000         0.000         0.000
 U_Y6           0.000         0.000         0.000         0.000         0.000
 U_Y5           0.000         0.000         0.000         0.000         0.000
 U_Y4           0.000         0.000         0.000         0.000         0.000
 U_Y3           0.000         0.000         0.000         0.000         0.000
 U_Y2           0.000         0.000         0.000         0.000         0.000
 U_Y1           0.000         0.000         0.000         0.000         0.000
 Y6             0.000         0.000         0.000         0.000         0.000
 Y5             0.000         0.000         0.000         0.000         0.000
 Y4             0.000         0.000         0.000         0.000         0.000
 Y3             0.000         0.000         0.000         0.000         0.000
 Y2             0.000         0.000         0.000         0.000         0.000
 Y1             0.000         0.000         0.000         0.000         0.000
 X6             0.000         0.000         0.000         0.000         0.000
 X5             0.000         0.000         0.000         0.000         0.000
 X4             0.000         0.000         0.000         0.000         0.000
 X3             0.000         0.000         0.000         0.000         0.000
 X2             0.000         0.000         0.000         0.000         0.000
 X1             0.000         0.000         0.000         0.000         0.000


           PSI
              U_X3          U_X2          U_X1          U_Y6          U_Y5
              ________      ________      ________      ________      ________
 U_X3           1.000
 U_X2           0.000         1.000
 U_X1           0.000         0.000         1.000
 U_Y6           0.000         0.000         0.000         1.000
 U_Y5           0.000         0.000         0.000         0.000         1.000
 U_Y4           0.000         0.000         0.000         0.000         0.000
 U_Y3           0.000         0.000         0.000         0.000         0.000
 U_Y2           0.000         0.000         0.000         0.000         0.000
 U_Y1           0.000         0.000         0.000         0.000         0.000
 Y6             0.000         0.000         0.000         0.000         0.000
 Y5             0.000         0.000         0.000         0.000         0.000
 Y4             0.000         0.000         0.000         0.000         0.000
 Y3             0.000         0.000         0.000         0.000         0.000
 Y2             0.000         0.000         0.000         0.000         0.000
 Y1             0.000         0.000         0.000         0.000         0.000
 X6             0.000         0.000         0.000         0.000         0.000
 X5             0.000         0.000         0.000         0.000         0.000
 X4             0.000         0.000         0.000         0.000         0.000
 X3             0.000         0.000         0.000         0.000         0.000
 X2             0.000         0.000         0.000         0.000         0.000
 X1             0.000         0.000         0.000         0.000         0.000


           PSI
              U_Y4          U_Y3          U_Y2          U_Y1          Y6
              ________      ________      ________      ________      ________
 U_Y4           1.000
 U_Y3           0.000         1.000
 U_Y2           0.000         0.000         1.000
 U_Y1           0.000         0.000         0.000         1.000
 Y6             0.000         0.000         0.000         0.000         0.005
 Y5             0.000         0.000         0.000         0.000         0.000
 Y4             0.000         0.000         0.000         0.000         0.000
 Y3             0.000         0.000         0.000         0.000         0.000
 Y2             0.000         0.000         0.000         0.000         0.000
 Y1             0.000         0.000         0.000         0.000         0.000
 X6             0.000         0.000         0.000         0.000         0.000
 X5             0.000         0.000         0.000         0.000         0.000
 X4             0.000         0.000         0.000         0.000         0.000
 X3             0.000         0.000         0.000         0.000         0.000
 X2             0.000         0.000         0.000         0.000         0.000
 X1             0.000         0.000         0.000         0.000         0.000


           PSI
              Y5            Y4            Y3            Y2            Y1
              ________      ________      ________      ________      ________
 Y5             0.005
 Y4             0.000         0.005
 Y3             0.000         0.000         0.005
 Y2             0.000         0.000         0.000         0.005
 Y1             0.000         0.000         0.000         0.000         0.005
 X6             0.000         0.000         0.000         0.000         0.000
 X5             0.000         0.000         0.000         0.000         0.000
 X4             0.000         0.000         0.000         0.000         0.000
 X3             0.000         0.000         0.000         0.000         0.000
 X2             0.000         0.000         0.000         0.000         0.000
 X1             0.000         0.000         0.000         0.000         0.000


           PSI
              X6            X5            X4            X3            X2
              ________      ________      ________      ________      ________
 X6             0.005
 X5             0.000         0.005
 X4             0.000         0.000         0.005
 X3             0.000         0.000         0.000         0.005
 X2             0.000         0.000         0.000         0.000         0.005
 X1             0.000         0.000         0.000         0.000         0.000


           PSI
              X1
              ________
 X1             0.005


     STARTING VALUES FOR THE ADDITIONAL PARAMETERS


           NEW/ADDITIONAL PARAMETERS
              AR_X          MA1_X         MA2_X         MA_X          ARMA_X
              ________      ________      ________      ________      ________
                0.500         0.500         0.500         0.500         0.500


           NEW/ADDITIONAL PARAMETERS
              AR_Y          MA_Y          ARMA_Y        CL_YX         CLMA_YX
              ________      ________      ________      ________      ________
                0.500         0.500         0.500         0.500         0.500


           NEW/ADDITIONAL PARAMETERS
              CLCL_YX
              ________
                0.500


     PRIORS FOR ALL PARAMETERS            PRIOR MEAN      PRIOR VARIANCE     PRIOR STD. DEV.

     Parameter 1~N(0.000,infinity)           0.0000            infinity            infinity
     Parameter 2~N(0.000,infinity)           0.0000            infinity            infinity
     Parameter 3~N(0.000,infinity)           0.0000            infinity            infinity
     Parameter 4~N(0.000,infinity)           0.0000            infinity            infinity
     Parameter 5~N(0.000,infinity)           0.0000            infinity            infinity
     Parameter 6~N(0.000,infinity)           0.0000            infinity            infinity
     Parameter 7~N(0.000,infinity)           0.0000            infinity            infinity
     Parameter 8~N(0.000,infinity)           0.0000            infinity            infinity
     Parameter 9~N(0.000,infinity)           0.0000            infinity            infinity
     Parameter 10~N(0.000,infinity)          0.0000            infinity            infinity
     Parameter 11~N(0.000,infinity)          0.0000            infinity            infinity
     Parameter 12~N(0.000,infinity)          0.0000            infinity            infinity
     Parameter 13~N(0.000,1000.000)          0.0000           1000.0000             31.6228
     Parameter 14~N(0.000,1000.000)          0.0000           1000.0000             31.6228
     Parameter 15~N(0.000,1000.000)          0.0000           1000.0000             31.6228
     Parameter 16~N(0.000,1000.000)          0.0000           1000.0000             31.6228
     Parameter 17~N(0.000,1000.000)          0.0000           1000.0000             31.6228
     Parameter 18~N(0.000,1000.000)          0.0000           1000.0000             31.6228
     Parameter 19~N(0.000,1000.000)          0.0000           1000.0000             31.6228
     Parameter 20~N(0.000,1000.000)          0.0000           1000.0000             31.6228
     Parameter 21~N(0.000,1000.000)          0.0000           1000.0000             31.6228
     Parameter 22~N(0.000,1000.000)          0.0000           1000.0000             31.6228
     Parameter 23~N(0.000,1000.000)          0.0000           1000.0000             31.6228
     Parameter 24~N(0.000,1000.000)          0.0000           1000.0000             31.6228
     Parameter 25~N(0.000,1000.000)          0.0000           1000.0000             31.6228
     Parameter 26~N(0.000,1000.000)          0.0000           1000.0000             31.6228
     Parameter 27~N(0.000,1000.000)          0.0000           1000.0000             31.6228
     Parameter 28~N(0.000,1000.000)          0.0000           1000.0000             31.6228
     Parameter 29~N(0.000,1000.000)          0.0000           1000.0000             31.6228
     Parameter 30~N(0.000,1000.000)          0.0000           1000.0000             31.6228
     Parameter 31~N(0.000,1000.000)          0.0000           1000.0000             31.6228
     Parameter 32~N(0.000,1000.000)          0.0000           1000.0000             31.6228
     Parameter 33~N(0.000,1000.000)          0.0000           1000.0000             31.6228
     Parameter 34~N(0.000,1000.000)          0.0000           1000.0000             31.6228
     Parameter 35~N(0.000,1000.000)          0.0000           1000.0000             31.6228
     Parameter 36~N(0.000,1000.000)          0.0000           1000.0000             31.6228
     Parameter 37~N(0.000,1000.000)          0.0000           1000.0000             31.6228
     Parameter 38~N(0.000,0.010)             0.0000              0.0100              0.1000
     Parameter 39~N(0.000,1000.000)          0.0000           1000.0000             31.6228
     Parameter 40~N(0.000,1000.000)          0.0000           1000.0000             31.6228
     Parameter 41~N(0.000,1000.000)          0.0000           1000.0000             31.6228
     Parameter 42~N(0.000,0.010)             0.0000              0.0100              0.1000
     Parameter 43~N(0.000,1000.000)          0.0000           1000.0000             31.6228
     Parameter 44~N(0.000,1000.000)          0.0000           1000.0000             31.6228
     Parameter 45~N(0.000,1000.000)          0.0000           1000.0000             31.6228
     Parameter 46~N(0.000,0.010)             0.0000              0.0100              0.1000
     Parameter 47~N(0.000,1000.000)          0.0000           1000.0000             31.6228
     Parameter 48~N(0.000,1000.000)          0.0000           1000.0000             31.6228
     Parameter 49~N(0.000,1000.000)          0.0000           1000.0000             31.6228
     Parameter 50~N(0.000,0.010)             0.0000              0.0100              0.1000
     Parameter 51~N(0.000,1000.000)          0.0000           1000.0000             31.6228
     Parameter 52~N(0.000,1000.000)          0.0000           1000.0000             31.6228
     Parameter 53~N(0.000,1000.000)          0.0000           1000.0000             31.6228
     Parameter 54~N(0.000,0.010)             0.0000              0.0100              0.1000
     Parameter 55~N(0.000,infinity)          0.0000            infinity            infinity
     Parameter 56~IW(0.000,-3)             infinity            infinity            infinity
     Parameter 57~IW(0.000,-3)             infinity            infinity            infinity
     Parameter 58~IW(0.000,-3)             infinity            infinity            infinity
     Parameter 59~IW(0.000,-3)             infinity            infinity            infinity
     Parameter 60~IW(0.000,-3)             infinity            infinity            infinity
     Parameter 61~IW(0.000,-3)             infinity            infinity            infinity
     Parameter 62~IW(0.000,-3)             infinity            infinity            infinity
     Parameter 63~IW(0.000,-3)             infinity            infinity            infinity
     Parameter 64~IW(0.000,-3)             infinity            infinity            infinity
     Parameter 65~IW(0.000,-3)             infinity            infinity            infinity
     Parameter 66~IW(0.000,-3)             infinity            infinity            infinity
     Parameter 67~IW(0.000,-3)             infinity            infinity            infinity
     Parameter 68~IW(0.000,-3)             infinity            infinity            infinity
     Parameter 69~IW(0.000,-3)             infinity            infinity            infinity
     Parameter 70~IW(0.000,-3)             infinity            infinity            infinity
     Parameter 71~IW(0.000,-3)             infinity            infinity            infinity
     Parameter 72~IW(0.000,-3)             infinity            infinity            infinity
     Parameter 73~IW(0.000,-3)             infinity            infinity            infinity
     Parameter 74~IW(0.000,-3)             infinity            infinity            infinity
     Parameter 75~IW(0.000,-3)             infinity            infinity            infinity
     Parameter 76~IW(0.000,-3)             infinity            infinity            infinity
     Cov(Parameter 33,Parameter 28)=999.995000
     Cov(Parameter 33,Parameter 23)=999.995000
     Cov(Parameter 28,Parameter 23)=999.995000
     Cov(Parameter 33,Parameter 18)=999.995000
     Cov(Parameter 28,Parameter 18)=999.995000
     Cov(Parameter 23,Parameter 18)=999.995000
     Cov(Parameter 33,Parameter 13)=999.995000
     Cov(Parameter 28,Parameter 13)=999.995000
     Cov(Parameter 23,Parameter 13)=999.995000
     Cov(Parameter 18,Parameter 13)=999.995000
     Cov(Parameter 53,Parameter 49)=999.995000
     Cov(Parameter 53,Parameter 45)=999.995000
     Cov(Parameter 49,Parameter 45)=999.995000
     Cov(Parameter 53,Parameter 41)=999.995000
     Cov(Parameter 49,Parameter 41)=999.995000
     Cov(Parameter 45,Parameter 41)=999.995000
     Cov(Parameter 36,Parameter 31)=999.995000
     Cov(Parameter 36,Parameter 26)=999.995000
     Cov(Parameter 31,Parameter 26)=999.995000
     Cov(Parameter 36,Parameter 21)=999.995000
     Cov(Parameter 31,Parameter 21)=999.995000
     Cov(Parameter 26,Parameter 21)=999.995000
     Cov(Parameter 36,Parameter 16)=999.995000
     Cov(Parameter 31,Parameter 16)=999.995000
     Cov(Parameter 26,Parameter 16)=999.995000
     Cov(Parameter 21,Parameter 16)=999.995000
     Cov(Parameter 51,Parameter 47)=999.995000
     Cov(Parameter 51,Parameter 43)=999.995000
     Cov(Parameter 47,Parameter 43)=999.995000
     Cov(Parameter 51,Parameter 39)=999.995000
     Cov(Parameter 47,Parameter 39)=999.995000
     Cov(Parameter 43,Parameter 39)=999.995000
     Cov(Parameter 52,Parameter 48)=999.995000
     Cov(Parameter 52,Parameter 44)=999.995000
     Cov(Parameter 48,Parameter 44)=999.995000
     Cov(Parameter 52,Parameter 40)=999.995000
     Cov(Parameter 48,Parameter 40)=999.995000
     Cov(Parameter 44,Parameter 40)=999.995000
     Cov(Parameter 35,Parameter 30)=999.995000
     Cov(Parameter 35,Parameter 25)=999.995000
     Cov(Parameter 30,Parameter 25)=999.995000
     Cov(Parameter 35,Parameter 20)=999.995000
     Cov(Parameter 30,Parameter 20)=999.995000
     Cov(Parameter 25,Parameter 20)=999.995000
     Cov(Parameter 35,Parameter 15)=999.995000
     Cov(Parameter 30,Parameter 15)=999.995000
     Cov(Parameter 25,Parameter 15)=999.995000
     Cov(Parameter 20,Parameter 15)=999.995000
     Cov(Parameter 37,Parameter 32)=999.995000
     Cov(Parameter 37,Parameter 27)=999.995000
     Cov(Parameter 32,Parameter 27)=999.995000
     Cov(Parameter 37,Parameter 22)=999.995000
     Cov(Parameter 32,Parameter 22)=999.995000
     Cov(Parameter 27,Parameter 22)=999.995000
     Cov(Parameter 37,Parameter 17)=999.995000
     Cov(Parameter 32,Parameter 17)=999.995000
     Cov(Parameter 27,Parameter 17)=999.995000
     Cov(Parameter 22,Parameter 17)=999.995000
     Cov(Parameter 34,Parameter 29)=999.995000
     Cov(Parameter 34,Parameter 24)=999.995000
     Cov(Parameter 29,Parameter 24)=999.995000
     Cov(Parameter 34,Parameter 19)=999.995000
     Cov(Parameter 29,Parameter 19)=999.995000
     Cov(Parameter 24,Parameter 19)=999.995000
     Cov(Parameter 34,Parameter 14)=999.995000
     Cov(Parameter 29,Parameter 14)=999.995000
     Cov(Parameter 24,Parameter 14)=999.995000
     Cov(Parameter 19,Parameter 14)=999.995000


TECHNICAL 8 OUTPUT


   TECHNICAL 8 OUTPUT FOR BAYES ESTIMATION

     CHAIN    BSEED
     1        0
     2        285380

     Iterations for computing PPPP

                     POTENTIAL       PARAMETER WITH
     ITERATION    SCALE REDUCTION      HIGHEST PSR
     100              5.084               12
     200              2.268               12
     300              2.540               12
     400              1.407               12
     500              1.070               12
     600              1.151               56
     700              1.158               56
     800              1.139               57
     900              1.166               17
     1000             1.270               17
     1100             1.230               37
     1200             1.123               56
     1300             1.058               56
     1400             1.019               6
     1500             1.009               12
     1600             1.015               12
     1700             1.016               28
     1800             1.017               6
     1900             1.024               28
     2000             1.033               4
     2100             1.052               13
     2200             1.059               22
     2300             1.049               17
     2400             1.040               17
     2500             1.038               17
     2600             1.015               17
     2700             1.006               63
     2800             1.004               63
     2900             1.004               63
     3000             1.006               4
     3100             1.005               72
     3200             1.005               44
     3300             1.005               64
     3400             1.007               58
     3500             1.013               58
     3600             1.016               58
     3700             1.014               58
     3800             1.006               58
     3900             1.006               34
     4000             1.007               12
     4100             1.006               12
     4200             1.006               1
     4300             1.003               1
     4400             1.002               12
     4500             1.003               64
     4600             1.015               56
     4700             1.010               56
     4800             1.008               56
     4900             1.003               72
     5000             1.003               6
     5100             1.003               6
     5200             1.005               34
     5300             1.008               17
     5400             1.010               17
     5500             1.008               17
     5600             1.013               17
     5700             1.021               17
     5800             1.019               17
     5900             1.017               17
     6000             1.018               17
     6100             1.018               17
     6200             1.021               32
     6300             1.022               32
     6400             1.019               17
     6500             1.015               32
     6600             1.013               16
     6700             1.012               16
     6800             1.013               16
     6900             1.008               16
     7000             1.013               16
     7100             1.011               16
     7200             1.012               16
     7300             1.016               17
     7400             1.017               17
     7500             1.017               17
     7600             1.016               17
     7700             1.015               17
     7800             1.016               17
     7900             1.016               37
     8000             1.015               37
     8100             1.016               37
     8200             1.016               37
     8300             1.013               56
     8400             1.012               56
     8500             1.013               37
     8600             1.013               37
     8700             1.015               17
     8800             1.015               17
     8900             1.011               17
     9000             1.012               17
     9100             1.008               17
     9200             1.005               17
     9300             1.003               34
     9400             1.003               34
     9500             1.003               16
     9600             1.001               14
     9700             1.001               76
     9800             1.001               76
     9900             1.001               6
     10000            1.002               6

     Iterations for model estimation

                     POTENTIAL       PARAMETER WITH
     ITERATION    SCALE REDUCTION      HIGHEST PSR
     100              2.099               12
     200              2.066               55
     300              2.607               64
     400              2.869               64
     500              2.357               64
     600              2.564               64
     700              2.612               11
     800              2.017               55
     900              1.563               11
     1000             1.381               75
     1100             1.298               75
     1200             1.342               75
     1300             1.158               3
     1400             1.098               3
     1500             1.063               3
     1600             1.039               23
     1700             1.024               23
     1800             1.019               6
     1900             1.025               26
     2000             1.039               26
     2100             1.024               26
     2200             1.022               26
     2300             1.031               26
     2400             1.035               26
     2500             1.018               6
     2600             1.019               6
     2700             1.015               76
     2800             1.013               6
     2900             1.014               27
     3000             1.014               6
     3100             1.008               12
     3200             1.005               12
     3300             1.005               12
     3400             1.006               46
     3500             1.008               46
     3600             1.011               76
     3700             1.016               76
     3800             1.016               76
     3900             1.014               76
     4000             1.016               76
     4100             1.016               76
     4200             1.024               76
     4300             1.034               76
     4400             1.038               76
     4500             1.040               75
     4600             1.037               75
     4700             1.034               75
     4800             1.031               76
     4900             1.027               76
     5000             1.034               76
     5100             1.028               76
     5200             1.030               76
     5300             1.030               76
     5400             1.031               76
     5500             1.030               76
     5600             1.027               6
     5700             1.020               6
     5800             1.025               6
     5900             1.031               6
     6000             1.042               75
     6100             1.064               76
     6200             1.085               76
     6300             1.098               76
     6400             1.092               76
     6500             1.080               76
     6600             1.082               75
     6700             1.082               75
     6800             1.072               75
     6900             1.061               75
     7000             1.057               75
     7100             1.045               75
     7200             1.040               75
     7300             1.048               75
     7400             1.048               75
     7500             1.045               75
     7600             1.044               75
     7700             1.047               22
     7800             1.056               22
     7900             1.068               75
     8000             1.064               76
     8100             1.065               75
     8200             1.065               22
     8300             1.065               22
     8400             1.075               22
     8500             1.080               75
     8600             1.062               76
     8700             1.053               76
     8800             1.053               76
     8900             1.059               76
     9000             1.058               76
     9100             1.047               76
     9200             1.043               76
     9300             1.042               76
     9400             1.046               76
     9500             1.056               76
     9600             1.062               76
     9700             1.064               76
     9800             1.073               76
     9900             1.063               76
     10000            1.053               76


     Beginning Time:  21:57:10
        Ending Time:  22:12:40
       Elapsed Time:  00:15:30


MUTHEN & MUTHEN
3463 Stoner Ave.
Los Angeles, CA  90066

Tel: (310) 391-9971
Fax: (310) 391-8971
Web: www.StatModel.com
Support: Support@StatModel.com

Copyright (c) 1998-2019 Muthen & Muthen
