# Supplementary material for: From Data to Causes III: Bayesian Priors for General Cross-Lagged Panel Models (GCLM)
Source: Front Psychol. 2021 Feb 15;12:612251. doi: 10.3389/fpsyg.2021.612251 (PMC7917264; doi:10.3389/fpsyg.2021.612251)
Supplement: Supplementary file 1 [file Data_Sheet_1.ZIP › Online Supplemental Material for Paper III/AR(1)MA(2) (Step 1, Full Model) Bayes_mean stability.inp]

DATA: File is Gallup2011.dat;

VARIABLE:
NAMES ARE y0-y6 hap1-hap7 xx0-xx6 na1-na7 pa1-pa7 gdp1-gdp7;
USEVARIABLES ARE 
Y6 Y5 Y4 Y3 Y2 Y1      ! Subjective Well-Being variable
X6 X5 X4 X3 X2 X1 ;    ! Logged average income, multiplied by 2
MISSING ARE ALL (-99);

DEFINE:
x0 = xx0*2; ! Multiply logged average income by 2 to help estimation stability
x1 = xx1*2;
x2 = xx2*2;
x3 = xx3*2;
x4 = xx4*2;
x5 = xx5*2;
x6 = xx6*2;

ANALYSIS: 
Estimator = Bayes;
FBiterations=10000;
Thin=50;
Processors=2;
stvalues=ml;
variance = .005;

MODEL:
! Unit Effects, with first occasion effect fixed to 1 by default
Eta1_X by X1 ! First loading still fixed to 1 by default
X2 X3 X4 X5 X6 (a); ! All remaining loadings are now fixed to the same value with the label 'a' 
Eta1_Y by Y1 ! First loading still fixed to 1 by default
Y2 Y3 Y4 Y5 Y6 (b); ! All remaining loadings are now fixed to the same value with the label 'b'

! Impulses
u_X6 by X6; X6@0; u_X5 by X5; X5@0; u_X4 by X4; X4@0; u_X3 by X3; 
X3@0; u_X2 by X2; X2@0; u_X1 by X1; X1@0; 
u_Y6 by Y6; Y6@0; u_Y5 by Y5; Y5@0; u_Y4 by Y4; Y4@0; u_Y3 by Y3; 
Y3@0; u_Y2 by Y2; Y2@0; u_Y1 by Y1; Y1@0; 

! AR Terms
X6-X3 PON X5-X2 (AR1_X); X2 ON X1;
Y6-Y2 PON Y5-Y1 (AR1_Y);

! MA Terms
X6-X3 PON u_X5-u_X2 (MA1_X); X6-X3 PON u_X4-u_X1 (MA2_X);
Y6-Y2 PON u_Y5-u_Y1 (MA1_Y);

! CL Terms
X6-X3 PON Y5-Y2 (CL1_XY); X2 ON Y1; 
Y6-Y2 PON X5-X1 (CL1_YX);

! CLMA Terms
X6-X3 PON u_Y5-u_Y2 (CLMA1_XY); 
Y6-Y2 PON u_X5-u_X1 (CLMA1_YX);

! Restrictions
u_X6-u_X1 WITH Eta1_X@0 Eta1_Y@0;
u_Y6-u_Y1 WITH Eta1_X@0 Eta1_Y@0;
u_X6-u_X1 WITH u_X6-u_X1@0; 
u_Y6-u_Y1 WITH u_Y6-u_Y1@0; u_X6-u_X1 WITH u_Y6-u_Y1@0;

! Co-Movements
u_X6 WITH u_Y6;
u_X5 WITH u_Y5;
u_X4 WITH u_Y4;
u_X3 WITH u_Y3;
u_X2 WITH u_Y2;
u_X1 WITH u_Y1;

! Impulse Responses-users must fill in intervening occasions for each ellipses
MODEL INDIRECT: 
X6 IND u_X2; X5 IND u_X2; X4 IND u_X2; X3 IND u_X2;
X6 IND u_Y2; X5 IND u_Y2; X4 IND u_Y2; X3 IND u_Y2; 
Y6 IND u_X2; Y5 IND u_X2; Y4 IND u_X2; Y3 IND u_X2; 
Y6 IND u_Y2; Y5 IND u_Y2; Y4 IND u_Y2; Y3 IND u_Y2; 

! Total AR, MA, AR+MA, CL, CLMA, and CL+CLMA effects
MODEL CONSTRAINT: 
New (AR_X MA_X ARMA_X CL_XY CLMA_XY CLCL_XY );
New (AR_Y MA_Y ARMA_Y CL_YX CLMA_YX CLCL_YX );

AR_X=AR1_X; MA_X=MA1_X+MA2_X; ARMA_X=AR1_X+MA1_X+MA2_X; 
CL_XY=CL1_XY; CLMA_XY=CLMA1_XY; CLCL_XY=CL1_XY+CLMA1_XY; 
AR_Y=AR1_Y; MA_Y=MA1_Y; ARMA_Y=AR1_Y+MA1_Y; CL_YX=CL1_YX; 
CLMA_YX=CLMA1_YX; CLCL_YX=CL1_YX+CLMA1_YX;

OUTPUT: STDYX sampstat TECH8;
