# Supplementary material for: From Data to Causes III: Bayesian Priors for General Cross-Lagged Panel Models (GCLM)
Source: Front Psychol. 2021 Feb 15;12:612251. doi: 10.3389/fpsyg.2021.612251 (PMC7917264; doi:10.3389/fpsyg.2021.612251)
Supplement: Supplementary file 1 [file Data_Sheet_1.ZIP › Online Supplemental Material for Paper III/AR(1)MA(2) (Step 2, Full Model, Time-varying parameters) Bayes.out]

Mplus VERSION 8.4 (Mac)
MUTHEN & MUTHEN
09/20/2020  10:30 PM

INPUT INSTRUCTIONS

  DATA: File is Gallup2011.dat;

  VARIABLE:
  NAMES ARE y0-y6 hap1-hap7 xx0-xx6 na1-na7 pa1-pa7 gdp1-gdp7;
  USEVARIABLES ARE
  Y6 Y5 Y4 Y3 Y2 Y1      ! Subjective Well-Being variable
  X6 X5 X4 X3 X2 X1 ;    ! Logged average income, multiplied by 2
  MISSING ARE ALL (-99);

  DEFINE:
  x0 = xx0*2; ! Multiply logged average income by 2 to help estimation stability
  x1 = xx1*2;
  x2 = xx2*2;
  x3 = xx3*2;
  x4 = xx4*2;
  x5 = xx5*2;
  x6 = xx6*2;

  ANALYSIS:
  Estimator = Bayes;
  FBiterations=10000;
  Thin=50;
  Processors=2;

  MODEL:
  ! Unit Effects
  Eta1_X by X1
  X2 (LX2)
  X3 (LX3)
  X4 (LX4)
  X5 (LX5)
  X6 (LX6);
  Eta1_Y by Y1
  Y2 (LY2)
  Y3 (LY3)
  Y4 (LY4)
  Y5 (LY5)
  Y6 (LY6);

  ! Impulses: Setting variances to small values substantially improves chain mixing (i.e., c
  u_X6 by X6; X6@0.005; u_X5 by X5; X5@0.005; u_X4 by X4; X4@0.005; u_X3 by X3;
  X3@0.005; u_X2 by X2; X2@0.005; u_X1 by X1; X1@0.005;
  u_Y6 by Y6; Y6@0.005; u_Y5 by Y5; Y5@0.005; u_Y4 by Y4; Y4@0.005; u_Y3 by Y3;
  Y3@0.005; u_Y2 by Y2; Y2@0.005; u_Y1 by Y1; Y1@0.005;


  ! AR Terms
  X2 ON X1;
  X3 PON X2 (AR1_X3);
  X4 PON X3 (AR1_X4);
  X5 PON X4 (AR1_X5);
  X6 PON X5 (AR1_X6);

  Y2 PON Y1 (AR1_Y2);
  Y3 PON Y2 (AR1_Y3);
  Y4 PON Y3 (AR1_Y4);
  Y5 PON Y4 (AR1_Y5);
  Y6 PON Y5 (AR1_Y6);

  ! MA Terms
  X3 PON u_X2 (MA1_X3);
  X4 PON u_X3 (MA1_X4);
  X5 PON u_X4 (MA1_X5);
  X6 PON u_X5 (MA1_X6);

  X3 PON u_X1 (MA2_X3);
  X4 PON u_X2 (MA2_X4);
  X5 PON u_X3 (MA2_X5);
  X6 PON u_X4 (MA2_X6);

  Y2 PON u_Y1 (MA1_Y2);
  Y3 PON u_Y2 (MA1_Y3);
  Y4 PON u_Y3 (MA1_Y4);
  Y5 PON u_Y4 (MA1_Y5);
  Y6 PON u_Y5 (MA1_Y6);

  ! CL Terms
  X2 ON Y1;
  X3 PON Y2 (CL1_XY3);
  X4 PON Y3 (CL1_XY4);
  X5 PON Y4 (CL1_XY5);
  X6 PON Y5 (CL1_XY6);

  ! CLMA Terms
  X3 PON u_Y2 (CLMA1_XY3);
  X4 PON u_Y3 (CLMA1_XY4);
  X5 PON u_Y4 (CLMA1_XY5);
  X6 PON u_Y5 (CLMA1_XY6);

  ! Restrictions
  u_X6-u_X1 WITH Eta1_X@0 Eta1_Y@0;
  u_Y6-u_Y1 WITH Eta1_X@0 Eta1_Y@0;
  u_X6-u_X1 WITH u_X6-u_X1@0;
  u_Y6-u_Y1 WITH u_Y6-u_Y1@0; u_X6-u_X1 WITH u_Y6-u_Y1@0;

  ! Co-Movements
  u_X6 WITH u_Y6;
  u_X5 WITH u_Y5;
  u_X4 WITH u_Y4;
  u_X3 WITH u_Y3;
  u_X2 WITH u_Y2;
  u_X1 WITH u_Y1;

  MODEL PRIORS:
  LX2-LX6~N(0,.01);
  DIFF(LY2-LY6)~N(0,.01);
  DIFF(AR1_X3-AR1_X6)~N(0,.01);
  DIFF(AR1_Y2-AR1_Y6)~N(0,.01);
  DIFF(MA1_X3-MA1_X6)~N(0,.01);
  DIFF(MA2_X3-MA2_X6)~N(0,.01);
  DIFF(MA1_Y2-MA1_Y6)~N(0,.01);
  DIFF(CL1_XY3-CL1_XY6)~N(0,.01);
  DIFF(CLMA1_XY3-CLMA1_XY6)~N(0,.01);

  OUTPUT: STDYX TECH8 Cinterval(hpd);


*** WARNING
  Input line exceeded 90 characters. Some input may be truncated.
  ! Impulses: Setting variances to small values substantially improves chain mixing (i.e., co
   1 WARNING(S) FOUND IN THE INPUT INSTRUCTIONS


SUMMARY OF ANALYSIS

Number of groups                                                 1
Number of observations                                         135

Number of dependent variables                                   12
Number of independent variables                                  0
Number of continuous latent variables                           14

Observed dependent variables

  Continuous
   Y6          Y5          Y4          Y3          Y2          Y1
   X6          X5          X4          X3          X2          X1

Continuous latent variables
   ETA1_X      ETA1_Y      U_X6        U_X5        U_X4        U_X3
   U_X2        U_X1        U_Y6        U_Y5        U_Y4        U_Y3
   U_Y2        U_Y1


Estimator                                                    BAYES
Specifications for Bayesian Estimation
  Point estimate                                            MEDIAN
  Number of Markov chain Monte Carlo (MCMC) chains               2
  Random seed for the first chain                                0
  Starting value information                           UNPERTURBED
  Algorithm used for Markov chain Monte Carlo           GIBBS(PX1)
  Fixed number of iterations                                 10000
  K-th iteration used for thinning                              50

Input data file(s)
  Gallup2011.dat
Input data format  FREE


SUMMARY OF DATA


COVARIANCE COVERAGE OF DATA

Minimum covariance coverage value   0.100

     Number of missing data patterns            41


     PROPORTION OF DATA PRESENT


           Covariance Coverage
              Y6            Y5            Y4            Y3            Y2
              ________      ________      ________      ________      ________
 Y6             0.881
 Y5             0.800         0.911
 Y4             0.733         0.785         0.830
 Y3             0.696         0.726         0.659         0.807
 Y2             0.637         0.681         0.637         0.622         0.733
 Y1             0.533         0.563         0.526         0.593         0.467
 X6             0.852         0.770         0.711         0.681         0.607
 X5             0.793         0.904         0.778         0.726         0.681
 X4             0.733         0.785         0.830         0.659         0.637
 X3             0.719         0.748         0.681         0.785         0.659
 X2             0.615         0.659         0.615         0.607         0.711
 X1             0.215         0.215         0.207         0.237         0.193


           Covariance Coverage
              Y1            X6            X5            X4            X3
              ________      ________      ________      ________      ________
 Y1             0.637
 X6             0.519         0.852
 X5             0.563         0.763         0.904
 X4             0.526         0.711         0.778         0.830
 X3             0.585         0.696         0.748         0.681         0.830
 X2             0.452         0.585         0.659         0.615         0.652
 X1             0.252         0.200         0.215         0.207         0.230


           Covariance Coverage
              X2            X1
              ________      ________
 X2             0.711
 X1             0.185         0.252


UNIVARIATE SAMPLE STATISTICS


     UNIVARIATE HIGHER-ORDER MOMENT DESCRIPTIVE STATISTICS

         Variable/         Mean/     Skewness/   Minimum/ % with                Percentiles
        Sample Size      Variance    Kurtosis    Maximum  Min/Max      20%/60%    40%/80%    Median

     Y6                    5.431       0.347       2.940    0.84%       4.430      4.970      5.220
             119.000       1.170      -0.740       7.790    0.84%       5.430      6.590
     Y5                    5.514       0.224       3.230    0.81%       4.460      5.030      5.460
             123.000       1.233      -0.961       7.770    0.81%       5.780      6.640
     Y4                    5.449       0.261       3.410    0.89%       4.500      5.150      5.360
             112.000       0.993      -0.631       7.680    0.89%       5.520      6.330
     Y3                    5.378       0.389       2.810    0.92%       4.460      5.010      5.150
             109.000       1.269      -0.384       7.970    0.92%       5.430      6.520
     Y2                    5.420       0.453       3.280    1.01%       4.550      5.030      5.220
              99.000       1.087      -0.496       7.830    1.01%       5.420      6.330
     Y1                    5.106       0.388       3.200    1.16%       4.010      4.710      4.990
              86.000       1.109      -0.520       7.670    1.16%       5.290      6.020
     X6                    7.826      -0.115       5.640    0.87%       6.940      7.500      7.820
             115.000       0.809      -0.834       9.460    0.87%       8.040      8.800
     X5                    7.837       0.092       5.920    0.82%       7.080      7.540      7.800
             122.000       0.714      -0.906       9.460    0.82%       7.940      8.720
     X4                    7.736       0.040       5.800    0.89%       6.940      7.480      7.720
             112.000       0.727      -0.712       9.420    0.89%       7.900      8.560
     X3                    7.674      -0.044       5.520    0.89%       6.800      7.440      7.660
             112.000       0.830      -0.612       9.300    0.89%       7.820      8.620
     X2                    7.628       0.070       5.300    1.04%       6.820      7.440      7.640
              96.000       0.695      -0.258       9.340    1.04%       7.800      8.240
     X1                    7.464       0.320       5.680    2.94%       6.800      7.140      7.340
              34.000       0.638      -0.143       9.260    2.94%       7.400      7.980


THE MODEL ESTIMATION TERMINATED NORMALLY

     USE THE FBITERATIONS OPTION TO INCREASE THE NUMBER OF ITERATIONS BY A FACTOR
     OF AT LEAST TWO TO CHECK CONVERGENCE AND THAT THE PSR VALUE DOES NOT INCREASE.


MODEL FIT INFORMATION

Number of Free Parameters                              75

Bayesian Posterior Predictive Checking using Chi-Square

          95% Confidence Interval for the Difference Between
          the Observed and the Replicated Chi-Square Values

                                -27.849            58.171

          Posterior Predictive P-Value              0.212

          Prior Posterior Predictive P-Value        0.418

Information Criteria

          Deviance (DIC)                          835.983
          Estimated Number of Parameters (pD)      51.857
          Bayesian (BIC)                         1101.607

RMSEA (Root Mean Square Error Of Approximation)

          Estimate                           0.000
          90 Percent C.I.                    0.000  0.038
          Probability RMSEA <= .05           0.973

CFI/TLI

          CFI                                1.000
          90 Percent C.I.                    0.999  1.000

          TLI                                1.000
          90 Percent C.I.                    0.998  1.000


MODEL RESULTS

                                Posterior  One-Tailed         95% C.I.
                    Estimate       S.D.      P-Value   Lower 2.5%  Upper 2.5%  Significance

 ETA1_X   BY
    X1                 1.000       0.000      0.000       1.000       1.000
    X2                 0.011       0.097      0.459      -0.180       0.197
    X3                 0.012       0.077      0.433      -0.133       0.172
    X4                 0.058       0.079      0.243      -0.102       0.208
    X5                 0.033       0.083      0.347      -0.136       0.193
    X6                -0.007       0.077      0.461      -0.153       0.147

 ETA1_Y   BY
    Y1                 1.000       0.000      0.000       1.000       1.000
    Y2                 0.634       0.205      0.000       0.228       1.021      *
    Y3                 0.617       0.199      0.000       0.221       0.985      *
    Y4                 0.646       0.197      0.000       0.255       1.017      *
    Y5                 0.629       0.193      0.000       0.268       1.011      *
    Y6                 0.606       0.195      0.000       0.232       0.984      *

 U_X6     BY
    X6                 1.000       0.000      0.000       1.000       1.000

 U_X5     BY
    X5                 1.000       0.000      0.000       1.000       1.000

 U_X4     BY
    X4                 1.000       0.000      0.000       1.000       1.000

 U_X3     BY
    X3                 1.000       0.000      0.000       1.000       1.000

 U_X2     BY
    X2                 1.000       0.000      0.000       1.000       1.000

 U_X1     BY
    X1                 1.000       0.000      0.000       1.000       1.000

 U_Y6     BY
    Y6                 1.000       0.000      0.000       1.000       1.000

 U_Y5     BY
    Y5                 1.000       0.000      0.000       1.000       1.000

 U_Y4     BY
    Y4                 1.000       0.000      0.000       1.000       1.000

 U_Y3     BY
    Y3                 1.000       0.000      0.000       1.000       1.000

 U_Y2     BY
    Y2                 1.000       0.000      0.000       1.000       1.000

 U_Y1     BY
    Y1                 1.000       0.000      0.000       1.000       1.000

 X3         ON
    U_X2              -0.316       0.107      0.001      -0.522      -0.104      *
    U_X1               0.006       0.094      0.472      -0.190       0.185
    U_Y2              -0.041       0.070      0.278      -0.177       0.096

 X4         ON
    U_X3              -0.320       0.098      0.000      -0.509      -0.130      *
    U_X2              -0.039       0.088      0.330      -0.209       0.139
    U_Y3              -0.055       0.065      0.196      -0.183       0.071

 X5         ON
    U_X4              -0.361       0.107      0.000      -0.576      -0.157      *
    U_X3              -0.027       0.095      0.382      -0.211       0.166
    U_Y4              -0.021       0.060      0.360      -0.132       0.101

 X6         ON
    U_X5              -0.272       0.102      0.002      -0.480      -0.083      *
    U_X4               0.059       0.093      0.261      -0.125       0.238
    U_Y5               0.021       0.068      0.374      -0.113       0.152

 Y2         ON
    U_Y1               0.175       0.182      0.173      -0.178       0.528

 Y3         ON
    U_Y2               0.193       0.180      0.146      -0.151       0.547

 Y4         ON
    U_Y3               0.119       0.183      0.266      -0.240       0.470

 Y5         ON
    U_Y4               0.241       0.174      0.083      -0.099       0.575

 Y6         ON
    U_Y5               0.199       0.185      0.140      -0.162       0.555

 X2         ON
    X1                 0.841       0.086      0.000       0.671       1.013      *
    Y1                 0.147       0.071      0.018       0.007       0.286      *

 X3         ON
    X2                 0.985       0.065      0.000       0.858       1.114      *
    Y2                 0.007       0.049      0.442      -0.089       0.104

 X4         ON
    X3                 0.960       0.049      0.000       0.866       1.061      *
    Y3                -0.006       0.040      0.437      -0.089       0.067

 X5         ON
    X4                 0.921       0.049      0.000       0.826       1.021      *
    Y4                 0.027       0.041      0.250      -0.063       0.101

 X6         ON
    X5                 1.002       0.046      0.000       0.916       1.100      *
    Y5                -0.003       0.033      0.463      -0.072       0.061

 Y2         ON
    Y1                 0.341       0.197      0.043      -0.049       0.714

 Y3         ON
    Y2                 0.363       0.197      0.035      -0.015       0.746

 Y4         ON
    Y3                 0.301       0.190      0.060      -0.067       0.664

 Y5         ON
    Y4                 0.397       0.197      0.022       0.029       0.787      *

 Y6         ON
    Y5                 0.350       0.185      0.033      -0.013       0.701

 U_X6     WITH
    ETA1_X             0.000       0.000      1.000       0.000       0.000
    ETA1_Y             0.000       0.000      1.000       0.000       0.000
    U_X5               0.000       0.000      1.000       0.000       0.000
    U_X4               0.000       0.000      1.000       0.000       0.000
    U_X3               0.000       0.000      1.000       0.000       0.000
    U_X2               0.000       0.000      1.000       0.000       0.000
    U_X1               0.000       0.000      1.000       0.000       0.000
    U_Y6               0.008       0.006      0.094      -0.004       0.021
    U_Y5               0.000       0.000      1.000       0.000       0.000
    U_Y4               0.000       0.000      1.000       0.000       0.000
    U_Y3               0.000       0.000      1.000       0.000       0.000
    U_Y2               0.000       0.000      1.000       0.000       0.000
    U_Y1               0.000       0.000      1.000       0.000       0.000

 U_X5     WITH
    ETA1_X             0.000       0.000      1.000       0.000       0.000
    ETA1_Y             0.000       0.000      1.000       0.000       0.000
    U_X4               0.000       0.000      1.000       0.000       0.000
    U_X3               0.000       0.000      1.000       0.000       0.000
    U_X2               0.000       0.000      1.000       0.000       0.000
    U_X1               0.000       0.000      1.000       0.000       0.000
    U_Y6               0.000       0.000      1.000       0.000       0.000
    U_Y5               0.016       0.006      0.001       0.006       0.028      *
    U_Y4               0.000       0.000      1.000       0.000       0.000
    U_Y3               0.000       0.000      1.000       0.000       0.000
    U_Y2               0.000       0.000      1.000       0.000       0.000
    U_Y1               0.000       0.000      1.000       0.000       0.000

 U_X4     WITH
    ETA1_X             0.000       0.000      1.000       0.000       0.000
    ETA1_Y             0.000       0.000      1.000       0.000       0.000
    U_X3               0.000       0.000      1.000       0.000       0.000
    U_X2               0.000       0.000      1.000       0.000       0.000
    U_X1               0.000       0.000      1.000       0.000       0.000
    U_Y6               0.000       0.000      1.000       0.000       0.000
    U_Y5               0.000       0.000      1.000       0.000       0.000
    U_Y4               0.000       0.009      0.477      -0.018       0.017
    U_Y3               0.000       0.000      1.000       0.000       0.000
    U_Y2               0.000       0.000      1.000       0.000       0.000
    U_Y1               0.000       0.000      1.000       0.000       0.000

 U_X3     WITH
    ETA1_X             0.000       0.000      1.000       0.000       0.000
    ETA1_Y             0.000       0.000      1.000       0.000       0.000
    U_X2               0.000       0.000      1.000       0.000       0.000
    U_X1               0.000       0.000      1.000       0.000       0.000
    U_Y6               0.000       0.000      1.000       0.000       0.000
    U_Y5               0.000       0.000      1.000       0.000       0.000
    U_Y4               0.000       0.000      1.000       0.000       0.000
    U_Y3               0.001       0.009      0.458      -0.017       0.019
    U_Y2               0.000       0.000      1.000       0.000       0.000
    U_Y1               0.000       0.000      1.000       0.000       0.000

 U_X2     WITH
    ETA1_X             0.000       0.000      1.000       0.000       0.000
    ETA1_Y             0.000       0.000      1.000       0.000       0.000
    U_X1               0.000       0.000      1.000       0.000       0.000
    U_Y6               0.000       0.000      1.000       0.000       0.000
    U_Y5               0.000       0.000      1.000       0.000       0.000
    U_Y4               0.000       0.000      1.000       0.000       0.000
    U_Y3               0.000       0.000      1.000       0.000       0.000
    U_Y2               0.037       0.016      0.004       0.007       0.069      *
    U_Y1               0.000       0.000      1.000       0.000       0.000

 U_X1     WITH
    ETA1_X             0.000       0.000      1.000       0.000       0.000
    ETA1_Y             0.000       0.000      1.000       0.000       0.000
    U_Y6               0.000       0.000      1.000       0.000       0.000
    U_Y5               0.000       0.000      1.000       0.000       0.000
    U_Y4               0.000       0.000      1.000       0.000       0.000
    U_Y3               0.000       0.000      1.000       0.000       0.000
    U_Y2               0.000       0.000      1.000       0.000       0.000
    U_Y1               0.036       0.032      0.104      -0.021       0.101

 U_Y6     WITH
    ETA1_X             0.000       0.000      1.000       0.000       0.000
    ETA1_Y             0.000       0.000      1.000       0.000       0.000
    U_Y5               0.000       0.000      1.000       0.000       0.000
    U_Y4               0.000       0.000      1.000       0.000       0.000
    U_Y3               0.000       0.000      1.000       0.000       0.000
    U_Y2               0.000       0.000      1.000       0.000       0.000
    U_Y1               0.000       0.000      1.000       0.000       0.000

 U_Y5     WITH
    ETA1_X             0.000       0.000      1.000       0.000       0.000
    ETA1_Y             0.000       0.000      1.000       0.000       0.000
    U_Y4               0.000       0.000      1.000       0.000       0.000
    U_Y3               0.000       0.000      1.000       0.000       0.000
    U_Y2               0.000       0.000      1.000       0.000       0.000
    U_Y1               0.000       0.000      1.000       0.000       0.000

 U_Y4     WITH
    ETA1_X             0.000       0.000      1.000       0.000       0.000
    ETA1_Y             0.000       0.000      1.000       0.000       0.000
    U_Y3               0.000       0.000      1.000       0.000       0.000
    U_Y2               0.000       0.000      1.000       0.000       0.000
    U_Y1               0.000       0.000      1.000       0.000       0.000

 U_Y3     WITH
    ETA1_X             0.000       0.000      1.000       0.000       0.000
    ETA1_Y             0.000       0.000      1.000       0.000       0.000
    U_Y2               0.000       0.000      1.000       0.000       0.000
    U_Y1               0.000       0.000      1.000       0.000       0.000

 U_Y2     WITH
    ETA1_X             0.000       0.000      1.000       0.000       0.000
    ETA1_Y             0.000       0.000      1.000       0.000       0.000
    U_Y1               0.000       0.000      1.000       0.000       0.000

 U_Y1     WITH
    ETA1_X             0.000       0.000      1.000       0.000       0.000
    ETA1_Y             0.000       0.000      1.000       0.000       0.000

 ETA1_Y   WITH
    ETA1_X             0.758       0.130      0.000       0.524       1.027      *

 Intercepts
    Y6                 3.525       1.004      0.000       1.599       5.473      *
    Y5                 3.268       1.067      0.000       1.165       5.288      *
    Y4                 3.793       1.025      0.000       1.843       5.808      *
    Y3                 3.425       1.067      0.000       1.320       5.457      *
    Y2                 3.628       1.040      0.000       1.594       5.604      *
    Y1                 5.256       0.098      0.000       5.066       5.458      *
    X6                -0.010       0.423      0.490      -0.823       0.827
    X5                 0.497       0.446      0.127      -0.372       1.390
    X4                 0.366       0.425      0.196      -0.508       1.161
    X3                 0.133       0.458      0.386      -0.769       1.044
    X2                 0.442       0.625      0.237      -0.831       1.612
    X1                 7.662       0.088      0.000       7.479       7.832      *

 Variances
    ETA1_X             0.620       0.147      0.000       0.358       0.926      *
    ETA1_Y             1.167       0.171      0.000       0.864       1.526      *
    U_X6               0.015       0.004      0.000       0.009       0.023      *
    U_X5               0.024       0.005      0.000       0.015       0.034      *
    U_X4               0.021       0.005      0.000       0.012       0.032      *
    U_X3               0.045       0.009      0.000       0.029       0.063      *
    U_X2               0.051       0.016      0.000       0.026       0.085      *
    U_X1               0.196       0.092      0.000       0.019       0.357      *
    U_Y6               0.147       0.024      0.000       0.104       0.198      *
    U_Y5               0.065       0.013      0.000       0.042       0.093      *
    U_Y4               0.171       0.032      0.000       0.115       0.240      *
    U_Y3               0.097       0.019      0.000       0.064       0.137      *
    U_Y2               0.124       0.024      0.000       0.082       0.174      *
    U_Y1               0.073       0.031      0.000       0.017       0.138      *

 Residual Variances
    Y6                 0.005       0.000      0.000       0.005       0.005
    Y5                 0.005       0.000      0.000       0.005       0.005
    Y4                 0.005       0.000      0.000       0.005       0.005
    Y3                 0.005       0.000      0.000       0.005       0.005
    Y2                 0.005       0.000      0.000       0.005       0.005
    Y1                 0.005       0.000      0.000       0.005       0.005
    X6                 0.005       0.000      0.000       0.005       0.005
    X5                 0.005       0.000      0.000       0.005       0.005
    X4                 0.005       0.000      0.000       0.005       0.005
    X3                 0.005       0.000      0.000       0.005       0.005
    X2                 0.005       0.000      0.000       0.005       0.005
    X1                 0.005       0.000      0.000       0.005       0.005


STANDARDIZED MODEL RESULTS


STDYX Standardization

                                Posterior  One-Tailed         95% C.I.
                    Estimate       S.D.      P-Value   Lower 2.5%  Upper 2.5%  Significance
 ETA1_X   BY
    X1                 0.869       0.065      0.000       0.747       0.985      *
    X2                 0.009       0.082      0.459      -0.154       0.166
    X3                 0.010       0.063      0.433      -0.116       0.133
    X4                 0.048       0.065      0.243      -0.083       0.170
    X5                 0.028       0.071      0.347      -0.113       0.166
    X6                -0.006       0.066      0.461      -0.140       0.115

 ETA1_Y   BY
    Y1                 0.968       0.014      0.000       0.942       0.994      *
    Y2                 0.610       0.194      0.000       0.230       0.980      *
    Y3                 0.598       0.190      0.000       0.219       0.956      *
    Y4                 0.629       0.189      0.000       0.271       1.000      *
    Y5                 0.593       0.178      0.000       0.251       0.938      *
    Y6                 0.586       0.186      0.000       0.241       0.954      *

 U_X6     BY
    X6                 0.134       0.017      0.000       0.102       0.169      *

 U_X5     BY
    X5                 0.168       0.020      0.000       0.133       0.210      *

 U_X4     BY
    X4                 0.156       0.020      0.000       0.117       0.196      *

 U_X3     BY
    X3                 0.224       0.025      0.000       0.176       0.274      *

 U_X2     BY
    X2                 0.242       0.039      0.000       0.174       0.321      *

 U_X1     BY
    X1                 0.488       0.124      0.000       0.205       0.682      *

 U_Y6     BY
    Y6                 0.343       0.033      0.000       0.281       0.411      *

 U_Y5     BY
    Y5                 0.222       0.026      0.000       0.172       0.273      *

 U_Y4     BY
    Y4                 0.373       0.040      0.000       0.298       0.453      *

 U_Y3     BY
    Y3                 0.278       0.031      0.000       0.222       0.343      *

 U_Y2     BY
    Y2                 0.314       0.034      0.000       0.247       0.380      *

 U_Y1     BY
    Y1                 0.241       0.055      0.000       0.125       0.344      *

 X3         ON
    U_X2              -0.075       0.028      0.001      -0.134      -0.022      *
    U_X1               0.003       0.041      0.472      -0.077       0.084
    U_Y2              -0.015       0.026      0.278      -0.067       0.036

 X4         ON
    U_X3              -0.072       0.023      0.000      -0.119      -0.031      *
    U_X2              -0.009       0.021      0.330      -0.053       0.031
    U_Y3              -0.018       0.022      0.196      -0.062       0.023

 X5         ON
    U_X4              -0.057       0.019      0.000      -0.095      -0.023      *
    U_X3              -0.006       0.022      0.382      -0.050       0.037
    U_Y4              -0.010       0.027      0.360      -0.060       0.045

 X6         ON
    U_X5              -0.046       0.017      0.002      -0.080      -0.014      *
    U_X4               0.009       0.015      0.261      -0.018       0.041
    U_Y5               0.006       0.019      0.374      -0.032       0.043

 Y2         ON
    U_Y1               0.040       0.045      0.173      -0.044       0.129

 Y3         ON
    U_Y2               0.060       0.057      0.146      -0.053       0.169

 Y4         ON
    U_Y3               0.034       0.051      0.266      -0.068       0.132

 Y5         ON
    U_Y4               0.087       0.062      0.083      -0.036       0.203

 Y6         ON
    U_Y5               0.045       0.042      0.140      -0.037       0.129

 X2         ON
    X1                 0.814       0.077      0.000       0.662       0.973      *
    Y1                 0.176       0.085      0.018       0.008       0.341      *

 X3         ON
    X2                 0.971       0.065      0.000       0.843       1.097      *
    Y2                 0.008       0.058      0.442      -0.110       0.120

 X4         ON
    X3                 0.967       0.047      0.000       0.871       1.061      *
    Y3                -0.007       0.048      0.437      -0.105       0.079

 X5         ON
    X4                 0.943       0.049      0.000       0.841       1.038      *
    Y4                 0.033       0.049      0.250      -0.071       0.126

 X6         ON
    X5                 1.000       0.044      0.000       0.917       1.094      *
    Y5                -0.004       0.042      0.463      -0.089       0.076

 Y2         ON
    Y1                 0.339       0.197      0.043      -0.046       0.712

 Y3         ON
    Y2                 0.364       0.197      0.035      -0.021       0.743

 Y4         ON
    Y3                 0.304       0.192      0.060      -0.059       0.677

 Y5         ON
    Y4                 0.383       0.189      0.022       0.028       0.755      *

 Y6         ON
    Y5                 0.358       0.190      0.033      -0.014       0.715

 U_X6     WITH
    ETA1_X             0.000       0.000      1.000       0.000       0.000
    ETA1_Y             0.000       0.000      1.000       0.000       0.000
    U_X5               0.000       0.000      1.000       0.000       0.000
    U_X4               0.000       0.000      1.000       0.000       0.000
    U_X3               0.000       0.000      1.000       0.000       0.000
    U_X2               0.000       0.000      1.000       0.000       0.000
    U_X1               0.000       0.000      1.000       0.000       0.000
    U_Y6               0.167       0.124      0.094      -0.076       0.411
    U_Y5               0.000       0.000      1.000       0.000       0.000
    U_Y4               0.000       0.000      1.000       0.000       0.000
    U_Y3               0.000       0.000      1.000       0.000       0.000
    U_Y2               0.000       0.000      1.000       0.000       0.000
    U_Y1               0.000       0.000      1.000       0.000       0.000

 U_X5     WITH
    ETA1_X             0.000       0.000      1.000       0.000       0.000
    ETA1_Y             0.000       0.000      1.000       0.000       0.000
    U_X4               0.000       0.000      1.000       0.000       0.000
    U_X3               0.000       0.000      1.000       0.000       0.000
    U_X2               0.000       0.000      1.000       0.000       0.000
    U_X1               0.000       0.000      1.000       0.000       0.000
    U_Y6               0.000       0.000      1.000       0.000       0.000
    U_Y5               0.423       0.119      0.001       0.179       0.646      *
    U_Y4               0.000       0.000      1.000       0.000       0.000
    U_Y3               0.000       0.000      1.000       0.000       0.000
    U_Y2               0.000       0.000      1.000       0.000       0.000
    U_Y1               0.000       0.000      1.000       0.000       0.000

 U_X4     WITH
    ETA1_X             0.000       0.000      1.000       0.000       0.000
    ETA1_Y             0.000       0.000      1.000       0.000       0.000
    U_X3               0.000       0.000      1.000       0.000       0.000
    U_X2               0.000       0.000      1.000       0.000       0.000
    U_X1               0.000       0.000      1.000       0.000       0.000
    U_Y6               0.000       0.000      1.000       0.000       0.000
    U_Y5               0.000       0.000      1.000       0.000       0.000
    U_Y4              -0.008       0.143      0.477      -0.285       0.264
    U_Y3               0.000       0.000      1.000       0.000       0.000
    U_Y2               0.000       0.000      1.000       0.000       0.000
    U_Y1               0.000       0.000      1.000       0.000       0.000

 U_X3     WITH
    ETA1_X             0.000       0.000      1.000       0.000       0.000
    ETA1_Y             0.000       0.000      1.000       0.000       0.000
    U_X2               0.000       0.000      1.000       0.000       0.000
    U_X1               0.000       0.000      1.000       0.000       0.000
    U_Y6               0.000       0.000      1.000       0.000       0.000
    U_Y5               0.000       0.000      1.000       0.000       0.000
    U_Y4               0.000       0.000      1.000       0.000       0.000
    U_Y3               0.015       0.132      0.458      -0.238       0.276
    U_Y2               0.000       0.000      1.000       0.000       0.000
    U_Y1               0.000       0.000      1.000       0.000       0.000

 U_X2     WITH
    ETA1_X             0.000       0.000      1.000       0.000       0.000
    ETA1_Y             0.000       0.000      1.000       0.000       0.000
    U_X1               0.000       0.000      1.000       0.000       0.000
    U_Y6               0.000       0.000      1.000       0.000       0.000
    U_Y5               0.000       0.000      1.000       0.000       0.000
    U_Y4               0.000       0.000      1.000       0.000       0.000
    U_Y3               0.000       0.000      1.000       0.000       0.000
    U_Y2               0.474       0.162      0.004       0.135       0.752      *
    U_Y1               0.000       0.000      1.000       0.000       0.000

 U_X1     WITH
    ETA1_X             0.000       0.000      1.000       0.000       0.000
    ETA1_Y             0.000       0.000      1.000       0.000       0.000
    U_Y6               0.000       0.000      1.000       0.000       0.000
    U_Y5               0.000       0.000      1.000       0.000       0.000
    U_Y4               0.000       0.000      1.000       0.000       0.000
    U_Y3               0.000       0.000      1.000       0.000       0.000
    U_Y2               0.000       0.000      1.000       0.000       0.000
    U_Y1               0.330       0.267      0.104      -0.208       0.867

 U_Y6     WITH
    ETA1_X             0.000       0.000      1.000       0.000       0.000
    ETA1_Y             0.000       0.000      1.000       0.000       0.000
    U_Y5               0.000       0.000      1.000       0.000       0.000
    U_Y4               0.000       0.000      1.000       0.000       0.000
    U_Y3               0.000       0.000      1.000       0.000       0.000
    U_Y2               0.000       0.000      1.000       0.000       0.000
    U_Y1               0.000       0.000      1.000       0.000       0.000

 U_Y5     WITH
    ETA1_X             0.000       0.000      1.000       0.000       0.000
    ETA1_Y             0.000       0.000      1.000       0.000       0.000
    U_Y4               0.000       0.000      1.000       0.000       0.000
    U_Y3               0.000       0.000      1.000       0.000       0.000
    U_Y2               0.000       0.000      1.000       0.000       0.000
    U_Y1               0.000       0.000      1.000       0.000       0.000

 U_Y4     WITH
    ETA1_X             0.000       0.000      1.000       0.000       0.000
    ETA1_Y             0.000       0.000      1.000       0.000       0.000
    U_Y3               0.000       0.000      1.000       0.000       0.000
    U_Y2               0.000       0.000      1.000       0.000       0.000
    U_Y1               0.000       0.000      1.000       0.000       0.000

 U_Y3     WITH
    ETA1_X             0.000       0.000      1.000       0.000       0.000
    ETA1_Y             0.000       0.000      1.000       0.000       0.000
    U_Y2               0.000       0.000      1.000       0.000       0.000
    U_Y1               0.000       0.000      1.000       0.000       0.000

 U_Y2     WITH
    ETA1_X             0.000       0.000      1.000       0.000       0.000
    ETA1_Y             0.000       0.000      1.000       0.000       0.000
    U_Y1               0.000       0.000      1.000       0.000       0.000

 U_Y1     WITH
    ETA1_X             0.000       0.000      1.000       0.000       0.000
    ETA1_Y             0.000       0.000      1.000       0.000       0.000

 ETA1_Y   WITH
    ETA1_X             0.903       0.062      0.000       0.790       1.000      *

 Intercepts
    Y6                 3.163       0.936      0.000       1.480       5.088      *
    Y5                 2.845       0.957      0.000       0.997       4.692      *
    Y4                 3.427       0.964      0.000       1.593       5.327      *
    Y3                 3.053       0.986      0.000       1.200       5.021      *
    Y2                 3.220       0.962      0.000       1.380       5.107      *
    Y1                 4.710       0.321      0.000       4.062       5.330      *
    X6                -0.011       0.460      0.490      -0.911       0.895
    X5                 0.539       0.487      0.127      -0.408       1.522
    X4                 0.386       0.453      0.196      -0.546       1.232
    X3                 0.140       0.484      0.386      -0.841       1.073
    X2                 0.473       0.675      0.237      -0.873       1.788
    X1                 8.469       0.667      0.000       7.174       9.770      *

 Variances
    ETA1_X             1.000       0.000      0.000       1.000       1.000
    ETA1_Y             1.000       0.000      0.000       1.000       1.000
    U_X6               1.000       0.000      0.000       1.000       1.000
    U_X5               1.000       0.000      0.000       1.000       1.000
    U_X4               1.000       0.000      0.000       1.000       1.000
    U_X3               1.000       0.000      0.000       1.000       1.000
    U_X2               1.000       0.000      0.000       1.000       1.000
    U_X1               1.000       0.000      0.000       1.000       1.000
    U_Y6               1.000       0.000      0.000       1.000       1.000
    U_Y5               1.000       0.000      0.000       1.000       1.000
    U_Y4               1.000       0.000      0.000       1.000       1.000
    U_Y3               1.000       0.000      0.000       1.000       1.000
    U_Y2               1.000       0.000      0.000       1.000       1.000
    U_Y1               1.000       0.000      0.000       1.000       1.000

 Residual Variances
    Y6                 0.004       0.001      0.000       0.003       0.005      *
    Y5                 0.004       0.000      0.000       0.003       0.005      *
    Y4                 0.004       0.001      0.000       0.003       0.005      *
    Y3                 0.004       0.001      0.000       0.003       0.005      *
    Y2                 0.004       0.001      0.000       0.003       0.005      *
    Y1                 0.004       0.001      0.000       0.003       0.005      *
    X6                 0.006       0.001      0.000       0.004       0.007      *
    X5                 0.006       0.001      0.000       0.005       0.007      *
    X4                 0.006       0.001      0.000       0.004       0.007      *
    X3                 0.006       0.001      0.000       0.004       0.007      *
    X2                 0.006       0.001      0.000       0.004       0.007      *
    X1                 0.006       0.001      0.000       0.004       0.008      *


R-SQUARE

                                Posterior  One-Tailed         95% C.I.
    Variable        Estimate       S.D.      P-Value   Lower 2.5%  Upper 2.5%

    Y6                 0.996       0.001      0.000       0.995       0.997
    Y5                 0.996       0.000      0.000       0.995       0.997
    Y4                 0.996       0.001      0.000       0.995       0.997
    Y3                 0.996       0.001      0.000       0.995       0.997
    Y2                 0.996       0.001      0.000       0.995       0.997
    Y1                 0.996       0.001      0.000       0.995       0.997
    X6                 0.994       0.001      0.000       0.993       0.996
    X5                 0.994       0.001      0.000       0.993       0.995
    X4                 0.994       0.001      0.000       0.993       0.996
    X3                 0.994       0.001      0.000       0.993       0.996
    X2                 0.994       0.001      0.000       0.993       0.996
    X1                 0.994       0.001      0.000       0.992       0.996


CREDIBILITY INTERVALS OF MODEL RESULTS

                  Lower .5%  Lower 2.5%    Lower 5%    Estimate    Upper 5%  Upper 2.5%   Upper .5%

 ETA1_X   BY
    X1               1.000       1.000       1.000       1.000       1.000       1.000       1.000
    X2              -0.233      -0.180      -0.151       0.011       0.167       0.197       0.259
    X3              -0.185      -0.133      -0.115       0.012       0.138       0.172       0.215
    X4              -0.149      -0.102      -0.076       0.058       0.185       0.208       0.254
    X5              -0.184      -0.136      -0.104       0.033       0.170       0.193       0.243
    X6              -0.198      -0.153      -0.141      -0.007       0.113       0.147       0.197

 ETA1_Y   BY
    Y1               1.000       1.000       1.000       1.000       1.000       1.000       1.000
    Y2               0.122       0.228       0.302       0.634       0.972       1.021       1.139
    Y3               0.141       0.221       0.288       0.617       0.937       0.985       1.131
    Y4               0.178       0.255       0.338       0.646       0.984       1.017       1.142
    Y5               0.167       0.268       0.309       0.629       0.948       1.011       1.114
    Y6               0.128       0.232       0.280       0.606       0.918       0.984       1.089

 U_X6     BY
    X6               1.000       1.000       1.000       1.000       1.000       1.000       1.000

 U_X5     BY
    X5               1.000       1.000       1.000       1.000       1.000       1.000       1.000

 U_X4     BY
    X4               1.000       1.000       1.000       1.000       1.000       1.000       1.000

 U_X3     BY
    X3               1.000       1.000       1.000       1.000       1.000       1.000       1.000

 U_X2     BY
    X2               1.000       1.000       1.000       1.000       1.000       1.000       1.000

 U_X1     BY
    X1               1.000       1.000       1.000       1.000       1.000       1.000       1.000

 U_Y6     BY
    Y6               1.000       1.000       1.000       1.000       1.000       1.000       1.000

 U_Y5     BY
    Y5               1.000       1.000       1.000       1.000       1.000       1.000       1.000

 U_Y4     BY
    Y4               1.000       1.000       1.000       1.000       1.000       1.000       1.000

 U_Y3     BY
    Y3               1.000       1.000       1.000       1.000       1.000       1.000       1.000

 U_Y2     BY
    Y2               1.000       1.000       1.000       1.000       1.000       1.000       1.000

 U_Y1     BY
    Y1               1.000       1.000       1.000       1.000       1.000       1.000       1.000

 X3       ON
    U_X2            -0.600      -0.522      -0.489      -0.316      -0.140      -0.104      -0.045
    U_X1            -0.250      -0.190      -0.146       0.006       0.160       0.185       0.253
    U_Y2            -0.220      -0.177      -0.157      -0.041       0.073       0.096       0.141

 X4       ON
    U_X3            -0.594      -0.509      -0.482      -0.320      -0.161      -0.130      -0.076
    U_X2            -0.275      -0.209      -0.181      -0.039       0.109       0.139       0.187
    U_Y3            -0.228      -0.183      -0.168      -0.055       0.046       0.071       0.110

 X5       ON
    U_X4            -0.644      -0.576      -0.538      -0.361      -0.188      -0.157      -0.082
    U_X3            -0.273      -0.211      -0.181      -0.027       0.132       0.166       0.225
    U_Y4            -0.181      -0.132      -0.117      -0.021       0.080       0.101       0.133

 X6       ON
    U_X5            -0.556      -0.480      -0.436      -0.272      -0.108      -0.083      -0.011
    U_X4            -0.191      -0.125      -0.099       0.059       0.206       0.238       0.293
    U_Y5            -0.150      -0.113      -0.085       0.021       0.138       0.152       0.199

 Y2       ON
    U_Y1            -0.263      -0.178      -0.126       0.175       0.472       0.528       0.648

 Y3       ON
    U_Y2            -0.274      -0.151      -0.105       0.193       0.488       0.547       0.634

 Y4       ON
    U_Y3            -0.359      -0.240      -0.171       0.119       0.428       0.470       0.576

 Y5       ON
    U_Y4            -0.194      -0.099      -0.039       0.241       0.531       0.575       0.684

 Y6       ON
    U_Y5            -0.270      -0.162      -0.091       0.199       0.513       0.555       0.668

 X2       ON
    X1               0.598       0.671       0.698       0.841       0.981       1.013       1.065
    Y1              -0.042       0.007       0.037       0.147       0.269       0.286       0.331

 X3       ON
    X2               0.816       0.858       0.880       0.985       1.094       1.114       1.153
    Y2              -0.122      -0.089      -0.074       0.007       0.086       0.104       0.138

 X4       ON
    X3               0.832       0.866       0.879       0.960       1.039       1.061       1.097
    Y3              -0.115      -0.089      -0.070      -0.006       0.060       0.067       0.093

 X5       ON
    X4               0.789       0.826       0.844       0.921       1.003       1.021       1.060
    Y4              -0.092      -0.063      -0.040       0.027       0.094       0.101       0.127

 X6       ON
    X5               0.876       0.916       0.928       1.002       1.078       1.100       1.132
    Y5              -0.096      -0.072      -0.059      -0.003       0.050       0.061       0.085

 Y2       ON
    Y1              -0.157      -0.049       0.015       0.341       0.661       0.714       0.834

 Y3       ON
    Y2              -0.145      -0.015       0.050       0.363       0.691       0.746       0.832

 Y4       ON
    Y3              -0.172      -0.067      -0.015       0.301       0.612       0.664       0.764

 Y5       ON
    Y4              -0.106       0.029       0.062       0.397       0.707       0.787       0.859

 Y6       ON
    Y5              -0.131      -0.013       0.059       0.350       0.667       0.701       0.783

 U_X6     WITH
    ETA1_X           0.000       0.000       0.000       0.000       0.000       0.000       0.000
    ETA1_Y           0.000       0.000       0.000       0.000       0.000       0.000       0.000
    U_X5             0.000       0.000       0.000       0.000       0.000       0.000       0.000
    U_X4             0.000       0.000       0.000       0.000       0.000       0.000       0.000
    U_X3             0.000       0.000       0.000       0.000       0.000       0.000       0.000
    U_X2             0.000       0.000       0.000       0.000       0.000       0.000       0.000
    U_X1             0.000       0.000       0.000       0.000       0.000       0.000       0.000
    U_Y6            -0.008      -0.004      -0.002       0.008       0.018       0.021       0.026
    U_Y5             0.000       0.000       0.000       0.000       0.000       0.000       0.000
    U_Y4             0.000       0.000       0.000       0.000       0.000       0.000       0.000
    U_Y3             0.000       0.000       0.000       0.000       0.000       0.000       0.000
    U_Y2             0.000       0.000       0.000       0.000       0.000       0.000       0.000
    U_Y1             0.000       0.000       0.000       0.000       0.000       0.000       0.000

 U_X5     WITH
    ETA1_X           0.000       0.000       0.000       0.000       0.000       0.000       0.000
    ETA1_Y           0.000       0.000       0.000       0.000       0.000       0.000       0.000
    U_X4             0.000       0.000       0.000       0.000       0.000       0.000       0.000
    U_X3             0.000       0.000       0.000       0.000       0.000       0.000       0.000
    U_X2             0.000       0.000       0.000       0.000       0.000       0.000       0.000
    U_X1             0.000       0.000       0.000       0.000       0.000       0.000       0.000
    U_Y6             0.000       0.000       0.000       0.000       0.000       0.000       0.000
    U_Y5             0.003       0.006       0.008       0.016       0.027       0.028       0.033
    U_Y4             0.000       0.000       0.000       0.000       0.000       0.000       0.000
    U_Y3             0.000       0.000       0.000       0.000       0.000       0.000       0.000
    U_Y2             0.000       0.000       0.000       0.000       0.000       0.000       0.000
    U_Y1             0.000       0.000       0.000       0.000       0.000       0.000       0.000

 U_X4     WITH
    ETA1_X           0.000       0.000       0.000       0.000       0.000       0.000       0.000
    ETA1_Y           0.000       0.000       0.000       0.000       0.000       0.000       0.000
    U_X3             0.000       0.000       0.000       0.000       0.000       0.000       0.000
    U_X2             0.000       0.000       0.000       0.000       0.000       0.000       0.000
    U_X1             0.000       0.000       0.000       0.000       0.000       0.000       0.000
    U_Y6             0.000       0.000       0.000       0.000       0.000       0.000       0.000
    U_Y5             0.000       0.000       0.000       0.000       0.000       0.000       0.000
    U_Y4            -0.024      -0.018      -0.014       0.000       0.015       0.017       0.023
    U_Y3             0.000       0.000       0.000       0.000       0.000       0.000       0.000
    U_Y2             0.000       0.000       0.000       0.000       0.000       0.000       0.000
    U_Y1             0.000       0.000       0.000       0.000       0.000       0.000       0.000

 U_X3     WITH
    ETA1_X           0.000       0.000       0.000       0.000       0.000       0.000       0.000
    ETA1_Y           0.000       0.000       0.000       0.000       0.000       0.000       0.000
    U_X2             0.000       0.000       0.000       0.000       0.000       0.000       0.000
    U_X1             0.000       0.000       0.000       0.000       0.000       0.000       0.000
    U_Y6             0.000       0.000       0.000       0.000       0.000       0.000       0.000
    U_Y5             0.000       0.000       0.000       0.000       0.000       0.000       0.000
    U_Y4             0.000       0.000       0.000       0.000       0.000       0.000       0.000
    U_Y3            -0.023      -0.017      -0.014       0.001       0.016       0.019       0.025
    U_Y2             0.000       0.000       0.000       0.000       0.000       0.000       0.000
    U_Y1             0.000       0.000       0.000       0.000       0.000       0.000       0.000

 U_X2     WITH
    ETA1_X           0.000       0.000       0.000       0.000       0.000       0.000       0.000
    ETA1_Y           0.000       0.000       0.000       0.000       0.000       0.000       0.000
    U_X1             0.000       0.000       0.000       0.000       0.000       0.000       0.000
    U_Y6             0.000       0.000       0.000       0.000       0.000       0.000       0.000
    U_Y5             0.000       0.000       0.000       0.000       0.000       0.000       0.000
    U_Y4             0.000       0.000       0.000       0.000       0.000       0.000       0.000
    U_Y3             0.000       0.000       0.000       0.000       0.000       0.000       0.000
    U_Y2             0.000       0.007       0.012       0.037       0.064       0.069       0.083
    U_Y1             0.000       0.000       0.000       0.000       0.000       0.000       0.000

 U_X1     WITH
    ETA1_X           0.000       0.000       0.000       0.000       0.000       0.000       0.000
    ETA1_Y           0.000       0.000       0.000       0.000       0.000       0.000       0.000
    U_Y6             0.000       0.000       0.000       0.000       0.000       0.000       0.000
    U_Y5             0.000       0.000       0.000       0.000       0.000       0.000       0.000
    U_Y4             0.000       0.000       0.000       0.000       0.000       0.000       0.000
    U_Y3             0.000       0.000       0.000       0.000       0.000       0.000       0.000
    U_Y2             0.000       0.000       0.000       0.000       0.000       0.000       0.000
    U_Y1            -0.039      -0.021      -0.014       0.036       0.087       0.101       0.131

 U_Y6     WITH
    ETA1_X           0.000       0.000       0.000       0.000       0.000       0.000       0.000
    ETA1_Y           0.000       0.000       0.000       0.000       0.000       0.000       0.000
    U_Y5             0.000       0.000       0.000       0.000       0.000       0.000       0.000
    U_Y4             0.000       0.000       0.000       0.000       0.000       0.000       0.000
    U_Y3             0.000       0.000       0.000       0.000       0.000       0.000       0.000
    U_Y2             0.000       0.000       0.000       0.000       0.000       0.000       0.000
    U_Y1             0.000       0.000       0.000       0.000       0.000       0.000       0.000

 U_Y5     WITH
    ETA1_X           0.000       0.000       0.000       0.000       0.000       0.000       0.000
    ETA1_Y           0.000       0.000       0.000       0.000       0.000       0.000       0.000
    U_Y4             0.000       0.000       0.000       0.000       0.000       0.000       0.000
    U_Y3             0.000       0.000       0.000       0.000       0.000       0.000       0.000
    U_Y2             0.000       0.000       0.000       0.000       0.000       0.000       0.000
    U_Y1             0.000       0.000       0.000       0.000       0.000       0.000       0.000

 U_Y4     WITH
    ETA1_X           0.000       0.000       0.000       0.000       0.000       0.000       0.000
    ETA1_Y           0.000       0.000       0.000       0.000       0.000       0.000       0.000
    U_Y3             0.000       0.000       0.000       0.000       0.000       0.000       0.000
    U_Y2             0.000       0.000       0.000       0.000       0.000       0.000       0.000
    U_Y1             0.000       0.000       0.000       0.000       0.000       0.000       0.000

 U_Y3     WITH
    ETA1_X           0.000       0.000       0.000       0.000       0.000       0.000       0.000
    ETA1_Y           0.000       0.000       0.000       0.000       0.000       0.000       0.000
    U_Y2             0.000       0.000       0.000       0.000       0.000       0.000       0.000
    U_Y1             0.000       0.000       0.000       0.000       0.000       0.000       0.000

 U_Y2     WITH
    ETA1_X           0.000       0.000       0.000       0.000       0.000       0.000       0.000
    ETA1_Y           0.000       0.000       0.000       0.000       0.000       0.000       0.000
    U_Y1             0.000       0.000       0.000       0.000       0.000       0.000       0.000

 U_Y1     WITH
    ETA1_X           0.000       0.000       0.000       0.000       0.000       0.000       0.000
    ETA1_Y           0.000       0.000       0.000       0.000       0.000       0.000       0.000

 ETA1_Y   WITH
    ETA1_X           0.472       0.524       0.555       0.758       0.973       1.027       1.137

 Intercepts
    Y6               1.138       1.599       1.840       3.525       5.138       5.473       6.121
    Y5               0.746       1.165       1.591       3.268       5.088       5.288       5.971
    Y4               1.370       1.843       2.154       3.793       5.536       5.808       6.426
    Y3               0.896       1.320       1.632       3.425       5.109       5.457       6.206
    Y2               1.031       1.594       1.898       3.628       5.300       5.604       6.259
    Y1               4.997       5.066       5.092       5.256       5.415       5.458       5.527
    X6              -1.109      -0.823      -0.701      -0.010       0.685       0.827       1.095
    X5              -0.753      -0.372      -0.230       0.497       1.233       1.390       1.617
    X4              -0.812      -0.508      -0.345       0.366       1.048       1.161       1.410
    X3              -1.066      -0.769      -0.600       0.133       0.910       1.044       1.321
    X2              -1.275      -0.831      -0.575       0.442       1.463       1.612       2.118
    X1               7.434       7.479       7.521       7.662       7.810       7.832       7.898

 Variances
    ETA1_X           0.296       0.358       0.391       0.620       0.865       0.926       1.040
    ETA1_Y           0.794       0.864       0.897       1.167       1.449       1.526       1.670
    U_X6             0.007       0.009       0.010       0.015       0.021       0.023       0.026
    U_X5             0.012       0.015       0.016       0.024       0.033       0.034       0.038
    U_X4             0.010       0.012       0.014       0.021       0.030       0.032       0.037
    U_X3             0.026       0.029       0.032       0.045       0.060       0.063       0.070
    U_X2             0.022       0.026       0.029       0.051       0.078       0.085       0.102
    U_X1             0.004       0.019       0.033       0.196       0.331       0.357       0.416
    U_Y6             0.096       0.104       0.108       0.147       0.186       0.198       0.220
    U_Y5             0.037       0.042       0.045       0.065       0.087       0.093       0.105
    U_Y4             0.100       0.115       0.120       0.171       0.223       0.240       0.265
    U_Y3             0.057       0.064       0.069       0.097       0.130       0.137       0.155
    U_Y2             0.072       0.082       0.087       0.124       0.166       0.174       0.195
    U_Y1             0.001       0.017       0.022       0.073       0.121       0.138       0.164

 Residual Variances
    Y6               0.005       0.005       0.005       0.005       0.005       0.005       0.005
    Y5               0.005       0.005       0.005       0.005       0.005       0.005       0.005
    Y4               0.005       0.005       0.005       0.005       0.005       0.005       0.005
    Y3               0.005       0.005       0.005       0.005       0.005       0.005       0.005
    Y2               0.005       0.005       0.005       0.005       0.005       0.005       0.005
    Y1               0.005       0.005       0.005       0.005       0.005       0.005       0.005
    X6               0.005       0.005       0.005       0.005       0.005       0.005       0.005
    X5               0.005       0.005       0.005       0.005       0.005       0.005       0.005
    X4               0.005       0.005       0.005       0.005       0.005       0.005       0.005
    X3               0.005       0.005       0.005       0.005       0.005       0.005       0.005
    X2               0.005       0.005       0.005       0.005       0.005       0.005       0.005
    X1               0.005       0.005       0.005       0.005       0.005       0.005       0.005


CREDIBILITY INTERVALS OF STANDARDIZED MODEL RESULTS


STDYX Standardization

                  Lower .5%  Lower 2.5%    Lower 5%    Estimate    Upper 5%  Upper 2.5%   Upper .5%

 ETA1_X   BY
    X1               0.706       0.747       0.772       0.869       0.981       0.985       0.994
    X2              -0.210      -0.154      -0.124       0.009       0.144       0.166       0.211
    X3              -0.152      -0.116      -0.097       0.010       0.111       0.133       0.172
    X4              -0.127      -0.083      -0.065       0.048       0.150       0.170       0.202
    X5              -0.156      -0.113      -0.086       0.028       0.147       0.166       0.214
    X6              -0.174      -0.140      -0.110      -0.006       0.104       0.115       0.163

 ETA1_Y   BY
    Y1               0.927       0.942       0.947       0.968       0.989       0.994       0.998
    Y2               0.117       0.230       0.298       0.610       0.932       0.980       1.091
    Y3               0.127       0.219       0.278       0.598       0.894       0.956       1.077
    Y4               0.162       0.271       0.321       0.629       0.939       1.000       1.091
    Y5               0.157       0.251       0.305       0.593       0.893       0.938       1.036
    Y6               0.143       0.241       0.267       0.586       0.875       0.954       1.057

 U_X6     BY
    X6               0.093       0.102       0.106       0.134       0.162       0.169       0.186

 U_X5     BY
    X5               0.119       0.133       0.136       0.168       0.201       0.210       0.222

 U_X4     BY
    X4               0.103       0.117       0.121       0.156       0.188       0.196       0.209

 U_X3     BY
    X3               0.163       0.176       0.185       0.224       0.266       0.274       0.292

 U_X2     BY
    X2               0.161       0.174       0.184       0.242       0.307       0.321       0.357

 U_X1     BY
    X1               0.131       0.205       0.266       0.488       0.667       0.682       0.725

 U_Y6     BY
    Y6               0.261       0.281       0.290       0.343       0.398       0.411       0.430

 U_Y5     BY
    Y5               0.163       0.172       0.181       0.222       0.266       0.273       0.295

 U_Y4     BY
    Y4               0.278       0.298       0.312       0.373       0.443       0.453       0.485

 U_Y3     BY
    Y3               0.202       0.222       0.228       0.278       0.330       0.343       0.362

 U_Y2     BY
    Y2               0.234       0.247       0.259       0.314       0.371       0.380       0.409

 U_Y1     BY
    Y1               0.075       0.125       0.152       0.241       0.329       0.344       0.390

 X3       ON
    U_X2            -0.155      -0.134      -0.122      -0.075      -0.030      -0.022      -0.006
    U_X1            -0.104      -0.077      -0.061       0.003       0.074       0.084       0.114
    U_Y2            -0.083      -0.067      -0.058      -0.015       0.027       0.036       0.053

 X4       ON
    U_X3            -0.136      -0.119      -0.110      -0.072      -0.036      -0.031      -0.015
    U_X2            -0.071      -0.053      -0.044      -0.009       0.027       0.031       0.043
    U_Y3            -0.075      -0.062      -0.055      -0.018       0.016       0.023       0.039

 X5       ON
    U_X4            -0.110      -0.095      -0.088      -0.057      -0.028      -0.023      -0.014
    U_X3            -0.064      -0.050      -0.043      -0.006       0.029       0.037       0.052
    U_Y4            -0.080      -0.060      -0.053      -0.010       0.035       0.045       0.061

 X6       ON
    U_X5            -0.093      -0.080      -0.073      -0.046      -0.018      -0.014      -0.004
    U_X4            -0.030      -0.018      -0.016       0.009       0.033       0.041       0.050
    U_Y5            -0.042      -0.032      -0.026       0.006       0.036       0.043       0.056

 Y2       ON
    U_Y1            -0.076      -0.044      -0.028       0.040       0.119       0.129       0.162

 Y3       ON
    U_Y2            -0.089      -0.053      -0.029       0.060       0.157       0.169       0.203

 Y4       ON
    U_Y3            -0.106      -0.068      -0.051       0.034       0.118       0.132       0.161

 Y5       ON
    U_Y4            -0.069      -0.036      -0.014       0.087       0.187       0.203       0.250

 Y6       ON
    U_Y5            -0.066      -0.037      -0.021       0.045       0.118       0.129       0.157

 X2       ON
    X1               0.592       0.662       0.685       0.814       0.938       0.973       1.017
    Y1              -0.052       0.008       0.038       0.176       0.316       0.341       0.400

 X3       ON
    X2               0.806       0.843       0.863       0.971       1.076       1.097       1.141
    Y2              -0.147      -0.110      -0.087       0.008       0.102       0.120       0.159

 X4       ON
    X3               0.835       0.871       0.889       0.967       1.044       1.061       1.103
    Y3              -0.138      -0.105      -0.088      -0.007       0.067       0.079       0.112

 X5       ON
    X4               0.809       0.841       0.863       0.943       1.024       1.038       1.086
    Y4              -0.110      -0.071      -0.050       0.033       0.111       0.126       0.155

 X6       ON
    X5               0.886       0.917       0.932       1.000       1.075       1.094       1.134
    Y5              -0.122      -0.089      -0.072      -0.004       0.064       0.076       0.103

 Y2       ON
    Y1              -0.160      -0.046       0.014       0.339       0.657       0.712       0.823

 Y3       ON
    Y2              -0.141      -0.021       0.055       0.364       0.695       0.743       0.840

 Y4       ON
    Y3              -0.177      -0.059      -0.004       0.304       0.628       0.677       0.764

 Y5       ON
    Y4              -0.084       0.028       0.059       0.383       0.681       0.755       0.846

 Y6       ON
    Y5              -0.119      -0.014       0.057       0.358       0.678       0.715       0.817

 U_X6     WITH
    ETA1_X           0.000       0.000       0.000       0.000       0.000       0.000       0.000
    ETA1_Y           0.000       0.000       0.000       0.000       0.000       0.000       0.000
    U_X5             0.000       0.000       0.000       0.000       0.000       0.000       0.000
    U_X4             0.000       0.000       0.000       0.000       0.000       0.000       0.000
    U_X3             0.000       0.000       0.000       0.000       0.000       0.000       0.000
    U_X2             0.000       0.000       0.000       0.000       0.000       0.000       0.000
    U_X1             0.000       0.000       0.000       0.000       0.000       0.000       0.000
    U_Y6            -0.143      -0.076      -0.041       0.167       0.366       0.411       0.497
    U_Y5             0.000       0.000       0.000       0.000       0.000       0.000       0.000
    U_Y4             0.000       0.000       0.000       0.000       0.000       0.000       0.000
    U_Y3             0.000       0.000       0.000       0.000       0.000       0.000       0.000
    U_Y2             0.000       0.000       0.000       0.000       0.000       0.000       0.000
    U_Y1             0.000       0.000       0.000       0.000       0.000       0.000       0.000

 U_X5     WITH
    ETA1_X           0.000       0.000       0.000       0.000       0.000       0.000       0.000
    ETA1_Y           0.000       0.000       0.000       0.000       0.000       0.000       0.000
    U_X4             0.000       0.000       0.000       0.000       0.000       0.000       0.000
    U_X3             0.000       0.000       0.000       0.000       0.000       0.000       0.000
    U_X2             0.000       0.000       0.000       0.000       0.000       0.000       0.000
    U_X1             0.000       0.000       0.000       0.000       0.000       0.000       0.000
    U_Y6             0.000       0.000       0.000       0.000       0.000       0.000       0.000
    U_Y5             0.092       0.179       0.231       0.423       0.618       0.646       0.701
    U_Y4             0.000       0.000       0.000       0.000       0.000       0.000       0.000
    U_Y3             0.000       0.000       0.000       0.000       0.000       0.000       0.000
    U_Y2             0.000       0.000       0.000       0.000       0.000       0.000       0.000
    U_Y1             0.000       0.000       0.000       0.000       0.000       0.000       0.000

 U_X4     WITH
    ETA1_X           0.000       0.000       0.000       0.000       0.000       0.000       0.000
    ETA1_Y           0.000       0.000       0.000       0.000       0.000       0.000       0.000
    U_X3             0.000       0.000       0.000       0.000       0.000       0.000       0.000
    U_X2             0.000       0.000       0.000       0.000       0.000       0.000       0.000
    U_X1             0.000       0.000       0.000       0.000       0.000       0.000       0.000
    U_Y6             0.000       0.000       0.000       0.000       0.000       0.000       0.000
    U_Y5             0.000       0.000       0.000       0.000       0.000       0.000       0.000
    U_Y4            -0.371      -0.285      -0.243      -0.008       0.230       0.264       0.337
    U_Y3             0.000       0.000       0.000       0.000       0.000       0.000       0.000
    U_Y2             0.000       0.000       0.000       0.000       0.000       0.000       0.000
    U_Y1             0.000       0.000       0.000       0.000       0.000       0.000       0.000

 U_X3     WITH
    ETA1_X           0.000       0.000       0.000       0.000       0.000       0.000       0.000
    ETA1_Y           0.000       0.000       0.000       0.000       0.000       0.000       0.000
    U_X2             0.000       0.000       0.000       0.000       0.000       0.000       0.000
    U_X1             0.000       0.000       0.000       0.000       0.000       0.000       0.000
    U_Y6             0.000       0.000       0.000       0.000       0.000       0.000       0.000
    U_Y5             0.000       0.000       0.000       0.000       0.000       0.000       0.000
    U_Y4             0.000       0.000       0.000       0.000       0.000       0.000       0.000
    U_Y3            -0.310      -0.238      -0.201       0.015       0.229       0.276       0.351
    U_Y2             0.000       0.000       0.000       0.000       0.000       0.000       0.000
    U_Y1             0.000       0.000       0.000       0.000       0.000       0.000       0.000

 U_X2     WITH
    ETA1_X           0.000       0.000       0.000       0.000       0.000       0.000       0.000
    ETA1_Y           0.000       0.000       0.000       0.000       0.000       0.000       0.000
    U_X1             0.000       0.000       0.000       0.000       0.000       0.000       0.000
    U_Y6             0.000       0.000       0.000       0.000       0.000       0.000       0.000
    U_Y5             0.000       0.000       0.000       0.000       0.000       0.000       0.000
    U_Y4             0.000       0.000       0.000       0.000       0.000       0.000       0.000
    U_Y3             0.000       0.000       0.000       0.000       0.000       0.000       0.000
    U_Y2             0.025       0.135       0.207       0.474       0.727       0.752       0.813
    U_Y1             0.000       0.000       0.000       0.000       0.000       0.000       0.000

 U_X1     WITH
    ETA1_X           0.000       0.000       0.000       0.000       0.000       0.000       0.000
    ETA1_Y           0.000       0.000       0.000       0.000       0.000       0.000       0.000
    U_Y6             0.000       0.000       0.000       0.000       0.000       0.000       0.000
    U_Y5             0.000       0.000       0.000       0.000       0.000       0.000       0.000
    U_Y4             0.000       0.000       0.000       0.000       0.000       0.000       0.000
    U_Y3             0.000       0.000       0.000       0.000       0.000       0.000       0.000
    U_Y2             0.000       0.000       0.000       0.000       0.000       0.000       0.000
    U_Y1            -0.436      -0.208      -0.113       0.330       0.761       0.867       0.998

 U_Y6     WITH
    ETA1_X           0.000       0.000       0.000       0.000       0.000       0.000       0.000
    ETA1_Y           0.000       0.000       0.000       0.000       0.000       0.000       0.000
    U_Y5             0.000       0.000       0.000       0.000       0.000       0.000       0.000
    U_Y4             0.000       0.000       0.000       0.000       0.000       0.000       0.000
    U_Y3             0.000       0.000       0.000       0.000       0.000       0.000       0.000
    U_Y2             0.000       0.000       0.000       0.000       0.000       0.000       0.000
    U_Y1             0.000       0.000       0.000       0.000       0.000       0.000       0.000

 U_Y5     WITH
    ETA1_X           0.000       0.000       0.000       0.000       0.000       0.000       0.000
    ETA1_Y           0.000       0.000       0.000       0.000       0.000       0.000       0.000
    U_Y4             0.000       0.000       0.000       0.000       0.000       0.000       0.000
    U_Y3             0.000       0.000       0.000       0.000       0.000       0.000       0.000
    U_Y2             0.000       0.000       0.000       0.000       0.000       0.000       0.000
    U_Y1             0.000       0.000       0.000       0.000       0.000       0.000       0.000

 U_Y4     WITH
    ETA1_X           0.000       0.000       0.000       0.000       0.000       0.000       0.000
    ETA1_Y           0.000       0.000       0.000       0.000       0.000       0.000       0.000
    U_Y3             0.000       0.000       0.000       0.000       0.000       0.000       0.000
    U_Y2             0.000       0.000       0.000       0.000       0.000       0.000       0.000
    U_Y1             0.000       0.000       0.000       0.000       0.000       0.000       0.000

 U_Y3     WITH
    ETA1_X           0.000       0.000       0.000       0.000       0.000       0.000       0.000
    ETA1_Y           0.000       0.000       0.000       0.000       0.000       0.000       0.000
    U_Y2             0.000       0.000       0.000       0.000       0.000       0.000       0.000
    U_Y1             0.000       0.000       0.000       0.000       0.000       0.000       0.000

 U_Y2     WITH
    ETA1_X           0.000       0.000       0.000       0.000       0.000       0.000       0.000
    ETA1_Y           0.000       0.000       0.000       0.000       0.000       0.000       0.000
    U_Y1             0.000       0.000       0.000       0.000       0.000       0.000       0.000

 U_Y1     WITH
    ETA1_X           0.000       0.000       0.000       0.000       0.000       0.000       0.000
    ETA1_Y           0.000       0.000       0.000       0.000       0.000       0.000       0.000

 ETA1_Y   WITH
    ETA1_X           0.739       0.790       0.814       0.903       0.999       1.000       1.000

 Intercepts
    Y6               0.956       1.480       1.540       3.163       4.594       5.088       5.568
    Y5               0.645       0.997       1.245       2.845       4.366       4.692       5.353
    Y4               1.122       1.593       1.832       3.427       4.999       5.327       5.927
    Y3               0.753       1.200       1.438       3.053       4.647       5.021       5.691
    Y2               0.862       1.380       1.635       3.220       4.785       5.107       5.676
    Y1               3.917       4.062       4.194       4.710       5.257       5.330       5.537
    X6              -1.172      -0.911      -0.737      -0.011       0.772       0.895       1.244
    X5              -0.793      -0.408      -0.242       0.539       1.355       1.522       1.799
    X4              -0.823      -0.546      -0.361       0.386       1.132       1.232       1.529
    X3              -1.094      -0.841      -0.644       0.140       0.945       1.073       1.430
    X2              -1.404      -0.873      -0.662       0.473       1.526       1.788       2.281
    X1               6.880       7.174       7.380       8.469       9.578       9.770      10.289

 Variances
    ETA1_X           1.000       1.000       1.000       1.000       1.000       1.000       1.000
    ETA1_Y           1.000       1.000       1.000       1.000       1.000       1.000       1.000
    U_X6             1.000       1.000       1.000       1.000       1.000       1.000       1.000
    U_X5             1.000       1.000       1.000       1.000       1.000       1.000       1.000
    U_X4             1.000       1.000       1.000       1.000       1.000       1.000       1.000
    U_X3             1.000       1.000       1.000       1.000       1.000       1.000       1.000
    U_X2             1.000       1.000       1.000       1.000       1.000       1.000       1.000
    U_X1             1.000       1.000       1.000       1.000       1.000       1.000       1.000
    U_Y6             1.000       1.000       1.000       1.000       1.000       1.000       1.000
    U_Y5             1.000       1.000       1.000       1.000       1.000       1.000       1.000
    U_Y4             1.000       1.000       1.000       1.000       1.000       1.000       1.000
    U_Y3             1.000       1.000       1.000       1.000       1.000       1.000       1.000
    U_Y2             1.000       1.000       1.000       1.000       1.000       1.000       1.000
    U_Y1             1.000       1.000       1.000       1.000       1.000       1.000       1.000

 Residual Variances
    Y6               0.003       0.003       0.003       0.004       0.005       0.005       0.005
    Y5               0.003       0.003       0.003       0.004       0.005       0.005       0.005
    Y4               0.003       0.003       0.003       0.004       0.005       0.005       0.006
    Y3               0.003       0.003       0.003       0.004       0.005       0.005       0.005
    Y2               0.003       0.003       0.003       0.004       0.005       0.005       0.005
    Y1               0.003       0.003       0.003       0.004       0.005       0.005       0.005
    X6               0.004       0.004       0.005       0.006       0.007       0.007       0.008
    X5               0.004       0.005       0.005       0.006       0.007       0.007       0.008
    X4               0.004       0.004       0.004       0.006       0.007       0.007       0.008
    X3               0.004       0.004       0.004       0.006       0.007       0.007       0.007
    X2               0.004       0.004       0.005       0.006       0.007       0.007       0.008
    X1               0.004       0.004       0.004       0.006       0.008       0.008       0.009


DIFFERENCE OUTPUT


            Average   Std. Dev.     Deviations from the Mean

                                    LY2         LY3         LY4         LY5         LY6
      1       0.627      0.192      0.005      -0.006       0.019       0.004      -0.021

                                    AR1_X3      AR1_X4      AR1_X5      AR1_X6
      2       0.967      0.035      0.018      -0.007      -0.047       0.035

                                    AR1_Y2      AR1_Y3      AR1_Y4      AR1_Y5      AR1_Y6
      3       0.350      0.188     -0.008       0.013      -0.050       0.048      -0.002

                                    MA1_X3      MA1_X4      MA1_X5      MA1_X6
      4      -0.317      0.088      0.002      -0.002      -0.043       0.043

                                    MA2_X3      MA2_X4      MA2_X5      MA2_X6
      5       0.000      0.076      0.007      -0.039      -0.027       0.059

                                    MA1_Y2      MA1_Y3      MA1_Y4      MA1_Y5      MA1_Y6
      6       0.186      0.172     -0.009       0.007      -0.069       0.057       0.015

                                    CL1_XY3     CL1_XY4     CL1_XY5     CL1_XY6
      7       0.007      0.025      0.001      -0.013       0.021      -0.009

                                    CLMA1_XY    CLMA1_XY    CLMA1_XY    CLMA1_XY
      8      -0.024      0.048     -0.018      -0.031       0.004       0.046


TECHNICAL 1 OUTPUT


     PARAMETER SPECIFICATION


           NU
              Y6            Y5            Y4            Y3            Y2
              ________      ________      ________      ________      ________
                    0             0             0             0             0


           NU
              Y1            X6            X5            X4            X3
              ________      ________      ________      ________      ________
                    0             0             0             0             0


           NU
              X2            X1
              ________      ________
                    0             0


           LAMBDA
              ETA1_X        ETA1_Y        U_X6          U_X5          U_X4
              ________      ________      ________      ________      ________
 Y6                 0             0             0             0             0
 Y5                 0             0             0             0             0
 Y4                 0             0             0             0             0
 Y3                 0             0             0             0             0
 Y2                 0             0             0             0             0
 Y1                 0             0             0             0             0
 X6                 0             0             0             0             0
 X5                 0             0             0             0             0
 X4                 0             0             0             0             0
 X3                 0             0             0             0             0
 X2                 0             0             0             0             0
 X1                 0             0             0             0             0


           LAMBDA
              U_X3          U_X2          U_X1          U_Y6          U_Y5
              ________      ________      ________      ________      ________
 Y6                 0             0             0             0             0
 Y5                 0             0             0             0             0
 Y4                 0             0             0             0             0
 Y3                 0             0             0             0             0
 Y2                 0             0             0             0             0
 Y1                 0             0             0             0             0
 X6                 0             0             0             0             0
 X5                 0             0             0             0             0
 X4                 0             0             0             0             0
 X3                 0             0             0             0             0
 X2                 0             0             0             0             0
 X1                 0             0             0             0             0


           LAMBDA
              U_Y4          U_Y3          U_Y2          U_Y1          Y6
              ________      ________      ________      ________      ________
 Y6                 0             0             0             0             0
 Y5                 0             0             0             0             0
 Y4                 0             0             0             0             0
 Y3                 0             0             0             0             0
 Y2                 0             0             0             0             0
 Y1                 0             0             0             0             0
 X6                 0             0             0             0             0
 X5                 0             0             0             0             0
 X4                 0             0             0             0             0
 X3                 0             0             0             0             0
 X2                 0             0             0             0             0
 X1                 0             0             0             0             0


           LAMBDA
              Y5            Y4            Y3            Y2            Y1
              ________      ________      ________      ________      ________
 Y6                 0             0             0             0             0
 Y5                 0             0             0             0             0
 Y4                 0             0             0             0             0
 Y3                 0             0             0             0             0
 Y2                 0             0             0             0             0
 Y1                 0             0             0             0             0
 X6                 0             0             0             0             0
 X5                 0             0             0             0             0
 X4                 0             0             0             0             0
 X3                 0             0             0             0             0
 X2                 0             0             0             0             0
 X1                 0             0             0             0             0


           LAMBDA
              X6            X5            X4            X3            X2
              ________      ________      ________      ________      ________
 Y6                 0             0             0             0             0
 Y5                 0             0             0             0             0
 Y4                 0             0             0             0             0
 Y3                 0             0             0             0             0
 Y2                 0             0             0             0             0
 Y1                 0             0             0             0             0
 X6                 0             0             0             0             0
 X5                 0             0             0             0             0
 X4                 0             0             0             0             0
 X3                 0             0             0             0             0
 X2                 0             0             0             0             0
 X1                 0             0             0             0             0


           LAMBDA
              X1
              ________
 Y6                 0
 Y5                 0
 Y4                 0
 Y3                 0
 Y2                 0
 Y1                 0
 X6                 0
 X5                 0
 X4                 0
 X3                 0
 X2                 0
 X1                 0


           THETA
              Y6            Y5            Y4            Y3            Y2
              ________      ________      ________      ________      ________
 Y6                 0
 Y5                 0             0
 Y4                 0             0             0
 Y3                 0             0             0             0
 Y2                 0             0             0             0             0
 Y1                 0             0             0             0             0
 X6                 0             0             0             0             0
 X5                 0             0             0             0             0
 X4                 0             0             0             0             0
 X3                 0             0             0             0             0
 X2                 0             0             0             0             0
 X1                 0             0             0             0             0


           THETA
              Y1            X6            X5            X4            X3
              ________      ________      ________      ________      ________
 Y1                 0
 X6                 0             0
 X5                 0             0             0
 X4                 0             0             0             0
 X3                 0             0             0             0             0
 X2                 0             0             0             0             0
 X1                 0             0             0             0             0


           THETA
              X2            X1
              ________      ________
 X2                 0
 X1                 0             0


           ALPHA
              ETA1_X        ETA1_Y        U_X6          U_X5          U_X4
              ________      ________      ________      ________      ________
                    0             0             0             0             0


           ALPHA
              U_X3          U_X2          U_X1          U_Y6          U_Y5
              ________      ________      ________      ________      ________
                    0             0             0             0             0


           ALPHA
              U_Y4          U_Y3          U_Y2          U_Y1          Y6
              ________      ________      ________      ________      ________
                    0             0             0             0             1


           ALPHA
              Y5            Y4            Y3            Y2            Y1
              ________      ________      ________      ________      ________
                    2             3             4             5             6


           ALPHA
              X6            X5            X4            X3            X2
              ________      ________      ________      ________      ________
                    7             8             9            10            11


           ALPHA
              X1
              ________
                   12


           BETA
              ETA1_X        ETA1_Y        U_X6          U_X5          U_X4
              ________      ________      ________      ________      ________
 ETA1_X             0             0             0             0             0
 ETA1_Y             0             0             0             0             0
 U_X6               0             0             0             0             0
 U_X5               0             0             0             0             0
 U_X4               0             0             0             0             0
 U_X3               0             0             0             0             0
 U_X2               0             0             0             0             0
 U_X1               0             0             0             0             0
 U_Y6               0             0             0             0             0
 U_Y5               0             0             0             0             0
 U_Y4               0             0             0             0             0
 U_Y3               0             0             0             0             0
 U_Y2               0             0             0             0             0
 U_Y1               0             0             0             0             0
 Y6                 0            13             0             0             0
 Y5                 0            16             0             0             0
 Y4                 0            19             0             0             0
 Y3                 0            22             0             0             0
 Y2                 0            25             0             0             0
 Y1                 0             0             0             0             0
 X6                28             0             0            29            30
 X5                34             0             0             0            35
 X4                40             0             0             0             0
 X3                46             0             0             0             0
 X2                52             0             0             0             0
 X1                 0             0             0             0             0


           BETA
              U_X3          U_X2          U_X1          U_Y6          U_Y5
              ________      ________      ________      ________      ________
 ETA1_X             0             0             0             0             0
 ETA1_Y             0             0             0             0             0
 U_X6               0             0             0             0             0
 U_X5               0             0             0             0             0
 U_X4               0             0             0             0             0
 U_X3               0             0             0             0             0
 U_X2               0             0             0             0             0
 U_X1               0             0             0             0             0
 U_Y6               0             0             0             0             0
 U_Y5               0             0             0             0             0
 U_Y4               0             0             0             0             0
 U_Y3               0             0             0             0             0
 U_Y2               0             0             0             0             0
 U_Y1               0             0             0             0             0
 Y6                 0             0             0             0            14
 Y5                 0             0             0             0             0
 Y4                 0             0             0             0             0
 Y3                 0             0             0             0             0
 Y2                 0             0             0             0             0
 Y1                 0             0             0             0             0
 X6                 0             0             0             0            31
 X5                36             0             0             0             0
 X4                41            42             0             0             0
 X3                 0            47            48             0             0
 X2                 0             0             0             0             0
 X1                 0             0             0             0             0


           BETA
              U_Y4          U_Y3          U_Y2          U_Y1          Y6
              ________      ________      ________      ________      ________
 ETA1_X             0             0             0             0             0
 ETA1_Y             0             0             0             0             0
 U_X6               0             0             0             0             0
 U_X5               0             0             0             0             0
 U_X4               0             0             0             0             0
 U_X3               0             0             0             0             0
 U_X2               0             0             0             0             0
 U_X1               0             0             0             0             0
 U_Y6               0             0             0             0             0
 U_Y5               0             0             0             0             0
 U_Y4               0             0             0             0             0
 U_Y3               0             0             0             0             0
 U_Y2               0             0             0             0             0
 U_Y1               0             0             0             0             0
 Y6                 0             0             0             0             0
 Y5                17             0             0             0             0
 Y4                 0            20             0             0             0
 Y3                 0             0            23             0             0
 Y2                 0             0             0            26             0
 Y1                 0             0             0             0             0
 X6                 0             0             0             0             0
 X5                37             0             0             0             0
 X4                 0            43             0             0             0
 X3                 0             0            49             0             0
 X2                 0             0             0             0             0
 X1                 0             0             0             0             0


           BETA
              Y5            Y4            Y3            Y2            Y1
              ________      ________      ________      ________      ________
 ETA1_X             0             0             0             0             0
 ETA1_Y             0             0             0             0             0
 U_X6               0             0             0             0             0
 U_X5               0             0             0             0             0
 U_X4               0             0             0             0             0
 U_X3               0             0             0             0             0
 U_X2               0             0             0             0             0
 U_X1               0             0             0             0             0
 U_Y6               0             0             0             0             0
 U_Y5               0             0             0             0             0
 U_Y4               0             0             0             0             0
 U_Y3               0             0             0             0             0
 U_Y2               0             0             0             0             0
 U_Y1               0             0             0             0             0
 Y6                15             0             0             0             0
 Y5                 0            18             0             0             0
 Y4                 0             0            21             0             0
 Y3                 0             0             0            24             0
 Y2                 0             0             0             0            27
 Y1                 0             0             0             0             0
 X6                32             0             0             0             0
 X5                 0            38             0             0             0
 X4                 0             0            44             0             0
 X3                 0             0             0            50             0
 X2                 0             0             0             0            53
 X1                 0             0             0             0             0


           BETA
              X6            X5            X4            X3            X2
              ________      ________      ________      ________      ________
 ETA1_X             0             0             0             0             0
 ETA1_Y             0             0             0             0             0
 U_X6               0             0             0             0             0
 U_X5               0             0             0             0             0
 U_X4               0             0             0             0             0
 U_X3               0             0             0             0             0
 U_X2               0             0             0             0             0
 U_X1               0             0             0             0             0
 U_Y6               0             0             0             0             0
 U_Y5               0             0             0             0             0
 U_Y4               0             0             0             0             0
 U_Y3               0             0             0             0             0
 U_Y2               0             0             0             0             0
 U_Y1               0             0             0             0             0
 Y6                 0             0             0             0             0
 Y5                 0             0             0             0             0
 Y4                 0             0             0             0             0
 Y3                 0             0             0             0             0
 Y2                 0             0             0             0             0
 Y1                 0             0             0             0             0
 X6                 0            33             0             0             0
 X5                 0             0            39             0             0
 X4                 0             0             0            45             0
 X3                 0             0             0             0            51
 X2                 0             0             0             0             0
 X1                 0             0             0             0             0


           BETA
              X1
              ________
 ETA1_X             0
 ETA1_Y             0
 U_X6               0
 U_X5               0
 U_X4               0
 U_X3               0
 U_X2               0
 U_X1               0
 U_Y6               0
 U_Y5               0
 U_Y4               0
 U_Y3               0
 U_Y2               0
 U_Y1               0
 Y6                 0
 Y5                 0
 Y4                 0
 Y3                 0
 Y2                 0
 Y1                 0
 X6                 0
 X5                 0
 X4                 0
 X3                 0
 X2                54
 X1                 0


           PSI
              ETA1_X        ETA1_Y        U_X6          U_X5          U_X4
              ________      ________      ________      ________      ________
 ETA1_X            55
 ETA1_Y            56            57
 U_X6               0             0            58
 U_X5               0             0             0            59
 U_X4               0             0             0             0            60
 U_X3               0             0             0             0             0
 U_X2               0             0             0             0             0
 U_X1               0             0             0             0             0
 U_Y6               0             0            64             0             0
 U_Y5               0             0             0            66             0
 U_Y4               0             0             0             0            68
 U_Y3               0             0             0             0             0
 U_Y2               0             0             0             0             0
 U_Y1               0             0             0             0             0
 Y6                 0             0             0             0             0
 Y5                 0             0             0             0             0
 Y4                 0             0             0             0             0
 Y3                 0             0             0             0             0
 Y2                 0             0             0             0             0
 Y1                 0             0             0             0             0
 X6                 0             0             0             0             0
 X5                 0             0             0             0             0
 X4                 0             0             0             0             0
 X3                 0             0             0             0             0
 X2                 0             0             0             0             0
 X1                 0             0             0             0             0


           PSI
              U_X3          U_X2          U_X1          U_Y6          U_Y5
              ________      ________      ________      ________      ________
 U_X3              61
 U_X2               0            62
 U_X1               0             0            63
 U_Y6               0             0             0            65
 U_Y5               0             0             0             0            67
 U_Y4               0             0             0             0             0
 U_Y3              70             0             0             0             0
 U_Y2               0            72             0             0             0
 U_Y1               0             0            74             0             0
 Y6                 0             0             0             0             0
 Y5                 0             0             0             0             0
 Y4                 0             0             0             0             0
 Y3                 0             0             0             0             0
 Y2                 0             0             0             0             0
 Y1                 0             0             0             0             0
 X6                 0             0             0             0             0
 X5                 0             0             0             0             0
 X4                 0             0             0             0             0
 X3                 0             0             0             0             0
 X2                 0             0             0             0             0
 X1                 0             0             0             0             0


           PSI
              U_Y4          U_Y3          U_Y2          U_Y1          Y6
              ________      ________      ________      ________      ________
 U_Y4              69
 U_Y3               0            71
 U_Y2               0             0            73
 U_Y1               0             0             0            75
 Y6                 0             0             0             0             0
 Y5                 0             0             0             0             0
 Y4                 0             0             0             0             0
 Y3                 0             0             0             0             0
 Y2                 0             0             0             0             0
 Y1                 0             0             0             0             0
 X6                 0             0             0             0             0
 X5                 0             0             0             0             0
 X4                 0             0             0             0             0
 X3                 0             0             0             0             0
 X2                 0             0             0             0             0
 X1                 0             0             0             0             0


           PSI
              Y5            Y4            Y3            Y2            Y1
              ________      ________      ________      ________      ________
 Y5                 0
 Y4                 0             0
 Y3                 0             0             0
 Y2                 0             0             0             0
 Y1                 0             0             0             0             0
 X6                 0             0             0             0             0
 X5                 0             0             0             0             0
 X4                 0             0             0             0             0
 X3                 0             0             0             0             0
 X2                 0             0             0             0             0
 X1                 0             0             0             0             0


           PSI
              X6            X5            X4            X3            X2
              ________      ________      ________      ________      ________
 X6                 0
 X5                 0             0
 X4                 0             0             0
 X3                 0             0             0             0
 X2                 0             0             0             0             0
 X1                 0             0             0             0             0


           PSI
              X1
              ________
 X1                 0


     STARTING VALUES


           NU
              Y6            Y5            Y4            Y3            Y2
              ________      ________      ________      ________      ________
                0.000         0.000         0.000         0.000         0.000


           NU
              Y1            X6            X5            X4            X3
              ________      ________      ________      ________      ________
                0.000         0.000         0.000         0.000         0.000


           NU
              X2            X1
              ________      ________
                0.000         0.000


           LAMBDA
              ETA1_X        ETA1_Y        U_X6          U_X5          U_X4
              ________      ________      ________      ________      ________
 Y6             0.000         0.000         0.000         0.000         0.000
 Y5             0.000         0.000         0.000         0.000         0.000
 Y4             0.000         0.000         0.000         0.000         0.000
 Y3             0.000         0.000         0.000         0.000         0.000
 Y2             0.000         0.000         0.000         0.000         0.000
 Y1             0.000         0.000         0.000         0.000         0.000
 X6             0.000         0.000         0.000         0.000         0.000
 X5             0.000         0.000         0.000         0.000         0.000
 X4             0.000         0.000         0.000         0.000         0.000
 X3             0.000         0.000         0.000         0.000         0.000
 X2             0.000         0.000         0.000         0.000         0.000
 X1             0.000         0.000         0.000         0.000         0.000


           LAMBDA
              U_X3          U_X2          U_X1          U_Y6          U_Y5
              ________      ________      ________      ________      ________
 Y6             0.000         0.000         0.000         0.000         0.000
 Y5             0.000         0.000         0.000         0.000         0.000
 Y4             0.000         0.000         0.000         0.000         0.000
 Y3             0.000         0.000         0.000         0.000         0.000
 Y2             0.000         0.000         0.000         0.000         0.000
 Y1             0.000         0.000         0.000         0.000         0.000
 X6             0.000         0.000         0.000         0.000         0.000
 X5             0.000         0.000         0.000         0.000         0.000
 X4             0.000         0.000         0.000         0.000         0.000
 X3             0.000         0.000         0.000         0.000         0.000
 X2             0.000         0.000         0.000         0.000         0.000
 X1             0.000         0.000         0.000         0.000         0.000


           LAMBDA
              U_Y4          U_Y3          U_Y2          U_Y1          Y6
              ________      ________      ________      ________      ________
 Y6             0.000         0.000         0.000         0.000         1.000
 Y5             0.000         0.000         0.000         0.000         0.000
 Y4             0.000         0.000         0.000         0.000         0.000
 Y3             0.000         0.000         0.000         0.000         0.000
 Y2             0.000         0.000         0.000         0.000         0.000
 Y1             0.000         0.000         0.000         0.000         0.000
 X6             0.000         0.000         0.000         0.000         0.000
 X5             0.000         0.000         0.000         0.000         0.000
 X4             0.000         0.000         0.000         0.000         0.000
 X3             0.000         0.000         0.000         0.000         0.000
 X2             0.000         0.000         0.000         0.000         0.000
 X1             0.000         0.000         0.000         0.000         0.000


           LAMBDA
              Y5            Y4            Y3            Y2            Y1
              ________      ________      ________      ________      ________
 Y6             0.000         0.000         0.000         0.000         0.000
 Y5             1.000         0.000         0.000         0.000         0.000
 Y4             0.000         1.000         0.000         0.000         0.000
 Y3             0.000         0.000         1.000         0.000         0.000
 Y2             0.000         0.000         0.000         1.000         0.000
 Y1             0.000         0.000         0.000         0.000         1.000
 X6             0.000         0.000         0.000         0.000         0.000
 X5             0.000         0.000         0.000         0.000         0.000
 X4             0.000         0.000         0.000         0.000         0.000
 X3             0.000         0.000         0.000         0.000         0.000
 X2             0.000         0.000         0.000         0.000         0.000
 X1             0.000         0.000         0.000         0.000         0.000


           LAMBDA
              X6            X5            X4            X3            X2
              ________      ________      ________      ________      ________
 Y6             0.000         0.000         0.000         0.000         0.000
 Y5             0.000         0.000         0.000         0.000         0.000
 Y4             0.000         0.000         0.000         0.000         0.000
 Y3             0.000         0.000         0.000         0.000         0.000
 Y2             0.000         0.000         0.000         0.000         0.000
 Y1             0.000         0.000         0.000         0.000         0.000
 X6             1.000         0.000         0.000         0.000         0.000
 X5             0.000         1.000         0.000         0.000         0.000
 X4             0.000         0.000         1.000         0.000         0.000
 X3             0.000         0.000         0.000         1.000         0.000
 X2             0.000         0.000         0.000         0.000         1.000
 X1             0.000         0.000         0.000         0.000         0.000


           LAMBDA
              X1
              ________
 Y6             0.000
 Y5             0.000
 Y4             0.000
 Y3             0.000
 Y2             0.000
 Y1             0.000
 X6             0.000
 X5             0.000
 X4             0.000
 X3             0.000
 X2             0.000
 X1             1.000


           THETA
              Y6            Y5            Y4            Y3            Y2
              ________      ________      ________      ________      ________
 Y6             0.000
 Y5             0.000         0.000
 Y4             0.000         0.000         0.000
 Y3             0.000         0.000         0.000         0.000
 Y2             0.000         0.000         0.000         0.000         0.000
 Y1             0.000         0.000         0.000         0.000         0.000
 X6             0.000         0.000         0.000         0.000         0.000
 X5             0.000         0.000         0.000         0.000         0.000
 X4             0.000         0.000         0.000         0.000         0.000
 X3             0.000         0.000         0.000         0.000         0.000
 X2             0.000         0.000         0.000         0.000         0.000
 X1             0.000         0.000         0.000         0.000         0.000


           THETA
              Y1            X6            X5            X4            X3
              ________      ________      ________      ________      ________
 Y1             0.000
 X6             0.000         0.000
 X5             0.000         0.000         0.000
 X4             0.000         0.000         0.000         0.000
 X3             0.000         0.000         0.000         0.000         0.000
 X2             0.000         0.000         0.000         0.000         0.000
 X1             0.000         0.000         0.000         0.000         0.000


           THETA
              X2            X1
              ________      ________
 X2             0.000
 X1             0.000         0.000


           ALPHA
              ETA1_X        ETA1_Y        U_X6          U_X5          U_X4
              ________      ________      ________      ________      ________
                0.000         0.000         0.000         0.000         0.000


           ALPHA
              U_X3          U_X2          U_X1          U_Y6          U_Y5
              ________      ________      ________      ________      ________
                0.000         0.000         0.000         0.000         0.000


           ALPHA
              U_Y4          U_Y3          U_Y2          U_Y1          Y6
              ________      ________      ________      ________      ________
                0.000         0.000         0.000         0.000         5.431


           ALPHA
              Y5            Y4            Y3            Y2            Y1
              ________      ________      ________      ________      ________
                5.514         5.449         5.378         5.420         5.106


           ALPHA
              X6            X5            X4            X3            X2
              ________      ________      ________      ________      ________
                7.826         7.837         7.736         7.674         7.628


           ALPHA
              X1
              ________
                7.464


           BETA
              ETA1_X        ETA1_Y        U_X6          U_X5          U_X4
              ________      ________      ________      ________      ________
 ETA1_X         0.000         0.000         0.000         0.000         0.000
 ETA1_Y         0.000         0.000         0.000         0.000         0.000
 U_X6           0.000         0.000         0.000         0.000         0.000
 U_X5           0.000         0.000         0.000         0.000         0.000
 U_X4           0.000         0.000         0.000         0.000         0.000
 U_X3           0.000         0.000         0.000         0.000         0.000
 U_X2           0.000         0.000         0.000         0.000         0.000
 U_X1           0.000         0.000         0.000         0.000         0.000
 U_Y6           0.000         0.000         0.000         0.000         0.000
 U_Y5           0.000         0.000         0.000         0.000         0.000
 U_Y4           0.000         0.000         0.000         0.000         0.000
 U_Y3           0.000         0.000         0.000         0.000         0.000
 U_Y2           0.000         0.000         0.000         0.000         0.000
 U_Y1           0.000         0.000         0.000         0.000         0.000
 Y6             0.000         1.000         0.000         0.000         0.000
 Y5             0.000         1.000         0.000         0.000         0.000
 Y4             0.000         1.000         0.000         0.000         0.000
 Y3             0.000         1.000         0.000         0.000         0.000
 Y2             0.000         1.000         0.000         0.000         0.000
 Y1             0.000         1.000         0.000         0.000         0.000
 X6             1.000         0.000         1.000         0.000         0.000
 X5             1.000         0.000         0.000         1.000         0.000
 X4             1.000         0.000         0.000         0.000         1.000
 X3             1.000         0.000         0.000         0.000         0.000
 X2             1.000         0.000         0.000         0.000         0.000
 X1             1.000         0.000         0.000         0.000         0.000


           BETA
              U_X3          U_X2          U_X1          U_Y6          U_Y5
              ________      ________      ________      ________      ________
 ETA1_X         0.000         0.000         0.000         0.000         0.000
 ETA1_Y         0.000         0.000         0.000         0.000         0.000
 U_X6           0.000         0.000         0.000         0.000         0.000
 U_X5           0.000         0.000         0.000         0.000         0.000
 U_X4           0.000         0.000         0.000         0.000         0.000
 U_X3           0.000         0.000         0.000         0.000         0.000
 U_X2           0.000         0.000         0.000         0.000         0.000
 U_X1           0.000         0.000         0.000         0.000         0.000
 U_Y6           0.000         0.000         0.000         0.000         0.000
 U_Y5           0.000         0.000         0.000         0.000         0.000
 U_Y4           0.000         0.000         0.000         0.000         0.000
 U_Y3           0.000         0.000         0.000         0.000         0.000
 U_Y2           0.000         0.000         0.000         0.000         0.000
 U_Y1           0.000         0.000         0.000         0.000         0.000
 Y6             0.000         0.000         0.000         1.000         0.000
 Y5             0.000         0.000         0.000         0.000         1.000
 Y4             0.000         0.000         0.000         0.000         0.000
 Y3             0.000         0.000         0.000         0.000         0.000
 Y2             0.000         0.000         0.000         0.000         0.000
 Y1             0.000         0.000         0.000         0.000         0.000
 X6             0.000         0.000         0.000         0.000         0.000
 X5             0.000         0.000         0.000         0.000         0.000
 X4             0.000         0.000         0.000         0.000         0.000
 X3             1.000         0.000         0.000         0.000         0.000
 X2             0.000         1.000         0.000         0.000         0.000
 X1             0.000         0.000         1.000         0.000         0.000


           BETA
              U_Y4          U_Y3          U_Y2          U_Y1          Y6
              ________      ________      ________      ________      ________
 ETA1_X         0.000         0.000         0.000         0.000         0.000
 ETA1_Y         0.000         0.000         0.000         0.000         0.000
 U_X6           0.000         0.000         0.000         0.000         0.000
 U_X5           0.000         0.000         0.000         0.000         0.000
 U_X4           0.000         0.000         0.000         0.000         0.000
 U_X3           0.000         0.000         0.000         0.000         0.000
 U_X2           0.000         0.000         0.000         0.000         0.000
 U_X1           0.000         0.000         0.000         0.000         0.000
 U_Y6           0.000         0.000         0.000         0.000         0.000
 U_Y5           0.000         0.000         0.000         0.000         0.000
 U_Y4           0.000         0.000         0.000         0.000         0.000
 U_Y3           0.000         0.000         0.000         0.000         0.000
 U_Y2           0.000         0.000         0.000         0.000         0.000
 U_Y1           0.000         0.000         0.000         0.000         0.000
 Y6             0.000         0.000         0.000         0.000         0.000
 Y5             0.000         0.000         0.000         0.000         0.000
 Y4             1.000         0.000         0.000         0.000         0.000
 Y3             0.000         1.000         0.000         0.000         0.000
 Y2             0.000         0.000         1.000         0.000         0.000
 Y1             0.000         0.000         0.000         1.000         0.000
 X6             0.000         0.000         0.000         0.000         0.000
 X5             0.000         0.000         0.000         0.000         0.000
 X4             0.000         0.000         0.000         0.000         0.000
 X3             0.000         0.000         0.000         0.000         0.000
 X2             0.000         0.000         0.000         0.000         0.000
 X1             0.000         0.000         0.000         0.000         0.000


           BETA
              Y5            Y4            Y3            Y2            Y1
              ________      ________      ________      ________      ________
 ETA1_X         0.000         0.000         0.000         0.000         0.000
 ETA1_Y         0.000         0.000         0.000         0.000         0.000
 U_X6           0.000         0.000         0.000         0.000         0.000
 U_X5           0.000         0.000         0.000         0.000         0.000
 U_X4           0.000         0.000         0.000         0.000         0.000
 U_X3           0.000         0.000         0.000         0.000         0.000
 U_X2           0.000         0.000         0.000         0.000         0.000
 U_X1           0.000         0.000         0.000         0.000         0.000
 U_Y6           0.000         0.000         0.000         0.000         0.000
 U_Y5           0.000         0.000         0.000         0.000         0.000
 U_Y4           0.000         0.000         0.000         0.000         0.000
 U_Y3           0.000         0.000         0.000         0.000         0.000
 U_Y2           0.000         0.000         0.000         0.000         0.000
 U_Y1           0.000         0.000         0.000         0.000         0.000
 Y6             0.000         0.000         0.000         0.000         0.000
 Y5             0.000         0.000         0.000         0.000         0.000
 Y4             0.000         0.000         0.000         0.000         0.000
 Y3             0.000         0.000         0.000         0.000         0.000
 Y2             0.000         0.000         0.000         0.000         0.000
 Y1             0.000         0.000         0.000         0.000         0.000
 X6             0.000         0.000         0.000         0.000         0.000
 X5             0.000         0.000         0.000         0.000         0.000
 X4             0.000         0.000         0.000         0.000         0.000
 X3             0.000         0.000         0.000         0.000         0.000
 X2             0.000         0.000         0.000         0.000         0.000
 X1             0.000         0.000         0.000         0.000         0.000


           BETA
              X6            X5            X4            X3            X2
              ________      ________      ________      ________      ________
 ETA1_X         0.000         0.000         0.000         0.000         0.000
 ETA1_Y         0.000         0.000         0.000         0.000         0.000
 U_X6           0.000         0.000         0.000         0.000         0.000
 U_X5           0.000         0.000         0.000         0.000         0.000
 U_X4           0.000         0.000         0.000         0.000         0.000
 U_X3           0.000         0.000         0.000         0.000         0.000
 U_X2           0.000         0.000         0.000         0.000         0.000
 U_X1           0.000         0.000         0.000         0.000         0.000
 U_Y6           0.000         0.000         0.000         0.000         0.000
 U_Y5           0.000         0.000         0.000         0.000         0.000
 U_Y4           0.000         0.000         0.000         0.000         0.000
 U_Y3           0.000         0.000         0.000         0.000         0.000
 U_Y2           0.000         0.000         0.000         0.000         0.000
 U_Y1           0.000         0.000         0.000         0.000         0.000
 Y6             0.000         0.000         0.000         0.000         0.000
 Y5             0.000         0.000         0.000         0.000         0.000
 Y4             0.000         0.000         0.000         0.000         0.000
 Y3             0.000         0.000         0.000         0.000         0.000
 Y2             0.000         0.000         0.000         0.000         0.000
 Y1             0.000         0.000         0.000         0.000         0.000
 X6             0.000         0.000         0.000         0.000         0.000
 X5             0.000         0.000         0.000         0.000         0.000
 X4             0.000         0.000         0.000         0.000         0.000
 X3             0.000         0.000         0.000         0.000         0.000
 X2             0.000         0.000         0.000         0.000         0.000
 X1             0.000         0.000         0.000         0.000         0.000


           BETA
              X1
              ________
 ETA1_X         0.000
 ETA1_Y         0.000
 U_X6           0.000
 U_X5           0.000
 U_X4           0.000
 U_X3           0.000
 U_X2           0.000
 U_X1           0.000
 U_Y6           0.000
 U_Y5           0.000
 U_Y4           0.000
 U_Y3           0.000
 U_Y2           0.000
 U_Y1           0.000
 Y6             0.000
 Y5             0.000
 Y4             0.000
 Y3             0.000
 Y2             0.000
 Y1             0.000
 X6             0.000
 X5             0.000
 X4             0.000
 X3             0.000
 X2             0.000
 X1             0.000


           PSI
              ETA1_X        ETA1_Y        U_X6          U_X5          U_X4
              ________      ________      ________      ________      ________
 ETA1_X         1.000
 ETA1_Y         0.000         1.000
 U_X6           0.000         0.000         1.000
 U_X5           0.000         0.000         0.000         1.000
 U_X4           0.000         0.000         0.000         0.000         1.000
 U_X3           0.000         0.000         0.000         0.000         0.000
 U_X2           0.000         0.000         0.000         0.000         0.000
 U_X1           0.000         0.000         0.000         0.000         0.000
 U_Y6           0.000         0.000         0.000         0.000         0.000
 U_Y5           0.000         0.000         0.000         0.000         0.000
 U_Y4           0.000         0.000         0.000         0.000         0.000
 U_Y3           0.000         0.000         0.000         0.000         0.000
 U_Y2           0.000         0.000         0.000         0.000         0.000
 U_Y1           0.000         0.000         0.000         0.000         0.000
 Y6             0.000         0.000         0.000         0.000         0.000
 Y5             0.000         0.000         0.000         0.000         0.000
 Y4             0.000         0.000         0.000         0.000         0.000
 Y3             0.000         0.000         0.000         0.000         0.000
 Y2             0.000         0.000         0.000         0.000         0.000
 Y1             0.000         0.000         0.000         0.000         0.000
 X6             0.000         0.000         0.000         0.000         0.000
 X5             0.000         0.000         0.000         0.000         0.000
 X4             0.000         0.000         0.000         0.000         0.000
 X3             0.000         0.000         0.000         0.000         0.000
 X2             0.000         0.000         0.000         0.000         0.000
 X1             0.000         0.000         0.000         0.000         0.000


           PSI
              U_X3          U_X2          U_X1          U_Y6          U_Y5
              ________      ________      ________      ________      ________
 U_X3           1.000
 U_X2           0.000         1.000
 U_X1           0.000         0.000         1.000
 U_Y6           0.000         0.000         0.000         1.000
 U_Y5           0.000         0.000         0.000         0.000         1.000
 U_Y4           0.000         0.000         0.000         0.000         0.000
 U_Y3           0.000         0.000         0.000         0.000         0.000
 U_Y2           0.000         0.000         0.000         0.000         0.000
 U_Y1           0.000         0.000         0.000         0.000         0.000
 Y6             0.000         0.000         0.000         0.000         0.000
 Y5             0.000         0.000         0.000         0.000         0.000
 Y4             0.000         0.000         0.000         0.000         0.000
 Y3             0.000         0.000         0.000         0.000         0.000
 Y2             0.000         0.000         0.000         0.000         0.000
 Y1             0.000         0.000         0.000         0.000         0.000
 X6             0.000         0.000         0.000         0.000         0.000
 X5             0.000         0.000         0.000         0.000         0.000
 X4             0.000         0.000         0.000         0.000         0.000
 X3             0.000         0.000         0.000         0.000         0.000
 X2             0.000         0.000         0.000         0.000         0.000
 X1             0.000         0.000         0.000         0.000         0.000


           PSI
              U_Y4          U_Y3          U_Y2          U_Y1          Y6
              ________      ________      ________      ________      ________
 U_Y4           1.000
 U_Y3           0.000         1.000
 U_Y2           0.000         0.000         1.000
 U_Y1           0.000         0.000         0.000         1.000
 Y6             0.000         0.000         0.000         0.000         0.005
 Y5             0.000         0.000         0.000         0.000         0.000
 Y4             0.000         0.000         0.000         0.000         0.000
 Y3             0.000         0.000         0.000         0.000         0.000
 Y2             0.000         0.000         0.000         0.000         0.000
 Y1             0.000         0.000         0.000         0.000         0.000
 X6             0.000         0.000         0.000         0.000         0.000
 X5             0.000         0.000         0.000         0.000         0.000
 X4             0.000         0.000         0.000         0.000         0.000
 X3             0.000         0.000         0.000         0.000         0.000
 X2             0.000         0.000         0.000         0.000         0.000
 X1             0.000         0.000         0.000         0.000         0.000


           PSI
              Y5            Y4            Y3            Y2            Y1
              ________      ________      ________      ________      ________
 Y5             0.005
 Y4             0.000         0.005
 Y3             0.000         0.000         0.005
 Y2             0.000         0.000         0.000         0.005
 Y1             0.000         0.000         0.000         0.000         0.005
 X6             0.000         0.000         0.000         0.000         0.000
 X5             0.000         0.000         0.000         0.000         0.000
 X4             0.000         0.000         0.000         0.000         0.000
 X3             0.000         0.000         0.000         0.000         0.000
 X2             0.000         0.000         0.000         0.000         0.000
 X1             0.000         0.000         0.000         0.000         0.000


           PSI
              X6            X5            X4            X3            X2
              ________      ________      ________      ________      ________
 X6             0.005
 X5             0.000         0.005
 X4             0.000         0.000         0.005
 X3             0.000         0.000         0.000         0.005
 X2             0.000         0.000         0.000         0.000         0.005
 X1             0.000         0.000         0.000         0.000         0.000


           PSI
              X1
              ________
 X1             0.005


     PRIORS FOR ALL PARAMETERS            PRIOR MEAN      PRIOR VARIANCE     PRIOR STD. DEV.

     Parameter 1~N(0.000,infinity)           0.0000            infinity            infinity
     Parameter 2~N(0.000,infinity)           0.0000            infinity            infinity
     Parameter 3~N(0.000,infinity)           0.0000            infinity            infinity
     Parameter 4~N(0.000,infinity)           0.0000            infinity            infinity
     Parameter 5~N(0.000,infinity)           0.0000            infinity            infinity
     Parameter 6~N(0.000,infinity)           0.0000            infinity            infinity
     Parameter 7~N(0.000,infinity)           0.0000            infinity            infinity
     Parameter 8~N(0.000,infinity)           0.0000            infinity            infinity
     Parameter 9~N(0.000,infinity)           0.0000            infinity            infinity
     Parameter 10~N(0.000,infinity)          0.0000            infinity            infinity
     Parameter 11~N(0.000,infinity)          0.0000            infinity            infinity
     Parameter 12~N(0.000,infinity)          0.0000            infinity            infinity
     Parameter 13~N(0.000,1000.000)          0.0000           1000.0000             31.6228
     Parameter 14~N(0.000,1000.000)          0.0000           1000.0000             31.6228
     Parameter 15~N(0.000,1000.000)          0.0000           1000.0000             31.6228
     Parameter 16~N(0.000,1000.000)          0.0000           1000.0000             31.6228
     Parameter 17~N(0.000,1000.000)          0.0000           1000.0000             31.6228
     Parameter 18~N(0.000,1000.000)          0.0000           1000.0000             31.6228
     Parameter 19~N(0.000,1000.000)          0.0000           1000.0000             31.6228
     Parameter 20~N(0.000,1000.000)          0.0000           1000.0000             31.6228
     Parameter 21~N(0.000,1000.000)          0.0000           1000.0000             31.6228
     Parameter 22~N(0.000,1000.000)          0.0000           1000.0000             31.6228
     Parameter 23~N(0.000,1000.000)          0.0000           1000.0000             31.6228
     Parameter 24~N(0.000,1000.000)          0.0000           1000.0000             31.6228
     Parameter 25~N(0.000,1000.000)          0.0000           1000.0000             31.6228
     Parameter 26~N(0.000,1000.000)          0.0000           1000.0000             31.6228
     Parameter 27~N(0.000,1000.000)          0.0000           1000.0000             31.6228
     Parameter 28~N(0.000,0.010)             0.0000              0.0100              0.1000
     Parameter 29~N(0.000,1000.000)          0.0000           1000.0000             31.6228
     Parameter 30~N(0.000,1000.000)          0.0000           1000.0000             31.6228
     Parameter 31~N(0.000,1000.000)          0.0000           1000.0000             31.6228
     Parameter 32~N(0.000,1000.000)          0.0000           1000.0000             31.6228
     Parameter 33~N(0.000,1000.000)          0.0000           1000.0000             31.6228
     Parameter 34~N(0.000,0.010)             0.0000              0.0100              0.1000
     Parameter 35~N(0.000,1000.000)          0.0000           1000.0000             31.6228
     Parameter 36~N(0.000,1000.000)          0.0000           1000.0000             31.6228
     Parameter 37~N(0.000,1000.000)          0.0000           1000.0000             31.6228
     Parameter 38~N(0.000,1000.000)          0.0000           1000.0000             31.6228
     Parameter 39~N(0.000,1000.000)          0.0000           1000.0000             31.6228
     Parameter 40~N(0.000,0.010)             0.0000              0.0100              0.1000
     Parameter 41~N(0.000,1000.000)          0.0000           1000.0000             31.6228
     Parameter 42~N(0.000,1000.000)          0.0000           1000.0000             31.6228
     Parameter 43~N(0.000,1000.000)          0.0000           1000.0000             31.6228
     Parameter 44~N(0.000,1000.000)          0.0000           1000.0000             31.6228
     Parameter 45~N(0.000,1000.000)          0.0000           1000.0000             31.6228
     Parameter 46~N(0.000,0.010)             0.0000              0.0100              0.1000
     Parameter 47~N(0.000,1000.000)          0.0000           1000.0000             31.6228
     Parameter 48~N(0.000,1000.000)          0.0000           1000.0000             31.6228
     Parameter 49~N(0.000,1000.000)          0.0000           1000.0000             31.6228
     Parameter 50~N(0.000,1000.000)          0.0000           1000.0000             31.6228
     Parameter 51~N(0.000,1000.000)          0.0000           1000.0000             31.6228
     Parameter 52~N(0.000,0.010)             0.0000              0.0100              0.1000
     Parameter 53~N(0.000,infinity)          0.0000            infinity            infinity
     Parameter 54~N(0.000,infinity)          0.0000            infinity            infinity
     Parameter 55~IW(0.000,-3)             infinity            infinity            infinity
     Parameter 56~IW(0.000,-3)             infinity            infinity            infinity
     Parameter 57~IW(0.000,-3)             infinity            infinity            infinity
     Parameter 58~IW(0.000,-3)             infinity            infinity            infinity
     Parameter 59~IW(0.000,-3)             infinity            infinity            infinity
     Parameter 60~IW(0.000,-3)             infinity            infinity            infinity
     Parameter 61~IW(0.000,-3)             infinity            infinity            infinity
     Parameter 62~IW(0.000,-3)             infinity            infinity            infinity
     Parameter 63~IW(0.000,-3)             infinity            infinity            infinity
     Parameter 64~IW(0.000,-3)             infinity            infinity            infinity
     Parameter 65~IW(0.000,-3)             infinity            infinity            infinity
     Parameter 66~IW(0.000,-3)             infinity            infinity            infinity
     Parameter 67~IW(0.000,-3)             infinity            infinity            infinity
     Parameter 68~IW(0.000,-3)             infinity            infinity            infinity
     Parameter 69~IW(0.000,-3)             infinity            infinity            infinity
     Parameter 70~IW(0.000,-3)             infinity            infinity            infinity
     Parameter 71~IW(0.000,-3)             infinity            infinity            infinity
     Parameter 72~IW(0.000,-3)             infinity            infinity            infinity
     Parameter 73~IW(0.000,-3)             infinity            infinity            infinity
     Parameter 74~IW(0.000,-3)             infinity            infinity            infinity
     Parameter 75~IW(0.000,-3)             infinity            infinity            infinity
     Cov(Parameter 25,Parameter 22)=999.995000
     Cov(Parameter 25,Parameter 19)=999.995000
     Cov(Parameter 22,Parameter 19)=999.995000
     Cov(Parameter 25,Parameter 16)=999.995000
     Cov(Parameter 22,Parameter 16)=999.995000
     Cov(Parameter 19,Parameter 16)=999.995000
     Cov(Parameter 25,Parameter 13)=999.995000
     Cov(Parameter 22,Parameter 13)=999.995000
     Cov(Parameter 19,Parameter 13)=999.995000
     Cov(Parameter 16,Parameter 13)=999.995000
     Cov(Parameter 51,Parameter 45)=999.995000
     Cov(Parameter 51,Parameter 39)=999.995000
     Cov(Parameter 45,Parameter 39)=999.995000
     Cov(Parameter 51,Parameter 33)=999.995000
     Cov(Parameter 45,Parameter 33)=999.995000
     Cov(Parameter 39,Parameter 33)=999.995000
     Cov(Parameter 27,Parameter 24)=999.995000
     Cov(Parameter 27,Parameter 21)=999.995000
     Cov(Parameter 24,Parameter 21)=999.995000
     Cov(Parameter 27,Parameter 18)=999.995000
     Cov(Parameter 24,Parameter 18)=999.995000
     Cov(Parameter 21,Parameter 18)=999.995000
     Cov(Parameter 27,Parameter 15)=999.995000
     Cov(Parameter 24,Parameter 15)=999.995000
     Cov(Parameter 21,Parameter 15)=999.995000
     Cov(Parameter 18,Parameter 15)=999.995000
     Cov(Parameter 47,Parameter 41)=999.995000
     Cov(Parameter 47,Parameter 35)=999.995000
     Cov(Parameter 41,Parameter 35)=999.995000
     Cov(Parameter 47,Parameter 29)=999.995000
     Cov(Parameter 41,Parameter 29)=999.995000
     Cov(Parameter 35,Parameter 29)=999.995000
     Cov(Parameter 48,Parameter 42)=999.995000
     Cov(Parameter 48,Parameter 36)=999.995000
     Cov(Parameter 42,Parameter 36)=999.995000
     Cov(Parameter 48,Parameter 30)=999.995000
     Cov(Parameter 42,Parameter 30)=999.995000
     Cov(Parameter 36,Parameter 30)=999.995000
     Cov(Parameter 26,Parameter 23)=999.995000
     Cov(Parameter 26,Parameter 20)=999.995000
     Cov(Parameter 23,Parameter 20)=999.995000
     Cov(Parameter 26,Parameter 17)=999.995000
     Cov(Parameter 23,Parameter 17)=999.995000
     Cov(Parameter 20,Parameter 17)=999.995000
     Cov(Parameter 26,Parameter 14)=999.995000
     Cov(Parameter 23,Parameter 14)=999.995000
     Cov(Parameter 20,Parameter 14)=999.995000
     Cov(Parameter 17,Parameter 14)=999.995000
     Cov(Parameter 50,Parameter 44)=999.995000
     Cov(Parameter 50,Parameter 38)=999.995000
     Cov(Parameter 44,Parameter 38)=999.995000
     Cov(Parameter 50,Parameter 32)=999.995000
     Cov(Parameter 44,Parameter 32)=999.995000
     Cov(Parameter 38,Parameter 32)=999.995000
     Cov(Parameter 49,Parameter 43)=999.995000
     Cov(Parameter 49,Parameter 37)=999.995000
     Cov(Parameter 43,Parameter 37)=999.995000
     Cov(Parameter 49,Parameter 31)=999.995000
     Cov(Parameter 43,Parameter 31)=999.995000
     Cov(Parameter 37,Parameter 31)=999.995000


TECHNICAL 8 OUTPUT


   TECHNICAL 8 OUTPUT FOR BAYES ESTIMATION

     CHAIN    BSEED
     1        0
     2        285380

     Iterations for computing PPPP

                     POTENTIAL       PARAMETER WITH
     ITERATION    SCALE REDUCTION      HIGHEST PSR
     100              1.738               11
     200              1.520               12
     300              1.306               63
     400              1.100               63
     500              1.056               63
     600              1.078               62
     700              1.084               6
     800              1.023               36
     900              1.025               36
     1000             1.013               36
     1100             1.012               36
     1200             1.008               63
     1300             1.008               63
     1400             1.026               6
     1500             1.023               6
     1600             1.069               6
     1700             1.103               6
     1800             1.045               6
     1900             1.033               6
     2000             1.019               6
     2100             1.018               6
     2200             1.042               6
     2300             1.021               6
     2400             1.022               6
     2500             1.024               6
     2600             1.020               6
     2700             1.015               6
     2800             1.005               6
     2900             1.003               6
     3000             1.003               26
     3100             1.004               6
     3200             1.002               6
     3300             1.003               6
     3400             1.004               6
     3500             1.010               6
     3600             1.013               6
     3700             1.013               6
     3800             1.014               6
     3900             1.014               6
     4000             1.013               6
     4100             1.011               6
     4200             1.007               6
     4300             1.005               16
     4400             1.005               57
     4500             1.005               57
     4600             1.009               6
     4700             1.011               6
     4800             1.010               6
     4900             1.014               6
     5000             1.020               6
     5100             1.016               6
     5200             1.021               6
     5300             1.022               6
     5400             1.020               6
     5500             1.019               6
     5600             1.018               6
     5700             1.023               6
     5800             1.018               6
     5900             1.019               6
     6000             1.017               6
     6100             1.017               6
     6200             1.014               6
     6300             1.008               6
     6400             1.007               6
     6500             1.007               6
     6600             1.007               6
     6700             1.004               6
     6800             1.005               6
     6900             1.005               3
     7000             1.005               19
     7100             1.006               6
     7200             1.011               6
     7300             1.017               6
     7400             1.010               6
     7500             1.010               6
     7600             1.012               6
     7700             1.013               6
     7800             1.013               6
     7900             1.011               6
     8000             1.009               6
     8100             1.009               6
     8200             1.009               6
     8300             1.010               6
     8400             1.008               6
     8500             1.007               6
     8600             1.008               6
     8700             1.007               6
     8800             1.008               6
     8900             1.006               6
     9000             1.003               6
     9100             1.002               6
     9200             1.001               6
     9300             1.001               6
     9400             1.001               6
     9500             1.002               12
     9600             1.002               12
     9700             1.001               12
     9800             1.001               70
     9900             1.001               65
     10000            1.001               52

     Iterations for model estimation

                     POTENTIAL       PARAMETER WITH
     ITERATION    SCALE REDUCTION      HIGHEST PSR
     100              2.105               56
     200              2.470               12
     300              2.790               12
     400              4.584               12
     500              2.894               63
     600              2.039               54
     700              1.594               54
     800              1.289               54
     900              1.142               54
     1000             1.056               54
     1100             1.011               12
     1200             1.010               12
     1300             1.007               56
     1400             1.014               13
     1500             1.014               63
     1600             1.016               63
     1700             1.018               63
     1800             1.012               63
     1900             1.010               63
     2000             1.012               75
     2100             1.011               75
     2200             1.007               75
     2300             1.008               75
     2400             1.005               75
     2500             1.005               25
     2600             1.005               25
     2700             1.003               25
     2800             1.002               20
     2900             1.002               51
     3000             1.002               3
     3100             1.002               3
     3200             1.005               21
     3300             1.006               21
     3400             1.002               12
     3500             1.001               3
     3600             1.002               3
     3700             1.001               22
     3800             1.002               22
     3900             1.003               22
     4000             1.002               22
     4100             1.002               22
     4200             1.002               53
     4300             1.002               22
     4400             1.002               22
     4500             1.003               22
     4600             1.006               22
     4700             1.003               22
     4800             1.002               55
     4900             1.002               6
     5000             1.003               55
     5100             1.003               22
     5200             1.002               55
     5300             1.002               55
     5400             1.004               6
     5500             1.003               6
     5600             1.005               6
     5700             1.005               6
     5800             1.006               6
     5900             1.004               6
     6000             1.005               6
     6100             1.003               6
     6200             1.001               29
     6300             1.001               41
     6400             1.001               2
     6500             1.002               2
     6600             1.003               2
     6700             1.003               6
     6800             1.006               6
     6900             1.008               6
     7000             1.007               12
     7100             1.007               12
     7200             1.007               12
     7300             1.007               12
     7400             1.005               12
     7500             1.008               12
     7600             1.007               12
     7700             1.005               12
     7800             1.008               12
     7900             1.009               12
     8000             1.010               12
     8100             1.009               12
     8200             1.010               12
     8300             1.009               12
     8400             1.007               12
     8500             1.008               12
     8600             1.008               12
     8700             1.006               12
     8800             1.005               12
     8900             1.005               12
     9000             1.004               12
     9100             1.004               12
     9200             1.004               12
     9300             1.002               2
     9400             1.002               2
     9500             1.002               2
     9600             1.001               74
     9700             1.001               74
     9800             1.001               74
     9900             1.001               43
     10000            1.001               43


     Beginning Time:  22:30:41
        Ending Time:  22:45:29
       Elapsed Time:  00:14:48


MUTHEN & MUTHEN
3463 Stoner Ave.
Los Angeles, CA  90066

Tel: (310) 391-9971
Fax: (310) 391-8971
Web: www.StatModel.com
Support: Support@StatModel.com

Copyright (c) 1998-2019 Muthen & Muthen
