# Supplementary material for: From Data to Causes III: Bayesian Priors for General Cross-Lagged Panel Models (GCLM)
Source: Front Psychol. 2021 Feb 15;12:612251. doi: 10.3389/fpsyg.2021.612251 (PMC7917264; doi:10.3389/fpsyg.2021.612251)
Supplement: Supplementary file 1 [file Data_Sheet_1.ZIP › Online Supplemental Material for Paper III/AR(1)MA(2) (Step 1, Full Model) Bayes_mean stability.out]

Mplus VERSION 8.4 (Mac)
MUTHEN & MUTHEN
12/04/2020   9:45 AM

INPUT INSTRUCTIONS

  DATA: File is Gallup2011.dat;

  VARIABLE:
  NAMES ARE y0-y6 hap1-hap7 xx0-xx6 na1-na7 pa1-pa7 gdp1-gdp7;
  USEVARIABLES ARE
  Y6 Y5 Y4 Y3 Y2 Y1      ! Subjective Well-Being variable
  X6 X5 X4 X3 X2 X1 ;    ! Logged average income, multiplied by 2
  MISSING ARE ALL (-99);

  DEFINE:
  x0 = xx0*2; ! Multiply logged average income by 2 to help estimation stability
  x1 = xx1*2;
  x2 = xx2*2;
  x3 = xx3*2;
  x4 = xx4*2;
  x5 = xx5*2;
  x6 = xx6*2;

  ANALYSIS:
  Estimator = Bayes;
  FBiterations=10000;
  Thin=50;
  Processors=2;
  stvalues=ml;
  variance = .005;

  MODEL:
  ! Unit Effects, with first occasion effect fixed to 1 by default
  Eta1_X by X1 ! First loading still fixed to 1 by default
  X2 X3 X4 X5 X6 (a); ! All remaining loadings are now fixed to the same value with the labe
  Eta1_Y by Y1 ! First loading still fixed to 1 by default
  Y2 Y3 Y4 Y5 Y6 (b); ! All remaining loadings are now fixed to the same value with the labe

  ! Impulses
  u_X6 by X6; X6@0; u_X5 by X5; X5@0; u_X4 by X4; X4@0; u_X3 by X3;
  X3@0; u_X2 by X2; X2@0; u_X1 by X1; X1@0;
  u_Y6 by Y6; Y6@0; u_Y5 by Y5; Y5@0; u_Y4 by Y4; Y4@0; u_Y3 by Y3;
  Y3@0; u_Y2 by Y2; Y2@0; u_Y1 by Y1; Y1@0;

  ! AR Terms
  X6-X3 PON X5-X2 (AR1_X); X2 ON X1;
  Y6-Y2 PON Y5-Y1 (AR1_Y);

  ! MA Terms
  X6-X3 PON u_X5-u_X2 (MA1_X); X6-X3 PON u_X4-u_X1 (MA2_X);
  Y6-Y2 PON u_Y5-u_Y1 (MA1_Y);

  ! CL Terms
  X6-X3 PON Y5-Y2 (CL1_XY); X2 ON Y1;
  Y6-Y2 PON X5-X1 (CL1_YX);

  ! CLMA Terms
  X6-X3 PON u_Y5-u_Y2 (CLMA1_XY);
  Y6-Y2 PON u_X5-u_X1 (CLMA1_YX);

  ! Restrictions
  u_X6-u_X1 WITH Eta1_X@0 Eta1_Y@0;
  u_Y6-u_Y1 WITH Eta1_X@0 Eta1_Y@0;
  u_X6-u_X1 WITH u_X6-u_X1@0;
  u_Y6-u_Y1 WITH u_Y6-u_Y1@0; u_X6-u_X1 WITH u_Y6-u_Y1@0;

  ! Co-Movements
  u_X6 WITH u_Y6;
  u_X5 WITH u_Y5;
  u_X4 WITH u_Y4;
  u_X3 WITH u_Y3;
  u_X2 WITH u_Y2;
  u_X1 WITH u_Y1;

  ! Impulse Responses-users must fill in intervening occasions for each ellipses
  MODEL INDIRECT:
  X6 IND u_X2; X5 IND u_X2; X4 IND u_X2; X3 IND u_X2;
  X6 IND u_Y2; X5 IND u_Y2; X4 IND u_Y2; X3 IND u_Y2;
  Y6 IND u_X2; Y5 IND u_X2; Y4 IND u_X2; Y3 IND u_X2;
  Y6 IND u_Y2; Y5 IND u_Y2; Y4 IND u_Y2; Y3 IND u_Y2;

  ! Total AR, MA, AR+MA, CL, CLMA, and CL+CLMA effects
  MODEL CONSTRAINT:
  New (AR_X MA_X ARMA_X CL_XY CLMA_XY CLCL_XY );
  New (AR_Y MA_Y ARMA_Y CL_YX CLMA_YX CLCL_YX );

  AR_X=AR1_X; MA_X=MA1_X+MA2_X; ARMA_X=AR1_X+MA1_X+MA2_X;
  CL_XY=CL1_XY; CLMA_XY=CLMA1_XY; CLCL_XY=CL1_XY+CLMA1_XY;
  AR_Y=AR1_Y; MA_Y=MA1_Y; ARMA_Y=AR1_Y+MA1_Y; CL_YX=CL1_YX;
  CLMA_YX=CLMA1_YX; CLCL_YX=CL1_YX+CLMA1_YX;

  OUTPUT: STDYX sampstat TECH8;


*** WARNING
  Input line exceeded 90 characters. Some input may be truncated.
  X2 X3 X4 X5 X6 (a); ! All remaining loadings are now fixed to the same value with the label
*** WARNING
  Input line exceeded 90 characters. Some input may be truncated.
  Y2 Y3 Y4 Y5 Y6 (b); ! All remaining loadings are now fixed to the same value with the label
*** WARNING in OUTPUT command
  SAMPSTAT option is not available for ESTIMATOR=BAYES.  Use TYPE=BASIC.
  Request for SAMPSTAT is ignored.
   3 WARNING(S) FOUND IN THE INPUT INSTRUCTIONS


SUMMARY OF ANALYSIS

Number of groups                                                 1
Number of observations                                         135

Number of dependent variables                                   12
Number of independent variables                                  0
Number of continuous latent variables                           14

Observed dependent variables

  Continuous
   Y6          Y5          Y4          Y3          Y2          Y1
   X6          X5          X4          X3          X2          X1

Continuous latent variables
   ETA1_X      ETA1_Y      U_X6        U_X5        U_X4        U_X3
   U_X2        U_X1        U_Y6        U_Y5        U_Y4        U_Y3
   U_Y2        U_Y1


Estimator                                                    BAYES
Specifications for Bayesian Estimation
  Point estimate                                            MEDIAN
  Number of Markov chain Monte Carlo (MCMC) chains               2
  Random seed for the first chain                                0
  Starting value information                                    ML
  Algorithm used for Markov chain Monte Carlo           GIBBS(PX1)
  Fixed number of iterations                                 10000
  K-th iteration used for thinning                              50
Integration Specifications
  Type                                                    STANDARD
  Number of integration points                                  15
  Dimensions of numerical integration                            0
  Adaptive quadrature                                           ON
Cholesky                                                       OFF

Input data file(s)
  Gallup2011.dat
Input data format  FREE


SUMMARY OF DATA


COVARIANCE COVERAGE OF DATA

Minimum covariance coverage value   0.100

     Number of missing data patterns            41


     PROPORTION OF DATA PRESENT


           Covariance Coverage
              Y6            Y5            Y4            Y3            Y2
              ________      ________      ________      ________      ________
 Y6             0.881
 Y5             0.800         0.911
 Y4             0.733         0.785         0.830
 Y3             0.696         0.726         0.659         0.807
 Y2             0.637         0.681         0.637         0.622         0.733
 Y1             0.533         0.563         0.526         0.593         0.467
 X6             0.852         0.770         0.711         0.681         0.607
 X5             0.793         0.904         0.778         0.726         0.681
 X4             0.733         0.785         0.830         0.659         0.637
 X3             0.719         0.748         0.681         0.785         0.659
 X2             0.615         0.659         0.615         0.607         0.711
 X1             0.215         0.215         0.207         0.237         0.193


           Covariance Coverage
              Y1            X6            X5            X4            X3
              ________      ________      ________      ________      ________
 Y1             0.637
 X6             0.519         0.852
 X5             0.563         0.763         0.904
 X4             0.526         0.711         0.778         0.830
 X3             0.585         0.696         0.748         0.681         0.830
 X2             0.452         0.585         0.659         0.615         0.652
 X1             0.252         0.200         0.215         0.207         0.230


           Covariance Coverage
              X2            X1
              ________      ________
 X2             0.711
 X1             0.185         0.252


UNIVARIATE SAMPLE STATISTICS


     UNIVARIATE HIGHER-ORDER MOMENT DESCRIPTIVE STATISTICS

         Variable/         Mean/     Skewness/   Minimum/ % with                Percentiles
        Sample Size      Variance    Kurtosis    Maximum  Min/Max      20%/60%    40%/80%    Median

     Y6                    5.431       0.347       2.940    0.84%       4.430      4.970      5.220
             119.000       1.170      -0.740       7.790    0.84%       5.430      6.590
     Y5                    5.514       0.224       3.230    0.81%       4.460      5.030      5.460
             123.000       1.233      -0.961       7.770    0.81%       5.780      6.640
     Y4                    5.449       0.261       3.410    0.89%       4.500      5.150      5.360
             112.000       0.993      -0.631       7.680    0.89%       5.520      6.330
     Y3                    5.378       0.389       2.810    0.92%       4.460      5.010      5.150
             109.000       1.269      -0.384       7.970    0.92%       5.430      6.520
     Y2                    5.420       0.453       3.280    1.01%       4.550      5.030      5.220
              99.000       1.087      -0.496       7.830    1.01%       5.420      6.330
     Y1                    5.106       0.388       3.200    1.16%       4.010      4.710      4.990
              86.000       1.109      -0.520       7.670    1.16%       5.290      6.020
     X6                    7.826      -0.115       5.640    0.87%       6.940      7.500      7.820
             115.000       0.809      -0.834       9.460    0.87%       8.040      8.800
     X5                    7.837       0.092       5.920    0.82%       7.080      7.540      7.800
             122.000       0.714      -0.906       9.460    0.82%       7.940      8.720
     X4                    7.736       0.040       5.800    0.89%       6.940      7.480      7.720
             112.000       0.727      -0.712       9.420    0.89%       7.900      8.560
     X3                    7.674      -0.044       5.520    0.89%       6.800      7.440      7.660
             112.000       0.830      -0.612       9.300    0.89%       7.820      8.620
     X2                    7.628       0.070       5.300    1.04%       6.820      7.440      7.640
              96.000       0.695      -0.258       9.340    1.04%       7.800      8.240
     X1                    7.464       0.320       5.680    2.94%       6.800      7.140      7.340
              34.000       0.638      -0.143       9.260    2.94%       7.400      7.980

     WARNING: A VARIABLE HAS A FREE MEAN AND VARIANCE FIXED TO ZERO.
     THIS MAY LEAD TO POOR CONVERGENCE AND MIXING. TO AVOID THIS RESPECIFY THE MODEL.


THE MODEL ESTIMATION TERMINATED NORMALLY

     USE THE FBITERATIONS OPTION TO INCREASE THE NUMBER OF ITERATIONS BY A FACTOR
     OF AT LEAST TWO TO CHECK CONVERGENCE AND THAT THE PSR VALUE DOES NOT INCREASE.


MODEL FIT INFORMATION

Number of Free Parameters                              46

Bayesian Posterior Predictive Checking using Chi-Square

          95% Confidence Interval for the Difference Between
          the Observed and the Replicated Chi-Square Values

                                -14.588            65.902

          Posterior Predictive P-Value              0.081

Information Criteria

          Deviance (DIC)                          807.563
          Estimated Number of Parameters (pD)      14.314
          Bayesian (BIC)                         1598.319

RMSEA (Root Mean Square Error Of Approximation)

          Estimate                           0.000
          90 Percent C.I.                    0.000  0.037
          Probability RMSEA <= .05           0.995

CFI/TLI

          CFI                                1.000
          90 Percent C.I.                    0.995  1.000

          TLI                                1.000
          90 Percent C.I.                    0.995  1.000


MODEL RESULTS

                                Posterior  One-Tailed         95% C.I.
                    Estimate       S.D.      P-Value   Lower 2.5%  Upper 2.5%  Significance

 ETA1_X   BY
    X1                 1.000       0.000      0.000       1.000       1.000
    X2                 0.139       0.182      0.333      -0.214       0.419
    X3                 0.139       0.182      0.333      -0.214       0.419
    X4                 0.139       0.182      0.333      -0.214       0.419
    X5                 0.139       0.182      0.333      -0.214       0.419
    X6                 0.139       0.182      0.333      -0.214       0.419

 ETA1_Y   BY
    Y1                 1.000       0.000      0.000       1.000       1.000
    Y2                 0.630       0.204      0.000       0.281       1.036      *
    Y3                 0.630       0.204      0.000       0.281       1.036      *
    Y4                 0.630       0.204      0.000       0.281       1.036      *
    Y5                 0.630       0.204      0.000       0.281       1.036      *
    Y6                 0.630       0.204      0.000       0.281       1.036      *

 U_X6     BY
    X6                 1.000       0.000      0.000       1.000       1.000

 U_X5     BY
    X5                 1.000       0.000      0.000       1.000       1.000

 U_X4     BY
    X4                 1.000       0.000      0.000       1.000       1.000

 U_X3     BY
    X3                 1.000       0.000      0.000       1.000       1.000

 U_X2     BY
    X2                 1.000       0.000      0.000       1.000       1.000

 U_X1     BY
    X1                 1.000       0.000      0.000       1.000       1.000

 U_Y6     BY
    Y6                 1.000       0.000      0.000       1.000       1.000

 U_Y5     BY
    Y5                 1.000       0.000      0.000       1.000       1.000

 U_Y4     BY
    Y4                 1.000       0.000      0.000       1.000       1.000

 U_Y3     BY
    Y3                 1.000       0.000      0.000       1.000       1.000

 U_Y2     BY
    Y2                 1.000       0.000      0.000       1.000       1.000

 U_Y1     BY
    Y1                 1.000       0.000      0.000       1.000       1.000

 X6         ON
    U_X5              -0.302       0.133      0.026      -0.541       0.002
    U_X4               0.043       0.072      0.258      -0.106       0.182
    U_Y5               0.018       0.099      0.399      -0.280       0.142

 X5         ON
    U_X4              -0.302       0.133      0.026      -0.541       0.002
    U_X3               0.043       0.072      0.258      -0.106       0.182
    U_Y4               0.018       0.099      0.399      -0.280       0.142

 X4         ON
    U_X3              -0.302       0.133      0.026      -0.541       0.002
    U_X2               0.043       0.072      0.258      -0.106       0.182
    U_Y3               0.018       0.099      0.399      -0.280       0.142

 X3         ON
    U_X2              -0.302       0.133      0.026      -0.541       0.002
    U_X1               0.043       0.072      0.258      -0.106       0.182
    U_Y2               0.018       0.099      0.399      -0.280       0.142

 Y6         ON
    U_Y5               0.276       0.483      0.060      -0.066       1.711
    U_X5              -0.037       0.461      0.435      -1.362       0.377

 Y5         ON
    U_Y4               0.276       0.483      0.060      -0.066       1.711
    U_X4              -0.037       0.461      0.435      -1.362       0.377

 Y4         ON
    U_Y3               0.276       0.483      0.060      -0.066       1.711
    U_X3              -0.037       0.461      0.435      -1.362       0.377

 Y3         ON
    U_Y2               0.276       0.483      0.060      -0.066       1.711
    U_X2              -0.037       0.461      0.435      -1.362       0.377

 Y2         ON
    U_Y1               0.276       0.483      0.060      -0.066       1.711
    U_X1              -0.037       0.461      0.435      -1.362       0.377

 X2         ON
    X1                 0.861       0.109      0.000       0.601       1.037      *
    Y1                 0.093       0.078      0.128      -0.064       0.236

 X6         ON
    X5                 0.944       0.091      0.000       0.668       1.014      *
    Y5                -0.018       0.061      0.403      -0.134       0.095

 X5         ON
    X4                 0.944       0.091      0.000       0.668       1.014      *
    Y4                -0.018       0.061      0.403      -0.134       0.095

 X4         ON
    X3                 0.944       0.091      0.000       0.668       1.014      *
    Y3                -0.018       0.061      0.403      -0.134       0.095

 X3         ON
    X2                 0.944       0.091      0.000       0.668       1.014      *
    Y2                -0.018       0.061      0.403      -0.134       0.095

 Y6         ON
    Y5                 0.291       0.242      0.163      -0.244       0.665
    X5                 0.152       0.266      0.219      -0.173       0.817

 Y5         ON
    Y4                 0.291       0.242      0.163      -0.244       0.665
    X4                 0.152       0.266      0.219      -0.173       0.817

 Y4         ON
    Y3                 0.291       0.242      0.163      -0.244       0.665
    X3                 0.152       0.266      0.219      -0.173       0.817

 Y3         ON
    Y2                 0.291       0.242      0.163      -0.244       0.665
    X2                 0.152       0.266      0.219      -0.173       0.817

 Y2         ON
    Y1                 0.291       0.242      0.163      -0.244       0.665
    X1                 0.152       0.266      0.219      -0.173       0.817

 U_X6     WITH
    ETA1_X             0.000       0.000      1.000       0.000       0.000
    ETA1_Y             0.000       0.000      1.000       0.000       0.000
    U_X5               0.000       0.000      1.000       0.000       0.000
    U_X4               0.000       0.000      1.000       0.000       0.000
    U_X3               0.000       0.000      1.000       0.000       0.000
    U_X2               0.000       0.000      1.000       0.000       0.000
    U_X1               0.000       0.000      1.000       0.000       0.000
    U_Y6               0.008       0.007      0.108      -0.004       0.022
    U_Y5               0.000       0.000      1.000       0.000       0.000
    U_Y4               0.000       0.000      1.000       0.000       0.000
    U_Y3               0.000       0.000      1.000       0.000       0.000
    U_Y2               0.000       0.000      1.000       0.000       0.000
    U_Y1               0.000       0.000      1.000       0.000       0.000

 U_X5     WITH
    ETA1_X             0.000       0.000      1.000       0.000       0.000
    ETA1_Y             0.000       0.000      1.000       0.000       0.000
    U_X4               0.000       0.000      1.000       0.000       0.000
    U_X3               0.000       0.000      1.000       0.000       0.000
    U_X2               0.000       0.000      1.000       0.000       0.000
    U_X1               0.000       0.000      1.000       0.000       0.000
    U_Y6               0.000       0.000      1.000       0.000       0.000
    U_Y5               0.017       0.007      0.001       0.005       0.031      *
    U_Y4               0.000       0.000      1.000       0.000       0.000
    U_Y3               0.000       0.000      1.000       0.000       0.000
    U_Y2               0.000       0.000      1.000       0.000       0.000
    U_Y1               0.000       0.000      1.000       0.000       0.000

 U_X4     WITH
    ETA1_X             0.000       0.000      1.000       0.000       0.000
    ETA1_Y             0.000       0.000      1.000       0.000       0.000
    U_X3               0.000       0.000      1.000       0.000       0.000
    U_X2               0.000       0.000      1.000       0.000       0.000
    U_X1               0.000       0.000      1.000       0.000       0.000
    U_Y6               0.000       0.000      1.000       0.000       0.000
    U_Y5               0.000       0.000      1.000       0.000       0.000
    U_Y4               0.004       0.011      0.358      -0.015       0.027
    U_Y3               0.000       0.000      1.000       0.000       0.000
    U_Y2               0.000       0.000      1.000       0.000       0.000
    U_Y1               0.000       0.000      1.000       0.000       0.000

 U_X3     WITH
    ETA1_X             0.000       0.000      1.000       0.000       0.000
    ETA1_Y             0.000       0.000      1.000       0.000       0.000
    U_X2               0.000       0.000      1.000       0.000       0.000
    U_X1               0.000       0.000      1.000       0.000       0.000
    U_Y6               0.000       0.000      1.000       0.000       0.000
    U_Y5               0.000       0.000      1.000       0.000       0.000
    U_Y4               0.000       0.000      1.000       0.000       0.000
    U_Y3               0.004       0.009      0.356      -0.015       0.022
    U_Y2               0.000       0.000      1.000       0.000       0.000
    U_Y1               0.000       0.000      1.000       0.000       0.000

 U_X2     WITH
    ETA1_X             0.000       0.000      1.000       0.000       0.000
    ETA1_Y             0.000       0.000      1.000       0.000       0.000
    U_X1               0.000       0.000      1.000       0.000       0.000
    U_Y6               0.000       0.000      1.000       0.000       0.000
    U_Y5               0.000       0.000      1.000       0.000       0.000
    U_Y4               0.000       0.000      1.000       0.000       0.000
    U_Y3               0.000       0.000      1.000       0.000       0.000
    U_Y2               0.036       0.016      0.004       0.008       0.072      *
    U_Y1               0.000       0.000      1.000       0.000       0.000

 U_X1     WITH
    ETA1_X             0.000       0.000      1.000       0.000       0.000
    ETA1_Y             0.000       0.000      1.000       0.000       0.000
    U_Y6               0.000       0.000      1.000       0.000       0.000
    U_Y5               0.000       0.000      1.000       0.000       0.000
    U_Y4               0.000       0.000      1.000       0.000       0.000
    U_Y3               0.000       0.000      1.000       0.000       0.000
    U_Y2               0.000       0.000      1.000       0.000       0.000
    U_Y1               0.137       0.211      0.093      -0.027       0.758

 U_Y6     WITH
    ETA1_X             0.000       0.000      1.000       0.000       0.000
    ETA1_Y             0.000       0.000      1.000       0.000       0.000
    U_Y5               0.000       0.000      1.000       0.000       0.000
    U_Y4               0.000       0.000      1.000       0.000       0.000
    U_Y3               0.000       0.000      1.000       0.000       0.000
    U_Y2               0.000       0.000      1.000       0.000       0.000
    U_Y1               0.000       0.000      1.000       0.000       0.000

 U_Y5     WITH
    ETA1_X             0.000       0.000      1.000       0.000       0.000
    ETA1_Y             0.000       0.000      1.000       0.000       0.000
    U_Y4               0.000       0.000      1.000       0.000       0.000
    U_Y3               0.000       0.000      1.000       0.000       0.000
    U_Y2               0.000       0.000      1.000       0.000       0.000
    U_Y1               0.000       0.000      1.000       0.000       0.000

 U_Y4     WITH
    ETA1_X             0.000       0.000      1.000       0.000       0.000
    ETA1_Y             0.000       0.000      1.000       0.000       0.000
    U_Y3               0.000       0.000      1.000       0.000       0.000
    U_Y2               0.000       0.000      1.000       0.000       0.000
    U_Y1               0.000       0.000      1.000       0.000       0.000

 U_Y3     WITH
    ETA1_X             0.000       0.000      1.000       0.000       0.000
    ETA1_Y             0.000       0.000      1.000       0.000       0.000
    U_Y2               0.000       0.000      1.000       0.000       0.000
    U_Y1               0.000       0.000      1.000       0.000       0.000

 U_Y2     WITH
    ETA1_X             0.000       0.000      1.000       0.000       0.000
    ETA1_Y             0.000       0.000      1.000       0.000       0.000
    U_Y1               0.000       0.000      1.000       0.000       0.000

 U_Y1     WITH
    ETA1_X             0.000       0.000      1.000       0.000       0.000
    ETA1_Y             0.000       0.000      1.000       0.000       0.000

 ETA1_Y   WITH
    ETA1_X             0.632       0.232      0.016       0.030       0.983      *

 Intercepts
    Y6                 2.323       1.643      0.082      -0.918       5.742
    Y5                 2.321       1.641      0.081      -0.905       5.739
    Y4                 2.328       1.639      0.082      -0.891       5.738
    Y3                 2.309       1.626      0.081      -0.886       5.710
    Y2                 2.381       1.630      0.078      -0.846       5.739
    Y1                 5.259       0.094      0.000       5.076       5.446      *
    X6                 0.634       0.816      0.162      -0.302       2.725
    X5                 0.650       0.814      0.141      -0.276       2.730
    X4                 0.641       0.814      0.152      -0.296       2.729
    X3                 0.692       0.810      0.116      -0.235       2.751
    X2                 0.576       0.866      0.224      -0.741       2.639
    X1                 7.682       0.084      0.000       7.521       7.852      *

 Variances
    ETA1_X             0.447       0.210      0.000       0.039       0.850      *
    ETA1_Y             1.081       0.254      0.000       0.406       1.502      *
    U_X6               0.014       0.004      0.000       0.007       0.022      *
    U_X5               0.022       0.006      0.000       0.012       0.034      *
    U_X4               0.022       0.005      0.000       0.014       0.033      *
    U_X3               0.044       0.009      0.000       0.030       0.065      *
    U_X2               0.051       0.017      0.000       0.028       0.092      *
    U_X1               0.324       0.191      0.000       0.073       0.783      *
    U_Y6               0.138       0.029      0.000       0.073       0.195      *
    U_Y5               0.066       0.016      0.000       0.033       0.098      *
    U_Y4               0.174       0.051      0.000       0.048       0.251      *
    U_Y3               0.090       0.032      0.000       0.014       0.134      *
    U_Y2               0.119       0.030      0.000       0.057       0.180      *
    U_Y1               0.116       0.207      0.000       0.026       0.826      *

 Residual Variances
    Y6                 0.005       0.000      0.000       0.005       0.005
    Y5                 0.005       0.000      0.000       0.005       0.005
    Y4                 0.005       0.000      0.000       0.005       0.005
    Y3                 0.005       0.000      0.000       0.005       0.005
    Y2                 0.005       0.000      0.000       0.005       0.005
    Y1                 0.005       0.000      0.000       0.005       0.005
    X6                 0.005       0.000      0.000       0.005       0.005
    X5                 0.005       0.000      0.000       0.005       0.005
    X4                 0.005       0.000      0.000       0.005       0.005
    X3                 0.005       0.000      0.000       0.005       0.005
    X2                 0.005       0.000      0.000       0.005       0.005
    X1                 0.005       0.000      0.000       0.005       0.005

New/Additional Parameters
    AR_X               0.944       0.091      0.000       0.668       1.014      *
    MA_X              -0.259       0.143      0.046      -0.522       0.048
    ARMA_X             0.663       0.122      0.000       0.420       0.903      *
    CL_XY             -0.018       0.061      0.403      -0.134       0.095
    CLMA_XY            0.018       0.099      0.399      -0.280       0.142
    CLCL_XY           -0.005       0.067      0.449      -0.211       0.082
    AR_Y               0.291       0.242      0.163      -0.244       0.665
    MA_Y               0.276       0.483      0.060      -0.066       1.711
    ARMA_Y             0.588       0.327      0.000       0.438       1.680      *
    CL_YX              0.152       0.266      0.219      -0.173       0.817
    CLMA_YX           -0.037       0.461      0.435      -1.362       0.377
    CLCL_YX            0.121       0.304      0.223      -0.855       0.379


STANDARDIZED MODEL RESULTS


STDYX Standardization

                                Posterior  One-Tailed         95% C.I.
                    Estimate       S.D.      P-Value   Lower 2.5%  Upper 2.5%  Significance
 ETA1_X   BY
    X1                 0.759       0.185      0.000       0.227       0.951      *
    X2                 0.096       0.125      0.333      -0.093       0.351
    X3                 0.095       0.125      0.333      -0.094       0.347
    X4                 0.096       0.127      0.333      -0.095       0.352
    X5                 0.097       0.127      0.333      -0.096       0.353
    X6                 0.098       0.128      0.333      -0.096       0.354

 ETA1_Y   BY
    Y1                 0.950       0.103      0.000       0.575       0.988      *
    Y2                 0.565       0.184      0.000       0.243       0.938      *
    Y3                 0.565       0.184      0.000       0.244       0.942      *
    Y4                 0.550       0.184      0.000       0.234       0.926      *
    Y5                 0.567       0.185      0.000       0.243       0.946      *
    Y6                 0.559       0.182      0.000       0.239       0.931      *

 U_X6     BY
    X6                 0.127       0.019      0.000       0.089       0.166      *

 U_X5     BY
    X5                 0.159       0.022      0.000       0.115       0.203      *

 U_X4     BY
    X4                 0.158       0.020      0.000       0.123       0.201      *

 U_X3     BY
    X3                 0.221       0.025      0.000       0.176       0.275      *

 U_X2     BY
    X2                 0.239       0.038      0.000       0.174       0.323      *

 U_X1     BY
    X1                 0.646       0.182      0.000       0.299       0.970      *

 U_Y6     BY
    Y6                 0.325       0.038      0.000       0.236       0.391      *

 U_Y5     BY
    Y5                 0.227       0.032      0.000       0.158       0.286      *

 U_Y4     BY
    Y4                 0.358       0.059      0.000       0.195       0.433      *

 U_Y3     BY
    Y3                 0.265       0.059      0.000       0.104       0.329      *

 U_Y2     BY
    Y2                 0.305       0.041      0.000       0.211       0.378      *

 U_Y1     BY
    Y1                 0.306       0.172      0.000       0.144       0.815      *

 X6         ON
    U_X5              -0.048       0.020      0.026      -0.081       0.000
    U_X4               0.007       0.012      0.258      -0.016       0.030
    U_Y5               0.005       0.024      0.399      -0.060       0.042

 X5         ON
    U_X4              -0.048       0.023      0.026      -0.091       0.000
    U_X3               0.010       0.016      0.258      -0.026       0.041
    U_Y4               0.008       0.034      0.399      -0.072       0.065

 X4         ON
    U_X3              -0.068       0.030      0.026      -0.123       0.000
    U_X2               0.010       0.018      0.258      -0.029       0.044
    U_Y3               0.006       0.023      0.399      -0.045       0.047

 X3         ON
    U_X2              -0.071       0.033      0.026      -0.135       0.000
    U_X1               0.025       0.039      0.258      -0.065       0.088
    U_Y2               0.007       0.032      0.399      -0.080       0.054

 Y6         ON
    U_Y5               0.062       0.088      0.060      -0.016       0.323
    U_X5              -0.005       0.063      0.435      -0.194       0.047

 Y5         ON
    U_Y4               0.104       0.105      0.060      -0.027       0.371
    U_X4              -0.005       0.058      0.435      -0.171       0.051

 Y4         ON
    U_Y3               0.072       0.063      0.060      -0.018       0.231
    U_X3              -0.007       0.089      0.435      -0.271       0.067

 Y3         ON
    U_Y2               0.086       0.115      0.060      -0.021       0.414
    U_X2              -0.007       0.101      0.435      -0.313       0.075

 Y2         ON
    U_Y1               0.080       0.264      0.060      -0.016       0.935
    U_X1              -0.018       0.272      0.435      -0.865       0.122

 X2         ON
    X1                 0.811       0.095      0.000       0.576       0.951      *
    Y1                 0.110       0.093      0.128      -0.076       0.282

 X6         ON
    X5                 0.953       0.092      0.000       0.672       1.021      *
    Y5                -0.022       0.075      0.403      -0.164       0.116

 X5         ON
    X4                 0.950       0.091      0.000       0.674       1.018      *
    Y4                -0.022       0.076      0.403      -0.167       0.115

 X4         ON
    X3                 0.957       0.091      0.000       0.678       1.028      *
    Y3                -0.021       0.074      0.403      -0.161       0.115

 X3         ON
    X2                 0.933       0.093      0.000       0.666       1.032      *
    Y2                -0.021       0.073      0.403      -0.158       0.113

 Y6         ON
    Y5                 0.286       0.238      0.163      -0.244       0.656
    X5                 0.123       0.217      0.219      -0.139       0.669

 Y5         ON
    Y4                 0.301       0.248      0.163      -0.241       0.691
    X4                 0.126       0.219      0.219      -0.143       0.670

 Y4         ON
    Y3                 0.283       0.236      0.163      -0.245       0.645
    X3                 0.124       0.221      0.219      -0.140       0.683

 Y3         ON
    Y2                 0.291       0.242      0.163      -0.242       0.668
    X2                 0.126       0.224      0.219      -0.145       0.693

 Y2         ON
    Y1                 0.288       0.238      0.163      -0.244       0.652
    X1                 0.119       0.213      0.219      -0.138       0.655

 U_X6     WITH
    ETA1_X             0.000       0.000      1.000       0.000       0.000
    ETA1_Y             0.000       0.000      1.000       0.000       0.000
    U_X5               0.000       0.000      1.000       0.000       0.000
    U_X4               0.000       0.000      1.000       0.000       0.000
    U_X3               0.000       0.000      1.000       0.000       0.000
    U_X2               0.000       0.000      1.000       0.000       0.000
    U_X1               0.000       0.000      1.000       0.000       0.000
    U_Y6               0.184       0.159      0.108      -0.111       0.525
    U_Y5               0.000       0.000      1.000       0.000       0.000
    U_Y4               0.000       0.000      1.000       0.000       0.000
    U_Y3               0.000       0.000      1.000       0.000       0.000
    U_Y2               0.000       0.000      1.000       0.000       0.000
    U_Y1               0.000       0.000      1.000       0.000       0.000

 U_X5     WITH
    ETA1_X             0.000       0.000      1.000       0.000       0.000
    ETA1_Y             0.000       0.000      1.000       0.000       0.000
    U_X4               0.000       0.000      1.000       0.000       0.000
    U_X3               0.000       0.000      1.000       0.000       0.000
    U_X2               0.000       0.000      1.000       0.000       0.000
    U_X1               0.000       0.000      1.000       0.000       0.000
    U_Y6               0.000       0.000      1.000       0.000       0.000
    U_Y5               0.445       0.173      0.001       0.151       0.872      *
    U_Y4               0.000       0.000      1.000       0.000       0.000
    U_Y3               0.000       0.000      1.000       0.000       0.000
    U_Y2               0.000       0.000      1.000       0.000       0.000
    U_Y1               0.000       0.000      1.000       0.000       0.000

 U_X4     WITH
    ETA1_X             0.000       0.000      1.000       0.000       0.000
    ETA1_Y             0.000       0.000      1.000       0.000       0.000
    U_X3               0.000       0.000      1.000       0.000       0.000
    U_X2               0.000       0.000      1.000       0.000       0.000
    U_X1               0.000       0.000      1.000       0.000       0.000
    U_Y6               0.000       0.000      1.000       0.000       0.000
    U_Y5               0.000       0.000      1.000       0.000       0.000
    U_Y4               0.058       0.247      0.358      -0.237       0.782
    U_Y3               0.000       0.000      1.000       0.000       0.000
    U_Y2               0.000       0.000      1.000       0.000       0.000
    U_Y1               0.000       0.000      1.000       0.000       0.000

 U_X3     WITH
    ETA1_X             0.000       0.000      1.000       0.000       0.000
    ETA1_Y             0.000       0.000      1.000       0.000       0.000
    U_X2               0.000       0.000      1.000       0.000       0.000
    U_X1               0.000       0.000      1.000       0.000       0.000
    U_Y6               0.000       0.000      1.000       0.000       0.000
    U_Y5               0.000       0.000      1.000       0.000       0.000
    U_Y4               0.000       0.000      1.000       0.000       0.000
    U_Y3               0.058       0.196      0.356      -0.228       0.598
    U_Y2               0.000       0.000      1.000       0.000       0.000
    U_Y1               0.000       0.000      1.000       0.000       0.000

 U_X2     WITH
    ETA1_X             0.000       0.000      1.000       0.000       0.000
    ETA1_Y             0.000       0.000      1.000       0.000       0.000
    U_X1               0.000       0.000      1.000       0.000       0.000
    U_Y6               0.000       0.000      1.000       0.000       0.000
    U_Y5               0.000       0.000      1.000       0.000       0.000
    U_Y4               0.000       0.000      1.000       0.000       0.000
    U_Y3               0.000       0.000      1.000       0.000       0.000
    U_Y2               0.480       0.166      0.004       0.111       0.758      *
    U_Y1               0.000       0.000      1.000       0.000       0.000

 U_X1     WITH
    ETA1_X             0.000       0.000      1.000       0.000       0.000
    ETA1_Y             0.000       0.000      1.000       0.000       0.000
    U_Y6               0.000       0.000      1.000       0.000       0.000
    U_Y5               0.000       0.000      1.000       0.000       0.000
    U_Y4               0.000       0.000      1.000       0.000       0.000
    U_Y3               0.000       0.000      1.000       0.000       0.000
    U_Y2               0.000       0.000      1.000       0.000       0.000
    U_Y1               0.753       0.387      0.093      -0.327       0.988

 U_Y6     WITH
    ETA1_X             0.000       0.000      1.000       0.000       0.000
    ETA1_Y             0.000       0.000      1.000       0.000       0.000
    U_Y5               0.000       0.000      1.000       0.000       0.000
    U_Y4               0.000       0.000      1.000       0.000       0.000
    U_Y3               0.000       0.000      1.000       0.000       0.000
    U_Y2               0.000       0.000      1.000       0.000       0.000
    U_Y1               0.000       0.000      1.000       0.000       0.000

 U_Y5     WITH
    ETA1_X             0.000       0.000      1.000       0.000       0.000
    ETA1_Y             0.000       0.000      1.000       0.000       0.000
    U_Y4               0.000       0.000      1.000       0.000       0.000
    U_Y3               0.000       0.000      1.000       0.000       0.000
    U_Y2               0.000       0.000      1.000       0.000       0.000
    U_Y1               0.000       0.000      1.000       0.000       0.000

 U_Y4     WITH
    ETA1_X             0.000       0.000      1.000       0.000       0.000
    ETA1_Y             0.000       0.000      1.000       0.000       0.000
    U_Y3               0.000       0.000      1.000       0.000       0.000
    U_Y2               0.000       0.000      1.000       0.000       0.000
    U_Y1               0.000       0.000      1.000       0.000       0.000

 U_Y3     WITH
    ETA1_X             0.000       0.000      1.000       0.000       0.000
    ETA1_Y             0.000       0.000      1.000       0.000       0.000
    U_Y2               0.000       0.000      1.000       0.000       0.000
    U_Y1               0.000       0.000      1.000       0.000       0.000

 U_Y2     WITH
    ETA1_X             0.000       0.000      1.000       0.000       0.000
    ETA1_Y             0.000       0.000      1.000       0.000       0.000
    U_Y1               0.000       0.000      1.000       0.000       0.000

 U_Y1     WITH
    ETA1_X             0.000       0.000      1.000       0.000       0.000
    ETA1_Y             0.000       0.000      1.000       0.000       0.000

 ETA1_Y   WITH
    ETA1_X             0.895       0.190      0.016       0.261       0.991      *

 Intercepts
    Y6                 2.027       1.447      0.082      -0.799       5.019
    Y5                 2.056       1.472      0.081      -0.803       5.141
    Y4                 2.009       1.425      0.082      -0.772       4.977
    Y3                 2.036       1.451      0.081      -0.787       5.066
    Y2                 2.093       1.442      0.078      -0.762       5.056
    Y1                 4.710       0.319      0.000       4.095       5.349      *
    X6                 0.687       0.895      0.162      -0.328       2.971
    X5                 0.702       0.887      0.141      -0.296       2.962
    X4                 0.680       0.881      0.152      -0.320       2.935
    X3                 0.723       0.864      0.116      -0.259       2.938
    X2                 0.610       0.926      0.224      -0.773       2.844
    X1                 8.649       0.669      0.000       7.422      10.016      *

 Variances
    ETA1_X             1.000       0.000      0.000       1.000       1.000
    ETA1_Y             1.000       0.000      0.000       1.000       1.000
    U_X6               1.000       0.000      0.000       1.000       1.000
    U_X5               1.000       0.000      0.000       1.000       1.000
    U_X4               1.000       0.000      0.000       1.000       1.000
    U_X3               1.000       0.000      0.000       1.000       1.000
    U_X2               1.000       0.000      0.000       1.000       1.000
    U_X1               1.000       0.000      0.000       1.000       1.000
    U_Y6               1.000       0.000      0.000       1.000       1.000
    U_Y5               1.000       0.000      0.000       1.000       1.000
    U_Y4               1.000       0.000      0.000       1.000       1.000
    U_Y3               1.000       0.000      0.000       1.000       1.000
    U_Y2               1.000       0.000      0.000       1.000       1.000
    U_Y1               1.000       0.000      0.000       1.000       1.000

 Residual Variances
    Y6                 0.004       0.000      0.000       0.003       0.005      *
    Y5                 0.004       0.000      0.000       0.003       0.005      *
    Y4                 0.004       0.000      0.000       0.003       0.005      *
    Y3                 0.004       0.000      0.000       0.003       0.005      *
    Y2                 0.004       0.000      0.000       0.003       0.005      *
    Y1                 0.004       0.001      0.000       0.003       0.005      *
    X6                 0.006       0.001      0.000       0.005       0.007      *
    X5                 0.006       0.001      0.000       0.005       0.007      *
    X4                 0.006       0.001      0.000       0.004       0.007      *
    X3                 0.006       0.001      0.000       0.004       0.007      *
    X2                 0.006       0.001      0.000       0.004       0.007      *
    X1                 0.006       0.001      0.000       0.005       0.009      *


R-SQUARE

                                Posterior  One-Tailed         95% C.I.
    Variable        Estimate       S.D.      P-Value   Lower 2.5%  Upper 2.5%

    Y6                 0.996       0.000      0.000       0.995       0.997
    Y5                 0.996       0.000      0.000       0.995       0.997
    Y4                 0.996       0.000      0.000       0.995       0.997
    Y3                 0.996       0.000      0.000       0.995       0.997
    Y2                 0.996       0.000      0.000       0.995       0.997
    Y1                 0.996       0.001      0.000       0.995       0.997
    X6                 0.994       0.001      0.000       0.993       0.995
    X5                 0.994       0.001      0.000       0.993       0.995
    X4                 0.994       0.001      0.000       0.993       0.996
    X3                 0.994       0.001      0.000       0.993       0.996
    X2                 0.994       0.001      0.000       0.993       0.996
    X1                 0.994       0.001      0.000       0.991       0.995


TOTAL, TOTAL INDIRECT, SPECIFIC INDIRECT, AND DIRECT EFFECTS


                                Posterior  One-Tailed         95% C.I.
                    Estimate       S.D.      P-Value   Lower 2.5%  Upper 2.5%  Significance

Effects from U_X2 to X6

    Total              0.541       0.161      0.000       0.176       0.814      *
    Total indirect     0.541       0.161      0.000       0.176       0.814      *

  Specific indirect 1
    X6
    Y5
    X4
    U_X2               0.000       0.001      0.388      -0.004       0.002

  Specific indirect 2
    X6
    X5
    X4
    U_X2               0.036       0.058      0.258      -0.103       0.127

  Specific indirect 3
    X6
    Y5
    Y4
    Y3
    U_X2               0.000       0.002      0.316      -0.005       0.002

  Specific indirect 4
    X6
    Y5
    Y4
    X3
    U_X2               0.000       0.002      0.411      -0.003       0.004

  Specific indirect 5
    X6
    Y5
    X4
    Y3
    U_X2               0.000       0.002      0.239      -0.006       0.000

  Specific indirect 6
    X6
    Y5
    X4
    X3
    U_X2               0.000       0.006      0.473      -0.014       0.011

  Specific indirect 7
    X6
    X5
    Y4
    Y3
    U_X2               0.000       0.005      0.449      -0.008       0.014

  Specific indirect 8
    X6
    X5
    Y4
    X3
    U_X2               0.000       0.006      0.473      -0.014       0.011

  Specific indirect 9
    X6
    X5
    X4
    Y3
    U_X2              -0.002       0.028      0.316      -0.098       0.014

  Specific indirect 10
    X6
    X5
    X4
    X3
    U_X2              -0.239       0.130      0.026      -0.501       0.001

  Specific indirect 11
    X6
    Y5
    Y4
    Y3
    X2
    U_X2               0.000       0.002      0.452      -0.004       0.004

  Specific indirect 12
    X6
    Y5
    Y4
    X3
    X2
    U_X2               0.000       0.004      0.414      -0.011       0.007

  Specific indirect 13
    X6
    Y5
    X4
    Y3
    X2
    U_X2               0.000       0.001      0.000       0.000       0.004      *

  Specific indirect 14
    X6
    Y5
    X4
    X3
    X2
    U_X2               0.000       0.019      0.452      -0.027       0.053

  Specific indirect 15
    X6
    X5
    Y4
    Y3
    X2
    U_X2               0.000       0.004      0.414      -0.011       0.007

  Specific indirect 16
    X6
    X5
    Y4
    X3
    X2
    U_X2               0.000       0.019      0.452      -0.027       0.053

  Specific indirect 17
    X6
    X5
    X4
    Y3
    X2
    U_X2               0.000       0.019      0.452      -0.027       0.053

  Specific indirect 18
    X6
    X5
    X4
    X3
    X2
    U_X2               0.794       0.222      0.000       0.199       1.059      *


Effects from U_Y2 to X6

    Total             -0.023       0.065      0.338      -0.144       0.113
    Total indirect    -0.023       0.065      0.338      -0.144       0.113

  Specific indirect 1
    X6
    Y5
    Y4
    Y3
    U_Y2               0.000       0.002      0.432      -0.003       0.005

  Specific indirect 2
    X6
    Y5
    Y4
    X3
    U_Y2               0.000       0.001      0.428      -0.001       0.001

  Specific indirect 3
    X6
    Y5
    X4
    Y3
    U_Y2               0.000       0.002      0.235       0.000       0.007

  Specific indirect 4
    X6
    Y5
    X4
    X3
    U_Y2               0.000       0.003      0.322      -0.011       0.001

  Specific indirect 5
    X6
    X5
    Y4
    Y3
    U_Y2              -0.001       0.006      0.306      -0.018       0.006

  Specific indirect 6
    X6
    X5
    Y4
    X3
    U_Y2               0.000       0.003      0.322      -0.011       0.001

  Specific indirect 7
    X6
    X5
    X4
    Y3
    U_Y2              -0.001       0.039      0.432      -0.041       0.123

  Specific indirect 8
    X6
    X5
    X4
    X3
    U_Y2               0.012       0.086      0.399      -0.255       0.124

  Specific indirect 9
    X6
    Y5
    Y4
    Y3
    Y2
    U_Y2               0.000       0.005      0.278      -0.016       0.004

  Specific indirect 10
    X6
    Y5
    Y4
    X3
    Y2
    U_Y2               0.000       0.000      0.366      -0.001       0.001

  Specific indirect 11
    X6
    Y5
    X4
    Y3
    Y2
    U_Y2               0.000       0.000      0.366      -0.001       0.001

  Specific indirect 12
    X6
    Y5
    X4
    X3
    Y2
    U_Y2               0.000       0.002      0.219      -0.001       0.006

  Specific indirect 13
    X6
    X5
    Y4
    Y3
    Y2
    U_Y2              -0.001       0.008      0.404      -0.025       0.008

  Specific indirect 14
    X6
    X5
    Y4
    X3
    Y2
    U_Y2               0.000       0.002      0.219      -0.001       0.006

  Specific indirect 15
    X6
    X5
    X4
    Y3
    Y2
    U_Y2              -0.006       0.016      0.278      -0.046       0.018

  Specific indirect 16
    X6
    X5
    X4
    X3
    Y2
    U_Y2              -0.011       0.052      0.404      -0.117       0.081


Effects from U_X2 to X5

    Total              0.573       0.142      0.000       0.259       0.823      *
    Total indirect     0.573       0.142      0.000       0.259       0.823      *

  Specific indirect 1
    X5
    X4
    U_X2               0.040       0.064      0.258      -0.105       0.147

  Specific indirect 2
    X5
    Y4
    Y3
    U_X2               0.000       0.005      0.449      -0.009       0.014

  Specific indirect 3
    X5
    Y4
    X3
    U_X2               0.000       0.006      0.473      -0.015       0.011

  Specific indirect 4
    X5
    X4
    Y3
    U_X2              -0.003       0.029      0.316      -0.104       0.015

  Specific indirect 5
    X5
    X4
    X3
    U_X2              -0.256       0.129      0.026      -0.506       0.001

  Specific indirect 6
    X5
    Y4
    Y3
    X2
    U_X2               0.000       0.004      0.414      -0.011       0.008

  Specific indirect 7
    X5
    Y4
    X3
    X2
    U_X2               0.000       0.020      0.452      -0.027       0.057

  Specific indirect 8
    X5
    X4
    Y3
    X2
    U_X2               0.000       0.020      0.452      -0.027       0.057

  Specific indirect 9
    X5
    X4
    X3
    X2
    U_X2               0.841       0.191      0.000       0.298       1.044      *


Effects from U_Y2 to X5

    Total             -0.023       0.064      0.342      -0.140       0.111
    Total indirect    -0.023       0.064      0.342      -0.140       0.111

  Specific indirect 1
    X5
    Y4
    Y3
    U_Y2              -0.002       0.006      0.306      -0.019       0.007

  Specific indirect 2
    X5
    Y4
    X3
    U_Y2               0.000       0.003      0.322      -0.011       0.001

  Specific indirect 3
    X5
    X4
    Y3
    U_Y2              -0.001       0.041      0.432      -0.043       0.128

  Specific indirect 4
    X5
    X4
    X3
    U_Y2               0.014       0.090      0.399      -0.264       0.128

  Specific indirect 5
    X5
    Y4
    Y3
    Y2
    U_Y2              -0.001       0.009      0.404      -0.027       0.008

  Specific indirect 6
    X5
    Y4
    X3
    Y2
    U_Y2               0.000       0.002      0.219      -0.001       0.006

  Specific indirect 7
    X5
    X4
    Y3
    Y2
    U_Y2              -0.007       0.017      0.278      -0.049       0.019

  Specific indirect 8
    X5
    X4
    X3
    Y2
    U_Y2              -0.013       0.054      0.404      -0.122       0.085


Effects from U_X2 to X4

    Total              0.610       0.121      0.000       0.353       0.833      *
    Total indirect     0.569       0.145      0.000       0.274       0.869      *

  Specific indirect 1
    X4
    Y3
    U_X2              -0.003       0.030      0.316      -0.109       0.015

  Specific indirect 2
    X4
    X3
    U_X2              -0.277       0.130      0.026      -0.521       0.002

  Specific indirect 3
    X4
    Y3
    X2
    U_X2               0.000       0.021      0.452      -0.028       0.060

  Specific indirect 4
    X4
    X3
    X2
    U_X2               0.891       0.149      0.000       0.446       1.029      *

  Direct
    X4
    U_X2               0.043       0.072      0.258      -0.106       0.182


Effects from U_Y2 to X4

    Total             -0.018       0.063      0.371      -0.129       0.116
    Total indirect    -0.018       0.063      0.371      -0.129       0.116

  Specific indirect 1
    X4
    Y3
    U_Y2              -0.001       0.043      0.432      -0.045       0.134

  Specific indirect 2
    X4
    X3
    U_Y2               0.016       0.094      0.399      -0.272       0.133

  Specific indirect 3
    X4
    Y3
    Y2
    U_Y2              -0.008       0.018      0.278      -0.052       0.020

  Specific indirect 4
    X4
    X3
    Y2
    U_Y2              -0.015       0.057      0.404      -0.127       0.090


Effects from U_X2 to X3

    Total              0.615       0.136      0.000       0.368       0.946      *
    Total indirect     0.944       0.091      0.000       0.668       1.014      *

  Specific indirect 1
    X3
    X2
    U_X2               0.944       0.091      0.000       0.668       1.014      *

  Direct
    X3
    U_X2              -0.302       0.133      0.026      -0.541       0.002


Effects from U_Y2 to X3

    Total             -0.005       0.067      0.449      -0.211       0.082
    Total indirect    -0.018       0.061      0.404      -0.134       0.095

  Specific indirect 1
    X3
    Y2
    U_Y2              -0.018       0.061      0.404      -0.134       0.095

  Direct
    X3
    U_Y2               0.018       0.099      0.399      -0.280       0.142


Effects from U_X2 to Y6

    Total              0.142       0.177      0.191      -0.103       0.530
    Total indirect     0.142       0.177      0.191      -0.103       0.530

  Specific indirect 1
    Y6
    Y5
    X4
    U_X2               0.001       0.004      0.344      -0.007       0.012

  Specific indirect 2
    Y6
    X5
    X4
    U_X2               0.001       0.018      0.416      -0.049       0.033

  Specific indirect 3
    Y6
    Y5
    Y4
    Y3
    U_X2               0.000       0.019      0.420      -0.016       0.059

  Specific indirect 4
    Y6
    Y5
    Y4
    X3
    U_X2              -0.002       0.010      0.236      -0.033       0.007

  Specific indirect 5
    Y6
    Y5
    X4
    Y3
    U_X2               0.000       0.003      0.431      -0.002       0.010

  Specific indirect 6
    Y6
    Y5
    X4
    X3
    U_X2              -0.004       0.026      0.366      -0.071       0.046

  Specific indirect 7
    Y6
    X5
    Y4
    Y3
    U_X2               0.000       0.003      0.431      -0.002       0.010

  Specific indirect 8
    Y6
    X5
    Y4
    X3
    U_X2               0.000       0.004      0.384      -0.011       0.004

  Specific indirect 9
    Y6
    X5
    X4
    Y3
    U_X2               0.000       0.018      0.442      -0.065       0.005

  Specific indirect 10
    Y6
    X5
    X4
    X3
    U_X2              -0.036       0.082      0.236      -0.277       0.040

  Specific indirect 11
    Y6
    Y5
    Y4
    Y3
    X2
    U_X2               0.001       0.013      0.366      -0.019       0.040

  Specific indirect 12
    Y6
    Y5
    Y4
    X3
    X2
    U_X2               0.007       0.025      0.219      -0.022       0.082

  Specific indirect 13
    Y6
    Y5
    X4
    Y3
    X2
    U_X2               0.000       0.003      0.278      -0.008       0.003

  Specific indirect 14
    Y6
    Y5
    X4
    X3
    X2
    U_X2               0.014       0.072      0.366      -0.161       0.170

  Specific indirect 15
    Y6
    X5
    Y4
    Y3
    X2
    U_X2               0.000       0.003      0.278      -0.008       0.003

  Specific indirect 16
    Y6
    X5
    Y4
    X3
    X2
    U_X2               0.000       0.012      0.404      -0.008       0.040

  Specific indirect 17
    Y6
    X5
    X4
    Y3
    X2
    U_X2               0.000       0.012      0.404      -0.008       0.040

  Specific indirect 18
    Y6
    X5
    X4
    X3
    X2
    U_X2               0.131       0.231      0.219      -0.097       0.731


Effects from U_Y2 to Y6

    Total              0.023       0.059      0.229      -0.049       0.188
    Total indirect     0.023       0.059      0.229      -0.049       0.188

  Specific indirect 1
    Y6
    Y5
    Y4
    Y3
    U_Y2               0.004       0.014      0.224      -0.032       0.022

  Specific indirect 2
    Y6
    Y5
    Y4
    X3
    U_Y2               0.000       0.002      0.494      -0.004       0.005

  Specific indirect 3
    Y6
    Y5
    X4
    Y3
    U_Y2               0.000       0.004      0.424      -0.013       0.003

  Specific indirect 4
    Y6
    Y5
    X4
    X3
    U_Y2               0.000       0.006      0.411      -0.009       0.016

  Specific indirect 5
    Y6
    X5
    Y4
    Y3
    U_Y2               0.000       0.004      0.424      -0.013       0.003

  Specific indirect 6
    Y6
    X5
    Y4
    X3
    U_Y2               0.000       0.002      0.187      -0.006       0.000

  Specific indirect 7
    Y6
    X5
    X4
    Y3
    U_Y2               0.000       0.022      0.443      -0.009       0.078

  Specific indirect 8
    Y6
    X5
    X4
    X3
    U_Y2               0.000       0.037      0.494      -0.124       0.038

  Specific indirect 9
    Y6
    Y5
    Y4
    Y3
    Y2
    U_Y2               0.008       0.057      0.000       0.000       0.196      *

  Specific indirect 10
    Y6
    Y5
    Y4
    X3
    Y2
    U_Y2               0.000       0.002      0.452      -0.004       0.004

  Specific indirect 11
    Y6
    Y5
    X4
    Y3
    Y2
    U_Y2               0.000       0.002      0.452      -0.004       0.004

  Specific indirect 12
    Y6
    Y5
    X4
    X3
    Y2
    U_Y2               0.000       0.004      0.414      -0.011       0.007

  Specific indirect 13
    Y6
    X5
    Y4
    Y3
    Y2
    U_Y2               0.000       0.002      0.452      -0.004       0.004

  Specific indirect 14
    Y6
    X5
    Y4
    X3
    Y2
    U_Y2               0.000       0.001      0.000       0.000       0.004      *

  Specific indirect 15
    Y6
    X5
    X4
    Y3
    Y2
    U_Y2               0.000       0.004      0.414      -0.011       0.007

  Specific indirect 16
    Y6
    X5
    X4
    X3
    Y2
    U_Y2               0.000       0.019      0.452      -0.027       0.053


Effects from U_X2 to Y5

    Total              0.148       0.167      0.169      -0.104       0.517
    Total indirect     0.148       0.167      0.169      -0.104       0.517

  Specific indirect 1
    Y5
    X4
    U_X2               0.002       0.019      0.416      -0.050       0.034

  Specific indirect 2
    Y5
    Y4
    Y3
    U_X2              -0.001       0.036      0.434      -0.063       0.098

  Specific indirect 3
    Y5
    Y4
    X3
    U_X2              -0.004       0.027      0.366      -0.073       0.048

  Specific indirect 4
    Y5
    X4
    Y3
    U_X2               0.000       0.019      0.442      -0.069       0.005

  Specific indirect 5
    Y5
    X4
    X3
    U_X2              -0.038       0.085      0.236      -0.285       0.045

  Specific indirect 6
    Y5
    Y4
    Y3
    X2
    U_X2               0.008       0.026      0.219      -0.027       0.085

  Specific indirect 7
    Y5
    Y4
    X3
    X2
    U_X2               0.016       0.075      0.366      -0.168       0.175

  Specific indirect 8
    Y5
    X4
    Y3
    X2
    U_X2               0.000       0.013      0.404      -0.009       0.042

  Specific indirect 9
    Y5
    X4
    X3
    X2
    U_X2               0.138       0.241      0.219      -0.117       0.757


Effects from U_Y2 to Y5

    Total              0.065       0.081      0.101      -0.031       0.284
    Total indirect     0.065       0.081      0.101      -0.031       0.284

  Specific indirect 1
    Y5
    Y4
    Y3
    U_Y2               0.019       0.026      0.060      -0.028       0.077

  Specific indirect 2
    Y5
    Y4
    X3
    U_Y2               0.000       0.006      0.411      -0.010       0.017

  Specific indirect 3
    Y5
    X4
    Y3
    U_Y2               0.000       0.023      0.443      -0.010       0.083

  Specific indirect 4
    Y5
    X4
    X3
    U_Y2               0.000       0.039      0.494      -0.129       0.039

  Specific indirect 5
    Y5
    Y4
    Y3
    Y2
    U_Y2               0.025       0.085      0.164      -0.015       0.295

  Specific indirect 6
    Y5
    Y4
    X3
    Y2
    U_Y2               0.000       0.004      0.414      -0.011       0.008

  Specific indirect 7
    Y5
    X4
    Y3
    Y2
    U_Y2               0.000       0.004      0.414      -0.011       0.008

  Specific indirect 8
    Y5
    X4
    X3
    Y2
    U_Y2               0.000       0.020      0.452      -0.027       0.057


Effects from U_X2 to Y4

    Total              0.151       0.189      0.117      -0.084       0.626
    Total indirect     0.151       0.189      0.117      -0.084       0.626

  Specific indirect 1
    Y4
    Y3
    U_X2               0.010       0.090      0.420      -0.099       0.252

  Specific indirect 2
    Y4
    X3
    U_X2              -0.041       0.089      0.236      -0.293       0.054

  Specific indirect 3
    Y4
    Y3
    X2
    U_X2               0.018       0.079      0.366      -0.176       0.182

  Specific indirect 4
    Y4
    X3
    X2
    U_X2               0.144       0.252      0.219      -0.141       0.786


Effects from U_Y2 to Y4

    Total              0.167       0.177      0.172      -0.273       0.432
    Total indirect     0.167       0.177      0.172      -0.273       0.432

  Specific indirect 1
    Y4
    Y3
    U_Y2               0.055       0.110      0.224      -0.315       0.117

  Specific indirect 2
    Y4
    X3
    U_Y2               0.000       0.041      0.494      -0.135       0.039

  Specific indirect 3
    Y4
    Y3
    Y2
    U_Y2               0.088       0.125      0.000       0.000       0.443      *

  Specific indirect 4
    Y4
    X3
    Y2
    U_Y2               0.000       0.021      0.452      -0.028       0.060


Effects from U_X2 to Y3

    Total              0.121       0.304      0.223      -0.855       0.379
    Total indirect     0.152       0.266      0.219      -0.173       0.817

  Specific indirect 1
    Y3
    X2
    U_X2               0.152       0.266      0.219      -0.173       0.817

  Direct
    Y3
    U_X2              -0.037       0.461      0.434      -1.362       0.377


Effects from U_Y2 to Y3

    Total              0.588       0.327      0.000       0.438       1.680      *
    Total indirect     0.291       0.242      0.164      -0.244       0.665

  Specific indirect 1
    Y3
    Y2
    U_Y2               0.291       0.242      0.164      -0.244       0.665

  Direct
    Y3
    U_Y2               0.276       0.483      0.060      -0.066       1.711


STANDARDIZED TOTAL, TOTAL INDIRECT, SPECIFIC INDIRECT, AND DIRECT EFFECTS


STDYX Standardization

                                Posterior  One-Tailed         95% C.I.
                    Estimate       S.D.      P-Value   Lower 2.5%  Upper 2.5%  Significance

Effects from U_X2 to X6

    Total              0.131       0.050      0.000       0.037       0.236      *
    Total indirect     0.131       0.050      0.000       0.037       0.236      *

  Specific indirect 1
    X6
    Y5
    X4
    U_X2               0.000       0.000      0.388      -0.001       0.000

  Specific indirect 2
    X6
    X5
    X4
    U_X2               0.008       0.015      0.258      -0.028       0.032

  Specific indirect 3
    X6
    Y5
    Y4
    Y3
    U_X2               0.000       0.000      0.316      -0.001       0.000

  Specific indirect 4
    X6
    Y5
    Y4
    X3
    U_X2               0.000       0.000      0.411      -0.001       0.001

  Specific indirect 5
    X6
    Y5
    X4
    Y3
    U_X2               0.000       0.000      0.239      -0.002       0.000

  Specific indirect 6
    X6
    Y5
    X4
    X3
    U_X2               0.000       0.002      0.473      -0.004       0.003

  Specific indirect 7
    X6
    X5
    Y4
    Y3
    U_X2               0.000       0.001      0.449      -0.002       0.004

  Specific indirect 8
    X6
    X5
    Y4
    X3
    U_X2               0.000       0.002      0.473      -0.004       0.003

  Specific indirect 9
    X6
    X5
    X4
    Y3
    U_X2              -0.001       0.008      0.316      -0.027       0.004

  Specific indirect 10
    X6
    X5
    X4
    X3
    U_X2              -0.058       0.034      0.026      -0.128       0.000

  Specific indirect 11
    X6
    Y5
    Y4
    Y3
    X2
    U_X2               0.000       0.000      0.452      -0.001       0.001

  Specific indirect 12
    X6
    Y5
    Y4
    X3
    X2
    U_X2               0.000       0.001      0.414      -0.003       0.002

  Specific indirect 13
    X6
    Y5
    X4
    Y3
    X2
    U_X2               0.000       0.000      0.000       0.000       0.001      *

  Specific indirect 14
    X6
    Y5
    X4
    X3
    X2
    U_X2               0.000       0.005      0.452      -0.007       0.015

  Specific indirect 15
    X6
    X5
    Y4
    Y3
    X2
    U_X2               0.000       0.001      0.414      -0.003       0.002

  Specific indirect 16
    X6
    X5
    Y4
    X3
    X2
    U_X2               0.000       0.005      0.452      -0.007       0.015

  Specific indirect 17
    X6
    X5
    X4
    Y3
    X2
    U_X2               0.000       0.005      0.452      -0.007       0.015

  Specific indirect 18
    X6
    X5
    X4
    X3
    X2
    U_X2               0.189       0.066      0.000       0.042       0.305      *


Effects from U_Y2 to X6

    Total             -0.008       0.023      0.338      -0.052       0.040
    Total indirect    -0.008       0.023      0.338      -0.052       0.040

  Specific indirect 1
    X6
    Y5
    Y4
    Y3
    U_Y2               0.000       0.001      0.432      -0.001       0.001

  Specific indirect 2
    X6
    Y5
    Y4
    X3
    U_Y2               0.000       0.000      0.428       0.000       0.000

  Specific indirect 3
    X6
    Y5
    X4
    Y3
    U_Y2               0.000       0.001      0.235       0.000       0.002

  Specific indirect 4
    X6
    Y5
    X4
    X3
    U_Y2               0.000       0.001      0.322      -0.003       0.000

  Specific indirect 5
    X6
    X5
    Y4
    Y3
    U_Y2              -0.001       0.002      0.306      -0.006       0.002

  Specific indirect 6
    X6
    X5
    Y4
    X3
    U_Y2               0.000       0.001      0.322      -0.003       0.000

  Specific indirect 7
    X6
    X5
    X4
    Y3
    U_Y2               0.000       0.012      0.432      -0.016       0.036

  Specific indirect 8
    X6
    X5
    X4
    X3
    U_Y2               0.004       0.028      0.399      -0.073       0.048

  Specific indirect 9
    X6
    Y5
    Y4
    Y3
    Y2
    U_Y2               0.000       0.002      0.278      -0.006       0.001

  Specific indirect 10
    X6
    Y5
    Y4
    X3
    Y2
    U_Y2               0.000       0.000      0.366       0.000       0.000

  Specific indirect 11
    X6
    Y5
    X4
    Y3
    Y2
    U_Y2               0.000       0.000      0.366       0.000       0.000

  Specific indirect 12
    X6
    Y5
    X4
    X3
    Y2
    U_Y2               0.000       0.001      0.219       0.000       0.002

  Specific indirect 13
    X6
    X5
    Y4
    Y3
    Y2
    U_Y2               0.000       0.003      0.404      -0.010       0.003

  Specific indirect 14
    X6
    X5
    Y4
    X3
    Y2
    U_Y2               0.000       0.001      0.219       0.000       0.002

  Specific indirect 15
    X6
    X5
    X4
    Y3
    Y2
    U_Y2              -0.002       0.006      0.278      -0.018       0.007

  Specific indirect 16
    X6
    X5
    X4
    X3
    Y2
    U_Y2              -0.004       0.019      0.404      -0.047       0.027


Effects from U_X2 to X5

    Total              0.138       0.046      0.000       0.053       0.237      *
    Total indirect     0.138       0.046      0.000       0.053       0.237      *

  Specific indirect 1
    X5
    X4
    U_X2               0.009       0.016      0.258      -0.028       0.037

  Specific indirect 2
    X5
    Y4
    Y3
    U_X2               0.000       0.001      0.449      -0.002       0.004

  Specific indirect 3
    X5
    Y4
    X3
    U_X2               0.000       0.002      0.473      -0.004       0.003

  Specific indirect 4
    X5
    X4
    Y3
    U_X2              -0.001       0.008      0.316      -0.029       0.004

  Specific indirect 5
    X5
    X4
    X3
    U_X2              -0.062       0.033      0.026      -0.130       0.000

  Specific indirect 6
    X5
    Y4
    Y3
    X2
    U_X2               0.000       0.001      0.414      -0.003       0.002

  Specific indirect 7
    X5
    Y4
    X3
    X2
    U_X2               0.000       0.005      0.452      -0.007       0.015

  Specific indirect 8
    X5
    X4
    Y3
    X2
    U_X2               0.000       0.005      0.452      -0.007       0.015

  Specific indirect 9
    X5
    X4
    X3
    X2
    U_X2               0.199       0.060      0.000       0.063       0.306      *


Effects from U_Y2 to X5

    Total             -0.008       0.023      0.342      -0.051       0.039
    Total indirect    -0.008       0.023      0.342      -0.051       0.039

  Specific indirect 1
    X5
    Y4
    Y3
    U_Y2              -0.001       0.002      0.306      -0.006       0.002

  Specific indirect 2
    X5
    Y4
    X3
    U_Y2               0.000       0.001      0.322      -0.003       0.000

  Specific indirect 3
    X5
    X4
    Y3
    U_Y2               0.000       0.013      0.432      -0.016       0.038

  Specific indirect 4
    X5
    X4
    X3
    U_Y2               0.005       0.029      0.399      -0.075       0.049

  Specific indirect 5
    X5
    Y4
    Y3
    Y2
    U_Y2               0.000       0.004      0.404      -0.011       0.003

  Specific indirect 6
    X5
    Y4
    X3
    Y2
    U_Y2               0.000       0.001      0.219       0.000       0.002

  Specific indirect 7
    X5
    X4
    Y3
    Y2
    U_Y2              -0.002       0.006      0.278      -0.019       0.007

  Specific indirect 8
    X5
    X4
    X3
    Y2
    U_Y2              -0.005       0.020      0.404      -0.048       0.028


Effects from U_X2 to X4

    Total              0.146       0.042      0.000       0.073       0.239      *
    Total indirect     0.136       0.047      0.000       0.057       0.248      *

  Specific indirect 1
    X4
    Y3
    U_X2              -0.001       0.008      0.316      -0.030       0.004

  Specific indirect 2
    X4
    X3
    U_X2              -0.066       0.033      0.026      -0.132       0.000

  Specific indirect 3
    X4
    Y3
    X2
    U_X2               0.000       0.005      0.452      -0.007       0.016

  Specific indirect 4
    X4
    X3
    X2
    U_X2               0.209       0.054      0.000       0.093       0.311      *

  Direct
    X4
    U_X2               0.010       0.018      0.258      -0.029       0.044


Effects from U_Y2 to X4

    Total             -0.007       0.022      0.371      -0.046       0.039
    Total indirect    -0.007       0.022      0.371      -0.046       0.039

  Specific indirect 1
    X4
    Y3
    U_Y2              -0.001       0.013      0.432      -0.018       0.040

  Specific indirect 2
    X4
    X3
    U_Y2               0.006       0.030      0.399      -0.078       0.052

  Specific indirect 3
    X4
    Y3
    Y2
    U_Y2              -0.003       0.007      0.278      -0.020       0.008

  Specific indirect 4
    X4
    X3
    Y2
    U_Y2              -0.006       0.021      0.404      -0.050       0.030


Effects from U_X2 to X3

    Total              0.145       0.047      0.000       0.076       0.268      *
    Total indirect     0.219       0.045      0.000       0.132       0.314      *

  Specific indirect 1
    X3
    X2
    U_X2               0.219       0.045      0.000       0.132       0.314      *

  Direct
    X3
    U_X2              -0.071       0.033      0.026      -0.135       0.000


Effects from U_Y2 to X3

    Total             -0.002       0.021      0.449      -0.060       0.029
    Total indirect    -0.006       0.022      0.404      -0.051       0.031

  Specific indirect 1
    X3
    Y2
    U_Y2              -0.006       0.022      0.404      -0.051       0.031

  Direct
    X3
    U_Y2               0.007       0.032      0.399      -0.080       0.054


Effects from U_X2 to Y6

    Total              0.028       0.037      0.191      -0.020       0.115
    Total indirect     0.028       0.037      0.191      -0.020       0.115

  Specific indirect 1
    Y6
    Y5
    X4
    U_X2               0.000       0.001      0.344      -0.001       0.002

  Specific indirect 2
    Y6
    X5
    X4
    U_X2               0.000       0.004      0.416      -0.011       0.007

  Specific indirect 3
    Y6
    Y5
    Y4
    Y3
    U_X2               0.000       0.004      0.420      -0.003       0.011

  Specific indirect 4
    Y6
    Y5
    Y4
    X3
    U_X2               0.000       0.002      0.236      -0.006       0.001

  Specific indirect 5
    Y6
    Y5
    X4
    Y3
    U_X2               0.000       0.001      0.431       0.000       0.002

  Specific indirect 6
    Y6
    Y5
    X4
    X3
    U_X2              -0.001       0.005      0.366      -0.014       0.010

  Specific indirect 7
    Y6
    X5
    Y4
    Y3
    U_X2               0.000       0.001      0.431       0.000       0.002

  Specific indirect 8
    Y6
    X5
    Y4
    X3
    U_X2               0.000       0.001      0.384      -0.002       0.001

  Specific indirect 9
    Y6
    X5
    X4
    Y3
    U_X2               0.000       0.004      0.442      -0.014       0.001

  Specific indirect 10
    Y6
    X5
    X4
    X3
    U_X2              -0.007       0.017      0.236      -0.057       0.008

  Specific indirect 11
    Y6
    Y5
    Y4
    Y3
    X2
    U_X2               0.000       0.003      0.366      -0.004       0.008

  Specific indirect 12
    Y6
    Y5
    Y4
    X3
    X2
    U_X2               0.001       0.005      0.219      -0.004       0.016

  Specific indirect 13
    Y6
    Y5
    X4
    Y3
    X2
    U_X2               0.000       0.001      0.278      -0.002       0.001

  Specific indirect 14
    Y6
    Y5
    X4
    X3
    X2
    U_X2               0.003       0.015      0.366      -0.035       0.033

  Specific indirect 15
    Y6
    X5
    Y4
    Y3
    X2
    U_X2               0.000       0.001      0.278      -0.002       0.001

  Specific indirect 16
    Y6
    X5
    Y4
    X3
    X2
    U_X2               0.000       0.003      0.404      -0.002       0.009

  Specific indirect 17
    Y6
    X5
    X4
    Y3
    X2
    U_X2               0.000       0.003      0.404      -0.002       0.009

  Specific indirect 18
    Y6
    X5
    X4
    X3
    X2
    U_X2               0.026       0.049      0.219      -0.019       0.158


Effects from U_Y2 to Y6

    Total              0.007       0.018      0.229      -0.012       0.060
    Total indirect     0.007       0.018      0.229      -0.012       0.060

  Specific indirect 1
    Y6
    Y5
    Y4
    Y3
    U_Y2               0.001       0.004      0.224      -0.009       0.007

  Specific indirect 2
    Y6
    Y5
    Y4
    X3
    U_Y2               0.000       0.001      0.494      -0.001       0.001

  Specific indirect 3
    Y6
    Y5
    X4
    Y3
    U_Y2               0.000       0.001      0.424      -0.003       0.001

  Specific indirect 4
    Y6
    Y5
    X4
    X3
    U_Y2               0.000       0.002      0.411      -0.003       0.004

  Specific indirect 5
    Y6
    X5
    Y4
    Y3
    U_Y2               0.000       0.001      0.424      -0.003       0.001

  Specific indirect 6
    Y6
    X5
    Y4
    X3
    U_Y2               0.000       0.000      0.187      -0.002       0.000

  Specific indirect 7
    Y6
    X5
    X4
    Y3
    U_Y2               0.000       0.005      0.443      -0.003       0.019

  Specific indirect 8
    Y6
    X5
    X4
    X3
    U_Y2               0.000       0.009      0.494      -0.029       0.012

  Specific indirect 9
    Y6
    Y5
    Y4
    Y3
    Y2
    U_Y2               0.002       0.018      0.000       0.000       0.063      *

  Specific indirect 10
    Y6
    Y5
    Y4
    X3
    Y2
    U_Y2               0.000       0.000      0.452      -0.001       0.001

  Specific indirect 11
    Y6
    Y5
    X4
    Y3
    Y2
    U_Y2               0.000       0.000      0.452      -0.001       0.001

  Specific indirect 12
    Y6
    Y5
    X4
    X3
    Y2
    U_Y2               0.000       0.001      0.414      -0.003       0.002

  Specific indirect 13
    Y6
    X5
    Y4
    Y3
    Y2
    U_Y2               0.000       0.000      0.452      -0.001       0.001

  Specific indirect 14
    Y6
    X5
    Y4
    X3
    Y2
    U_Y2               0.000       0.000      0.000       0.000       0.001      *

  Specific indirect 15
    Y6
    X5
    X4
    Y3
    Y2
    U_Y2               0.000       0.001      0.414      -0.003       0.002

  Specific indirect 16
    Y6
    X5
    X4
    X3
    Y2
    U_Y2               0.000       0.005      0.452      -0.008       0.014


Effects from U_X2 to Y5

    Total              0.029       0.036      0.169      -0.020       0.111
    Total indirect     0.029       0.036      0.169      -0.020       0.111

  Specific indirect 1
    Y5
    X4
    U_X2               0.000       0.004      0.416      -0.011       0.007

  Specific indirect 2
    Y5
    Y4
    Y3
    U_X2               0.000       0.007      0.434      -0.013       0.019

  Specific indirect 3
    Y5
    Y4
    X3
    U_X2              -0.001       0.006      0.366      -0.014       0.010

  Specific indirect 4
    Y5
    X4
    Y3
    U_X2               0.000       0.004      0.442      -0.015       0.001

  Specific indirect 5
    Y5
    X4
    X3
    U_X2              -0.008       0.018      0.236      -0.060       0.009

  Specific indirect 6
    Y5
    Y4
    Y3
    X2
    U_X2               0.002       0.005      0.219      -0.005       0.017

  Specific indirect 7
    Y5
    Y4
    X3
    X2
    U_X2               0.003       0.016      0.366      -0.037       0.035

  Specific indirect 8
    Y5
    X4
    Y3
    X2
    U_X2               0.000       0.003      0.404      -0.002       0.009

  Specific indirect 9
    Y5
    X4
    X3
    X2
    U_X2               0.027       0.052      0.219      -0.022       0.165


Effects from U_Y2 to Y5

    Total              0.019       0.026      0.101      -0.008       0.093
    Total indirect     0.019       0.026      0.101      -0.008       0.093

  Specific indirect 1
    Y5
    Y4
    Y3
    U_Y2               0.006       0.008      0.060      -0.009       0.020

  Specific indirect 2
    Y5
    Y4
    X3
    U_Y2               0.000       0.002      0.411      -0.003       0.005

  Specific indirect 3
    Y5
    X4
    Y3
    U_Y2               0.000       0.006      0.443      -0.003       0.020

  Specific indirect 4
    Y5
    X4
    X3
    U_Y2               0.000       0.010      0.494      -0.030       0.012

  Specific indirect 5
    Y5
    Y4
    Y3
    Y2
    U_Y2               0.008       0.028      0.164      -0.004       0.096

  Specific indirect 6
    Y5
    Y4
    X3
    Y2
    U_Y2               0.000       0.001      0.414      -0.003       0.002

  Specific indirect 7
    Y5
    X4
    Y3
    Y2
    U_Y2               0.000       0.001      0.414      -0.003       0.002

  Specific indirect 8
    Y5
    X4
    X3
    Y2
    U_Y2               0.000       0.005      0.452      -0.009       0.015


Effects from U_X2 to Y4

    Total              0.029       0.042      0.117      -0.015       0.144
    Total indirect     0.029       0.042      0.117      -0.015       0.144

  Specific indirect 1
    Y4
    Y3
    U_X2               0.002       0.019      0.420      -0.020       0.054

  Specific indirect 2
    Y4
    X3
    U_X2              -0.008       0.018      0.236      -0.060       0.010

  Specific indirect 3
    Y4
    Y3
    X2
    U_X2               0.003       0.016      0.366      -0.038       0.035

  Specific indirect 4
    Y4
    X3
    X2
    U_X2               0.028       0.054      0.219      -0.026       0.174


Effects from U_Y2 to Y4

    Total              0.050       0.052      0.172      -0.069       0.137
    Total indirect     0.050       0.052      0.172      -0.069       0.137

  Specific indirect 1
    Y4
    Y3
    U_Y2               0.016       0.029      0.224      -0.080       0.037

  Specific indirect 2
    Y4
    X3
    U_Y2               0.000       0.010      0.494      -0.033       0.012

  Specific indirect 3
    Y4
    Y3
    Y2
    U_Y2               0.026       0.040      0.000       0.000       0.140      *

  Specific indirect 4
    Y4
    X3
    Y2
    U_Y2               0.000       0.006      0.452      -0.008       0.016


Effects from U_X2 to Y3

    Total              0.023       0.066      0.223      -0.190       0.078
    Total indirect     0.030       0.057      0.219      -0.033       0.181

  Specific indirect 1
    Y3
    X2
    U_X2               0.030       0.057      0.219      -0.033       0.181

  Direct
    Y3
    U_X2              -0.007       0.101      0.434      -0.313       0.075


Effects from U_Y2 to Y3

    Total              0.185       0.068      0.000       0.122       0.402      *
    Total indirect     0.089       0.076      0.164      -0.063       0.222

  Specific indirect 1
    Y3
    Y2
    U_Y2               0.089       0.076      0.164      -0.063       0.222

  Direct
    Y3
    U_Y2               0.086       0.115      0.060      -0.021       0.414


TECHNICAL 1 OUTPUT


     PARAMETER SPECIFICATION


           NU
              Y6            Y5            Y4            Y3            Y2
              ________      ________      ________      ________      ________
                    0             0             0             0             0


           NU
              Y1            X6            X5            X4            X3
              ________      ________      ________      ________      ________
                    0             0             0             0             0


           NU
              X2            X1
              ________      ________
                    0             0


           LAMBDA
              ETA1_X        ETA1_Y        U_X6          U_X5          U_X4
              ________      ________      ________      ________      ________
 Y6                 0             0             0             0             0
 Y5                 0             0             0             0             0
 Y4                 0             0             0             0             0
 Y3                 0             0             0             0             0
 Y2                 0             0             0             0             0
 Y1                 0             0             0             0             0
 X6                 0             0             0             0             0
 X5                 0             0             0             0             0
 X4                 0             0             0             0             0
 X3                 0             0             0             0             0
 X2                 0             0             0             0             0
 X1                 0             0             0             0             0


           LAMBDA
              U_X3          U_X2          U_X1          U_Y6          U_Y5
              ________      ________      ________      ________      ________
 Y6                 0             0             0             0             0
 Y5                 0             0             0             0             0
 Y4                 0             0             0             0             0
 Y3                 0             0             0             0             0
 Y2                 0             0             0             0             0
 Y1                 0             0             0             0             0
 X6                 0             0             0             0             0
 X5                 0             0             0             0             0
 X4                 0             0             0             0             0
 X3                 0             0             0             0             0
 X2                 0             0             0             0             0
 X1                 0             0             0             0             0


           LAMBDA
              U_Y4          U_Y3          U_Y2          U_Y1          Y6
              ________      ________      ________      ________      ________
 Y6                 0             0             0             0             0
 Y5                 0             0             0             0             0
 Y4                 0             0             0             0             0
 Y3                 0             0             0             0             0
 Y2                 0             0             0             0             0
 Y1                 0             0             0             0             0
 X6                 0             0             0             0             0
 X5                 0             0             0             0             0
 X4                 0             0             0             0             0
 X3                 0             0             0             0             0
 X2                 0             0             0             0             0
 X1                 0             0             0             0             0


           LAMBDA
              Y5            Y4            Y3            Y2            Y1
              ________      ________      ________      ________      ________
 Y6                 0             0             0             0             0
 Y5                 0             0             0             0             0
 Y4                 0             0             0             0             0
 Y3                 0             0             0             0             0
 Y2                 0             0             0             0             0
 Y1                 0             0             0             0             0
 X6                 0             0             0             0             0
 X5                 0             0             0             0             0
 X4                 0             0             0             0             0
 X3                 0             0             0             0             0
 X2                 0             0             0             0             0
 X1                 0             0             0             0             0


           LAMBDA
              X6            X5            X4            X3            X2
              ________      ________      ________      ________      ________
 Y6                 0             0             0             0             0
 Y5                 0             0             0             0             0
 Y4                 0             0             0             0             0
 Y3                 0             0             0             0             0
 Y2                 0             0             0             0             0
 Y1                 0             0             0             0             0
 X6                 0             0             0             0             0
 X5                 0             0             0             0             0
 X4                 0             0             0             0             0
 X3                 0             0             0             0             0
 X2                 0             0             0             0             0
 X1                 0             0             0             0             0


           LAMBDA
              X1
              ________
 Y6                 0
 Y5                 0
 Y4                 0
 Y3                 0
 Y2                 0
 Y1                 0
 X6                 0
 X5                 0
 X4                 0
 X3                 0
 X2                 0
 X1                 0


           THETA
              Y6            Y5            Y4            Y3            Y2
              ________      ________      ________      ________      ________
 Y6                 0
 Y5                 0             0
 Y4                 0             0             0
 Y3                 0             0             0             0
 Y2                 0             0             0             0             0
 Y1                 0             0             0             0             0
 X6                 0             0             0             0             0
 X5                 0             0             0             0             0
 X4                 0             0             0             0             0
 X3                 0             0             0             0             0
 X2                 0             0             0             0             0
 X1                 0             0             0             0             0


           THETA
              Y1            X6            X5            X4            X3
              ________      ________      ________      ________      ________
 Y1                 0
 X6                 0             0
 X5                 0             0             0
 X4                 0             0             0             0
 X3                 0             0             0             0             0
 X2                 0             0             0             0             0
 X1                 0             0             0             0             0


           THETA
              X2            X1
              ________      ________
 X2                 0
 X1                 0             0


           ALPHA
              ETA1_X        ETA1_Y        U_X6          U_X5          U_X4
              ________      ________      ________      ________      ________
                    0             0             0             0             0


           ALPHA
              U_X3          U_X2          U_X1          U_Y6          U_Y5
              ________      ________      ________      ________      ________
                    0             0             0             0             0


           ALPHA
              U_Y4          U_Y3          U_Y2          U_Y1          Y6
              ________      ________      ________      ________      ________
                    0             0             0             0             1


           ALPHA
              Y5            Y4            Y3            Y2            Y1
              ________      ________      ________      ________      ________
                    2             3             4             5             6


           ALPHA
              X6            X5            X4            X3            X2
              ________      ________      ________      ________      ________
                    7             8             9            10            11


           ALPHA
              X1
              ________
                   12


           BETA
              ETA1_X        ETA1_Y        U_X6          U_X5          U_X4
              ________      ________      ________      ________      ________
 ETA1_X             0             0             0             0             0
 ETA1_Y             0             0             0             0             0
 U_X6               0             0             0             0             0
 U_X5               0             0             0             0             0
 U_X4               0             0             0             0             0
 U_X3               0             0             0             0             0
 U_X2               0             0             0             0             0
 U_X1               0             0             0             0             0
 U_Y6               0             0             0             0             0
 U_Y5               0             0             0             0             0
 U_Y4               0             0             0             0             0
 U_Y3               0             0             0             0             0
 U_Y2               0             0             0             0             0
 U_Y1               0             0             0             0             0
 Y6                 0            13             0            14             0
 Y5                 0            13             0             0            14
 Y4                 0            13             0             0             0
 Y3                 0            13             0             0             0
 Y2                 0            13             0             0             0
 Y1                 0             0             0             0             0
 X6                18             0             0            19            20
 X5                18             0             0             0            19
 X4                18             0             0             0             0
 X3                18             0             0             0             0
 X2                18             0             0             0             0
 X1                 0             0             0             0             0


           BETA
              U_X3          U_X2          U_X1          U_Y6          U_Y5
              ________      ________      ________      ________      ________
 ETA1_X             0             0             0             0             0
 ETA1_Y             0             0             0             0             0
 U_X6               0             0             0             0             0
 U_X5               0             0             0             0             0
 U_X4               0             0             0             0             0
 U_X3               0             0             0             0             0
 U_X2               0             0             0             0             0
 U_X1               0             0             0             0             0
 U_Y6               0             0             0             0             0
 U_Y5               0             0             0             0             0
 U_Y4               0             0             0             0             0
 U_Y3               0             0             0             0             0
 U_Y2               0             0             0             0             0
 U_Y1               0             0             0             0             0
 Y6                 0             0             0             0            15
 Y5                 0             0             0             0             0
 Y4                14             0             0             0             0
 Y3                 0            14             0             0             0
 Y2                 0             0            14             0             0
 Y1                 0             0             0             0             0
 X6                 0             0             0             0            21
 X5                20             0             0             0             0
 X4                19            20             0             0             0
 X3                 0            19            20             0             0
 X2                 0             0             0             0             0
 X1                 0             0             0             0             0


           BETA
              U_Y4          U_Y3          U_Y2          U_Y1          Y6
              ________      ________      ________      ________      ________
 ETA1_X             0             0             0             0             0
 ETA1_Y             0             0             0             0             0
 U_X6               0             0             0             0             0
 U_X5               0             0             0             0             0
 U_X4               0             0             0             0             0
 U_X3               0             0             0             0             0
 U_X2               0             0             0             0             0
 U_X1               0             0             0             0             0
 U_Y6               0             0             0             0             0
 U_Y5               0             0             0             0             0
 U_Y4               0             0             0             0             0
 U_Y3               0             0             0             0             0
 U_Y2               0             0             0             0             0
 U_Y1               0             0             0             0             0
 Y6                 0             0             0             0             0
 Y5                15             0             0             0             0
 Y4                 0            15             0             0             0
 Y3                 0             0            15             0             0
 Y2                 0             0             0            15             0
 Y1                 0             0             0             0             0
 X6                 0             0             0             0             0
 X5                21             0             0             0             0
 X4                 0            21             0             0             0
 X3                 0             0            21             0             0
 X2                 0             0             0             0             0
 X1                 0             0             0             0             0


           BETA
              Y5            Y4            Y3            Y2            Y1
              ________      ________      ________      ________      ________
 ETA1_X             0             0             0             0             0
 ETA1_Y             0             0             0             0             0
 U_X6               0             0             0             0             0
 U_X5               0             0             0             0             0
 U_X4               0             0             0             0             0
 U_X3               0             0             0             0             0
 U_X2               0             0             0             0             0
 U_X1               0             0             0             0             0
 U_Y6               0             0             0             0             0
 U_Y5               0             0             0             0             0
 U_Y4               0             0             0             0             0
 U_Y3               0             0             0             0             0
 U_Y2               0             0             0             0             0
 U_Y1               0             0             0             0             0
 Y6                16             0             0             0             0
 Y5                 0            16             0             0             0
 Y4                 0             0            16             0             0
 Y3                 0             0             0            16             0
 Y2                 0             0             0             0            16
 Y1                 0             0             0             0             0
 X6                22             0             0             0             0
 X5                 0            22             0             0             0
 X4                 0             0            22             0             0
 X3                 0             0             0            22             0
 X2                 0             0             0             0            24
 X1                 0             0             0             0             0


           BETA
              X6            X5            X4            X3            X2
              ________      ________      ________      ________      ________
 ETA1_X             0             0             0             0             0
 ETA1_Y             0             0             0             0             0
 U_X6               0             0             0             0             0
 U_X5               0             0             0             0             0
 U_X4               0             0             0             0             0
 U_X3               0             0             0             0             0
 U_X2               0             0             0             0             0
 U_X1               0             0             0             0             0
 U_Y6               0             0             0             0             0
 U_Y5               0             0             0             0             0
 U_Y4               0             0             0             0             0
 U_Y3               0             0             0             0             0
 U_Y2               0             0             0             0             0
 U_Y1               0             0             0             0             0
 Y6                 0            17             0             0             0
 Y5                 0             0            17             0             0
 Y4                 0             0             0            17             0
 Y3                 0             0             0             0            17
 Y2                 0             0             0             0             0
 Y1                 0             0             0             0             0
 X6                 0            23             0             0             0
 X5                 0             0            23             0             0
 X4                 0             0             0            23             0
 X3                 0             0             0             0            23
 X2                 0             0             0             0             0
 X1                 0             0             0             0             0


           BETA
              X1
              ________
 ETA1_X             0
 ETA1_Y             0
 U_X6               0
 U_X5               0
 U_X4               0
 U_X3               0
 U_X2               0
 U_X1               0
 U_Y6               0
 U_Y5               0
 U_Y4               0
 U_Y3               0
 U_Y2               0
 U_Y1               0
 Y6                 0
 Y5                 0
 Y4                 0
 Y3                 0
 Y2                17
 Y1                 0
 X6                 0
 X5                 0
 X4                 0
 X3                 0
 X2                25
 X1                 0


           PSI
              ETA1_X        ETA1_Y        U_X6          U_X5          U_X4
              ________      ________      ________      ________      ________
 ETA1_X            26
 ETA1_Y            27            28
 U_X6               0             0            29
 U_X5               0             0             0            30
 U_X4               0             0             0             0            31
 U_X3               0             0             0             0             0
 U_X2               0             0             0             0             0
 U_X1               0             0             0             0             0
 U_Y6               0             0            35             0             0
 U_Y5               0             0             0            37             0
 U_Y4               0             0             0             0            39
 U_Y3               0             0             0             0             0
 U_Y2               0             0             0             0             0
 U_Y1               0             0             0             0             0
 Y6                 0             0             0             0             0
 Y5                 0             0             0             0             0
 Y4                 0             0             0             0             0
 Y3                 0             0             0             0             0
 Y2                 0             0             0             0             0
 Y1                 0             0             0             0             0
 X6                 0             0             0             0             0
 X5                 0             0             0             0             0
 X4                 0             0             0             0             0
 X3                 0             0             0             0             0
 X2                 0             0             0             0             0
 X1                 0             0             0             0             0


           PSI
              U_X3          U_X2          U_X1          U_Y6          U_Y5
              ________      ________      ________      ________      ________
 U_X3              32
 U_X2               0            33
 U_X1               0             0            34
 U_Y6               0             0             0            36
 U_Y5               0             0             0             0            38
 U_Y4               0             0             0             0             0
 U_Y3              41             0             0             0             0
 U_Y2               0            43             0             0             0
 U_Y1               0             0            45             0             0
 Y6                 0             0             0             0             0
 Y5                 0             0             0             0             0
 Y4                 0             0             0             0             0
 Y3                 0             0             0             0             0
 Y2                 0             0             0             0             0
 Y1                 0             0             0             0             0
 X6                 0             0             0             0             0
 X5                 0             0             0             0             0
 X4                 0             0             0             0             0
 X3                 0             0             0             0             0
 X2                 0             0             0             0             0
 X1                 0             0             0             0             0


           PSI
              U_Y4          U_Y3          U_Y2          U_Y1          Y6
              ________      ________      ________      ________      ________
 U_Y4              40
 U_Y3               0            42
 U_Y2               0             0            44
 U_Y1               0             0             0            46
 Y6                 0             0             0             0             0
 Y5                 0             0             0             0             0
 Y4                 0             0             0             0             0
 Y3                 0             0             0             0             0
 Y2                 0             0             0             0             0
 Y1                 0             0             0             0             0
 X6                 0             0             0             0             0
 X5                 0             0             0             0             0
 X4                 0             0             0             0             0
 X3                 0             0             0             0             0
 X2                 0             0             0             0             0
 X1                 0             0             0             0             0


           PSI
              Y5            Y4            Y3            Y2            Y1
              ________      ________      ________      ________      ________
 Y5                 0
 Y4                 0             0
 Y3                 0             0             0
 Y2                 0             0             0             0
 Y1                 0             0             0             0             0
 X6                 0             0             0             0             0
 X5                 0             0             0             0             0
 X4                 0             0             0             0             0
 X3                 0             0             0             0             0
 X2                 0             0             0             0             0
 X1                 0             0             0             0             0


           PSI
              X6            X5            X4            X3            X2
              ________      ________      ________      ________      ________
 X6                 0
 X5                 0             0
 X4                 0             0             0
 X3                 0             0             0             0
 X2                 0             0             0             0             0
 X1                 0             0             0             0             0


           PSI
              X1
              ________
 X1                 0


     PARAMETER SPECIFICATION FOR THE ADDITIONAL PARAMETERS


           NEW/ADDITIONAL PARAMETERS
              AR_X          MA_X          ARMA_X        CL_XY         CLMA_XY
              ________      ________      ________      ________      ________
                   47            48            49            50            51


           NEW/ADDITIONAL PARAMETERS
              CLCL_XY       AR_Y          MA_Y          ARMA_Y        CL_YX
              ________      ________      ________      ________      ________
                   52            53            54            55            56


           NEW/ADDITIONAL PARAMETERS
              CLMA_YX       CLCL_YX
              ________      ________
                   57            58


     STARTING VALUES


           NU
              Y6            Y5            Y4            Y3            Y2
              ________      ________      ________      ________      ________
                0.000         0.000         0.000         0.000         0.000


           NU
              Y1            X6            X5            X4            X3
              ________      ________      ________      ________      ________
                0.000         0.000         0.000         0.000         0.000


           NU
              X2            X1
              ________      ________
                0.000         0.000


           LAMBDA
              ETA1_X        ETA1_Y        U_X6          U_X5          U_X4
              ________      ________      ________      ________      ________
 Y6             0.000         0.000         0.000         0.000         0.000
 Y5             0.000         0.000         0.000         0.000         0.000
 Y4             0.000         0.000         0.000         0.000         0.000
 Y3             0.000         0.000         0.000         0.000         0.000
 Y2             0.000         0.000         0.000         0.000         0.000
 Y1             0.000         0.000         0.000         0.000         0.000
 X6             0.000         0.000         0.000         0.000         0.000
 X5             0.000         0.000         0.000         0.000         0.000
 X4             0.000         0.000         0.000         0.000         0.000
 X3             0.000         0.000         0.000         0.000         0.000
 X2             0.000         0.000         0.000         0.000         0.000
 X1             0.000         0.000         0.000         0.000         0.000


           LAMBDA
              U_X3          U_X2          U_X1          U_Y6          U_Y5
              ________      ________      ________      ________      ________
 Y6             0.000         0.000         0.000         0.000         0.000
 Y5             0.000         0.000         0.000         0.000         0.000
 Y4             0.000         0.000         0.000         0.000         0.000
 Y3             0.000         0.000         0.000         0.000         0.000
 Y2             0.000         0.000         0.000         0.000         0.000
 Y1             0.000         0.000         0.000         0.000         0.000
 X6             0.000         0.000         0.000         0.000         0.000
 X5             0.000         0.000         0.000         0.000         0.000
 X4             0.000         0.000         0.000         0.000         0.000
 X3             0.000         0.000         0.000         0.000         0.000
 X2             0.000         0.000         0.000         0.000         0.000
 X1             0.000         0.000         0.000         0.000         0.000


           LAMBDA
              U_Y4          U_Y3          U_Y2          U_Y1          Y6
              ________      ________      ________      ________      ________
 Y6             0.000         0.000         0.000         0.000         1.000
 Y5             0.000         0.000         0.000         0.000         0.000
 Y4             0.000         0.000         0.000         0.000         0.000
 Y3             0.000         0.000         0.000         0.000         0.000
 Y2             0.000         0.000         0.000         0.000         0.000
 Y1             0.000         0.000         0.000         0.000         0.000
 X6             0.000         0.000         0.000         0.000         0.000
 X5             0.000         0.000         0.000         0.000         0.000
 X4             0.000         0.000         0.000         0.000         0.000
 X3             0.000         0.000         0.000         0.000         0.000
 X2             0.000         0.000         0.000         0.000         0.000
 X1             0.000         0.000         0.000         0.000         0.000


           LAMBDA
              Y5            Y4            Y3            Y2            Y1
              ________      ________      ________      ________      ________
 Y6             0.000         0.000         0.000         0.000         0.000
 Y5             1.000         0.000         0.000         0.000         0.000
 Y4             0.000         1.000         0.000         0.000         0.000
 Y3             0.000         0.000         1.000         0.000         0.000
 Y2             0.000         0.000         0.000         1.000         0.000
 Y1             0.000         0.000         0.000         0.000         1.000
 X6             0.000         0.000         0.000         0.000         0.000
 X5             0.000         0.000         0.000         0.000         0.000
 X4             0.000         0.000         0.000         0.000         0.000
 X3             0.000         0.000         0.000         0.000         0.000
 X2             0.000         0.000         0.000         0.000         0.000
 X1             0.000         0.000         0.000         0.000         0.000


           LAMBDA
              X6            X5            X4            X3            X2
              ________      ________      ________      ________      ________
 Y6             0.000         0.000         0.000         0.000         0.000
 Y5             0.000         0.000         0.000         0.000         0.000
 Y4             0.000         0.000         0.000         0.000         0.000
 Y3             0.000         0.000         0.000         0.000         0.000
 Y2             0.000         0.000         0.000         0.000         0.000
 Y1             0.000         0.000         0.000         0.000         0.000
 X6             1.000         0.000         0.000         0.000         0.000
 X5             0.000         1.000         0.000         0.000         0.000
 X4             0.000         0.000         1.000         0.000         0.000
 X3             0.000         0.000         0.000         1.000         0.000
 X2             0.000         0.000         0.000         0.000         1.000
 X1             0.000         0.000         0.000         0.000         0.000


           LAMBDA
              X1
              ________
 Y6             0.000
 Y5             0.000
 Y4             0.000
 Y3             0.000
 Y2             0.000
 Y1             0.000
 X6             0.000
 X5             0.000
 X4             0.000
 X3             0.000
 X2             0.000
 X1             1.000


           THETA
              Y6            Y5            Y4            Y3            Y2
              ________      ________      ________      ________      ________
 Y6             0.000
 Y5             0.000         0.000
 Y4             0.000         0.000         0.000
 Y3             0.000         0.000         0.000         0.000
 Y2             0.000         0.000         0.000         0.000         0.000
 Y1             0.000         0.000         0.000         0.000         0.000
 X6             0.000         0.000         0.000         0.000         0.000
 X5             0.000         0.000         0.000         0.000         0.000
 X4             0.000         0.000         0.000         0.000         0.000
 X3             0.000         0.000         0.000         0.000         0.000
 X2             0.000         0.000         0.000         0.000         0.000
 X1             0.000         0.000         0.000         0.000         0.000


           THETA
              Y1            X6            X5            X4            X3
              ________      ________      ________      ________      ________
 Y1             0.000
 X6             0.000         0.000
 X5             0.000         0.000         0.000
 X4             0.000         0.000         0.000         0.000
 X3             0.000         0.000         0.000         0.000         0.000
 X2             0.000         0.000         0.000         0.000         0.000
 X1             0.000         0.000         0.000         0.000         0.000


           THETA
              X2            X1
              ________      ________
 X2             0.000
 X1             0.000         0.000


           ALPHA
              ETA1_X        ETA1_Y        U_X6          U_X5          U_X4
              ________      ________      ________      ________      ________
                0.000         0.000         0.000         0.000         0.000


           ALPHA
              U_X3          U_X2          U_X1          U_Y6          U_Y5
              ________      ________      ________      ________      ________
                0.000         0.000         0.000         0.000         0.000


           ALPHA
              U_Y4          U_Y3          U_Y2          U_Y1          Y6
              ________      ________      ________      ________      ________
                0.000         0.000         0.000         0.000         5.431


           ALPHA
              Y5            Y4            Y3            Y2            Y1
              ________      ________      ________      ________      ________
                5.514         5.449         5.378         5.420         5.106


           ALPHA
              X6            X5            X4            X3            X2
              ________      ________      ________      ________      ________
                7.826         7.837         7.736         7.674         7.628


           ALPHA
              X1
              ________
                7.464


           BETA
              ETA1_X        ETA1_Y        U_X6          U_X5          U_X4
              ________      ________      ________      ________      ________
 ETA1_X         0.000         0.000         0.000         0.000         0.000
 ETA1_Y         0.000         0.000         0.000         0.000         0.000
 U_X6           0.000         0.000         0.000         0.000         0.000
 U_X5           0.000         0.000         0.000         0.000         0.000
 U_X4           0.000         0.000         0.000         0.000         0.000
 U_X3           0.000         0.000         0.000         0.000         0.000
 U_X2           0.000         0.000         0.000         0.000         0.000
 U_X1           0.000         0.000         0.000         0.000         0.000
 U_Y6           0.000         0.000         0.000         0.000         0.000
 U_Y5           0.000         0.000         0.000         0.000         0.000
 U_Y4           0.000         0.000         0.000         0.000         0.000
 U_Y3           0.000         0.000         0.000         0.000         0.000
 U_Y2           0.000         0.000         0.000         0.000         0.000
 U_Y1           0.000         0.000         0.000         0.000         0.000
 Y6             0.000         1.000         0.000         0.000         0.000
 Y5             0.000         1.000         0.000         0.000         0.000
 Y4             0.000         1.000         0.000         0.000         0.000
 Y3             0.000         1.000         0.000         0.000         0.000
 Y2             0.000         1.000         0.000         0.000         0.000
 Y1             0.000         1.000         0.000         0.000         0.000
 X6             1.000         0.000         1.000         0.000         0.000
 X5             1.000         0.000         0.000         1.000         0.000
 X4             1.000         0.000         0.000         0.000         1.000
 X3             1.000         0.000         0.000         0.000         0.000
 X2             1.000         0.000         0.000         0.000         0.000
 X1             1.000         0.000         0.000         0.000         0.000


           BETA
              U_X3          U_X2          U_X1          U_Y6          U_Y5
              ________      ________      ________      ________      ________
 ETA1_X         0.000         0.000         0.000         0.000         0.000
 ETA1_Y         0.000         0.000         0.000         0.000         0.000
 U_X6           0.000         0.000         0.000         0.000         0.000
 U_X5           0.000         0.000         0.000         0.000         0.000
 U_X4           0.000         0.000         0.000         0.000         0.000
 U_X3           0.000         0.000         0.000         0.000         0.000
 U_X2           0.000         0.000         0.000         0.000         0.000
 U_X1           0.000         0.000         0.000         0.000         0.000
 U_Y6           0.000         0.000         0.000         0.000         0.000
 U_Y5           0.000         0.000         0.000         0.000         0.000
 U_Y4           0.000         0.000         0.000         0.000         0.000
 U_Y3           0.000         0.000         0.000         0.000         0.000
 U_Y2           0.000         0.000         0.000         0.000         0.000
 U_Y1           0.000         0.000         0.000         0.000         0.000
 Y6             0.000         0.000         0.000         1.000         0.000
 Y5             0.000         0.000         0.000         0.000         1.000
 Y4             0.000         0.000         0.000         0.000         0.000
 Y3             0.000         0.000         0.000         0.000         0.000
 Y2             0.000         0.000         0.000         0.000         0.000
 Y1             0.000         0.000         0.000         0.000         0.000
 X6             0.000         0.000         0.000         0.000         0.000
 X5             0.000         0.000         0.000         0.000         0.000
 X4             0.000         0.000         0.000         0.000         0.000
 X3             1.000         0.000         0.000         0.000         0.000
 X2             0.000         1.000         0.000         0.000         0.000
 X1             0.000         0.000         1.000         0.000         0.000


           BETA
              U_Y4          U_Y3          U_Y2          U_Y1          Y6
              ________      ________      ________      ________      ________
 ETA1_X         0.000         0.000         0.000         0.000         0.000
 ETA1_Y         0.000         0.000         0.000         0.000         0.000
 U_X6           0.000         0.000         0.000         0.000         0.000
 U_X5           0.000         0.000         0.000         0.000         0.000
 U_X4           0.000         0.000         0.000         0.000         0.000
 U_X3           0.000         0.000         0.000         0.000         0.000
 U_X2           0.000         0.000         0.000         0.000         0.000
 U_X1           0.000         0.000         0.000         0.000         0.000
 U_Y6           0.000         0.000         0.000         0.000         0.000
 U_Y5           0.000         0.000         0.000         0.000         0.000
 U_Y4           0.000         0.000         0.000         0.000         0.000
 U_Y3           0.000         0.000         0.000         0.000         0.000
 U_Y2           0.000         0.000         0.000         0.000         0.000
 U_Y1           0.000         0.000         0.000         0.000         0.000
 Y6             0.000         0.000         0.000         0.000         0.000
 Y5             0.000         0.000         0.000         0.000         0.000
 Y4             1.000         0.000         0.000         0.000         0.000
 Y3             0.000         1.000         0.000         0.000         0.000
 Y2             0.000         0.000         1.000         0.000         0.000
 Y1             0.000         0.000         0.000         1.000         0.000
 X6             0.000         0.000         0.000         0.000         0.000
 X5             0.000         0.000         0.000         0.000         0.000
 X4             0.000         0.000         0.000         0.000         0.000
 X3             0.000         0.000         0.000         0.000         0.000
 X2             0.000         0.000         0.000         0.000         0.000
 X1             0.000         0.000         0.000         0.000         0.000


           BETA
              Y5            Y4            Y3            Y2            Y1
              ________      ________      ________      ________      ________
 ETA1_X         0.000         0.000         0.000         0.000         0.000
 ETA1_Y         0.000         0.000         0.000         0.000         0.000
 U_X6           0.000         0.000         0.000         0.000         0.000
 U_X5           0.000         0.000         0.000         0.000         0.000
 U_X4           0.000         0.000         0.000         0.000         0.000
 U_X3           0.000         0.000         0.000         0.000         0.000
 U_X2           0.000         0.000         0.000         0.000         0.000
 U_X1           0.000         0.000         0.000         0.000         0.000
 U_Y6           0.000         0.000         0.000         0.000         0.000
 U_Y5           0.000         0.000         0.000         0.000         0.000
 U_Y4           0.000         0.000         0.000         0.000         0.000
 U_Y3           0.000         0.000         0.000         0.000         0.000
 U_Y2           0.000         0.000         0.000         0.000         0.000
 U_Y1           0.000         0.000         0.000         0.000         0.000
 Y6             0.000         0.000         0.000         0.000         0.000
 Y5             0.000         0.000         0.000         0.000         0.000
 Y4             0.000         0.000         0.000         0.000         0.000
 Y3             0.000         0.000         0.000         0.000         0.000
 Y2             0.000         0.000         0.000         0.000         0.000
 Y1             0.000         0.000         0.000         0.000         0.000
 X6             0.000         0.000         0.000         0.000         0.000
 X5             0.000         0.000         0.000         0.000         0.000
 X4             0.000         0.000         0.000         0.000         0.000
 X3             0.000         0.000         0.000         0.000         0.000
 X2             0.000         0.000         0.000         0.000         0.000
 X1             0.000         0.000         0.000         0.000         0.000


           BETA
              X6            X5            X4            X3            X2
              ________      ________      ________      ________      ________
 ETA1_X         0.000         0.000         0.000         0.000         0.000
 ETA1_Y         0.000         0.000         0.000         0.000         0.000
 U_X6           0.000         0.000         0.000         0.000         0.000
 U_X5           0.000         0.000         0.000         0.000         0.000
 U_X4           0.000         0.000         0.000         0.000         0.000
 U_X3           0.000         0.000         0.000         0.000         0.000
 U_X2           0.000         0.000         0.000         0.000         0.000
 U_X1           0.000         0.000         0.000         0.000         0.000
 U_Y6           0.000         0.000         0.000         0.000         0.000
 U_Y5           0.000         0.000         0.000         0.000         0.000
 U_Y4           0.000         0.000         0.000         0.000         0.000
 U_Y3           0.000         0.000         0.000         0.000         0.000
 U_Y2           0.000         0.000         0.000         0.000         0.000
 U_Y1           0.000         0.000         0.000         0.000         0.000
 Y6             0.000         0.000         0.000         0.000         0.000
 Y5             0.000         0.000         0.000         0.000         0.000
 Y4             0.000         0.000         0.000         0.000         0.000
 Y3             0.000         0.000         0.000         0.000         0.000
 Y2             0.000         0.000         0.000         0.000         0.000
 Y1             0.000         0.000         0.000         0.000         0.000
 X6             0.000         0.000         0.000         0.000         0.000
 X5             0.000         0.000         0.000         0.000         0.000
 X4             0.000         0.000         0.000         0.000         0.000
 X3             0.000         0.000         0.000         0.000         0.000
 X2             0.000         0.000         0.000         0.000         0.000
 X1             0.000         0.000         0.000         0.000         0.000


           BETA
              X1
              ________
 ETA1_X         0.000
 ETA1_Y         0.000
 U_X6           0.000
 U_X5           0.000
 U_X4           0.000
 U_X3           0.000
 U_X2           0.000
 U_X1           0.000
 U_Y6           0.000
 U_Y5           0.000
 U_Y4           0.000
 U_Y3           0.000
 U_Y2           0.000
 U_Y1           0.000
 Y6             0.000
 Y5             0.000
 Y4             0.000
 Y3             0.000
 Y2             0.000
 Y1             0.000
 X6             0.000
 X5             0.000
 X4             0.000
 X3             0.000
 X2             0.000
 X1             0.000


           PSI
              ETA1_X        ETA1_Y        U_X6          U_X5          U_X4
              ________      ________      ________      ________      ________
 ETA1_X         1.000
 ETA1_Y         0.000         1.000
 U_X6           0.000         0.000         1.000
 U_X5           0.000         0.000         0.000         1.000
 U_X4           0.000         0.000         0.000         0.000         1.000
 U_X3           0.000         0.000         0.000         0.000         0.000
 U_X2           0.000         0.000         0.000         0.000         0.000
 U_X1           0.000         0.000         0.000         0.000         0.000
 U_Y6           0.000         0.000         0.000         0.000         0.000
 U_Y5           0.000         0.000         0.000         0.000         0.000
 U_Y4           0.000         0.000         0.000         0.000         0.000
 U_Y3           0.000         0.000         0.000         0.000         0.000
 U_Y2           0.000         0.000         0.000         0.000         0.000
 U_Y1           0.000         0.000         0.000         0.000         0.000
 Y6             0.000         0.000         0.000         0.000         0.000
 Y5             0.000         0.000         0.000         0.000         0.000
 Y4             0.000         0.000         0.000         0.000         0.000
 Y3             0.000         0.000         0.000         0.000         0.000
 Y2             0.000         0.000         0.000         0.000         0.000
 Y1             0.000         0.000         0.000         0.000         0.000
 X6             0.000         0.000         0.000         0.000         0.000
 X5             0.000         0.000         0.000         0.000         0.000
 X4             0.000         0.000         0.000         0.000         0.000
 X3             0.000         0.000         0.000         0.000         0.000
 X2             0.000         0.000         0.000         0.000         0.000
 X1             0.000         0.000         0.000         0.000         0.000


           PSI
              U_X3          U_X2          U_X1          U_Y6          U_Y5
              ________      ________      ________      ________      ________
 U_X3           1.000
 U_X2           0.000         1.000
 U_X1           0.000         0.000         1.000
 U_Y6           0.000         0.000         0.000         1.000
 U_Y5           0.000         0.000         0.000         0.000         1.000
 U_Y4           0.000         0.000         0.000         0.000         0.000
 U_Y3           0.000         0.000         0.000         0.000         0.000
 U_Y2           0.000         0.000         0.000         0.000         0.000
 U_Y1           0.000         0.000         0.000         0.000         0.000
 Y6             0.000         0.000         0.000         0.000         0.000
 Y5             0.000         0.000         0.000         0.000         0.000
 Y4             0.000         0.000         0.000         0.000         0.000
 Y3             0.000         0.000         0.000         0.000         0.000
 Y2             0.000         0.000         0.000         0.000         0.000
 Y1             0.000         0.000         0.000         0.000         0.000
 X6             0.000         0.000         0.000         0.000         0.000
 X5             0.000         0.000         0.000         0.000         0.000
 X4             0.000         0.000         0.000         0.000         0.000
 X3             0.000         0.000         0.000         0.000         0.000
 X2             0.000         0.000         0.000         0.000         0.000
 X1             0.000         0.000         0.000         0.000         0.000


           PSI
              U_Y4          U_Y3          U_Y2          U_Y1          Y6
              ________      ________      ________      ________      ________
 U_Y4           1.000
 U_Y3           0.000         1.000
 U_Y2           0.000         0.000         1.000
 U_Y1           0.000         0.000         0.000         1.000
 Y6             0.000         0.000         0.000         0.000         0.000
 Y5             0.000         0.000         0.000         0.000         0.000
 Y4             0.000         0.000         0.000         0.000         0.000
 Y3             0.000         0.000         0.000         0.000         0.000
 Y2             0.000         0.000         0.000         0.000         0.000
 Y1             0.000         0.000         0.000         0.000         0.000
 X6             0.000         0.000         0.000         0.000         0.000
 X5             0.000         0.000         0.000         0.000         0.000
 X4             0.000         0.000         0.000         0.000         0.000
 X3             0.000         0.000         0.000         0.000         0.000
 X2             0.000         0.000         0.000         0.000         0.000
 X1             0.000         0.000         0.000         0.000         0.000


           PSI
              Y5            Y4            Y3            Y2            Y1
              ________      ________      ________      ________      ________
 Y5             0.000
 Y4             0.000         0.000
 Y3             0.000         0.000         0.000
 Y2             0.000         0.000         0.000         0.000
 Y1             0.000         0.000         0.000         0.000         0.000
 X6             0.000         0.000         0.000         0.000         0.000
 X5             0.000         0.000         0.000         0.000         0.000
 X4             0.000         0.000         0.000         0.000         0.000
 X3             0.000         0.000         0.000         0.000         0.000
 X2             0.000         0.000         0.000         0.000         0.000
 X1             0.000         0.000         0.000         0.000         0.000


           PSI
              X6            X5            X4            X3            X2
              ________      ________      ________      ________      ________
 X6             0.000
 X5             0.000         0.000
 X4             0.000         0.000         0.000
 X3             0.000         0.000         0.000         0.000
 X2             0.000         0.000         0.000         0.000         0.000
 X1             0.000         0.000         0.000         0.000         0.000


           PSI
              X1
              ________
 X1             0.000


     STARTING VALUES FOR THE ADDITIONAL PARAMETERS


           NEW/ADDITIONAL PARAMETERS
              AR_X          MA_X          ARMA_X        CL_XY         CLMA_XY
              ________      ________      ________      ________      ________
                0.500         0.500         0.500         0.500         0.500


           NEW/ADDITIONAL PARAMETERS
              CLCL_XY       AR_Y          MA_Y          ARMA_Y        CL_YX
              ________      ________      ________      ________      ________
                0.500         0.500         0.500         0.500         0.500


           NEW/ADDITIONAL PARAMETERS
              CLMA_YX       CLCL_YX
              ________      ________
                0.500         0.500


     PRIORS FOR ALL PARAMETERS            PRIOR MEAN      PRIOR VARIANCE     PRIOR STD. DEV.

     Parameter 1~N(0.000,infinity)           0.0000            infinity            infinity
     Parameter 2~N(0.000,infinity)           0.0000            infinity            infinity
     Parameter 3~N(0.000,infinity)           0.0000            infinity            infinity
     Parameter 4~N(0.000,infinity)           0.0000            infinity            infinity
     Parameter 5~N(0.000,infinity)           0.0000            infinity            infinity
     Parameter 6~N(0.000,infinity)           0.0000            infinity            infinity
     Parameter 7~N(0.000,infinity)           0.0000            infinity            infinity
     Parameter 8~N(0.000,infinity)           0.0000            infinity            infinity
     Parameter 9~N(0.000,infinity)           0.0000            infinity            infinity
     Parameter 10~N(0.000,infinity)          0.0000            infinity            infinity
     Parameter 11~N(0.000,infinity)          0.0000            infinity            infinity
     Parameter 12~N(0.000,infinity)          0.0000            infinity            infinity
     Parameter 13~N(0.000,infinity)          0.0000            infinity            infinity
     Parameter 14~N(0.000,infinity)          0.0000            infinity            infinity
     Parameter 15~N(0.000,infinity)          0.0000            infinity            infinity
     Parameter 16~N(0.000,infinity)          0.0000            infinity            infinity
     Parameter 17~N(0.000,infinity)          0.0000            infinity            infinity
     Parameter 18~N(0.000,infinity)          0.0000            infinity            infinity
     Parameter 19~N(0.000,infinity)          0.0000            infinity            infinity
     Parameter 20~N(0.000,infinity)          0.0000            infinity            infinity
     Parameter 21~N(0.000,infinity)          0.0000            infinity            infinity
     Parameter 22~N(0.000,infinity)          0.0000            infinity            infinity
     Parameter 23~N(0.000,infinity)          0.0000            infinity            infinity
     Parameter 24~N(0.000,infinity)          0.0000            infinity            infinity
     Parameter 25~N(0.000,infinity)          0.0000            infinity            infinity
     Parameter 26~IW(0.000,-3)             infinity            infinity            infinity
     Parameter 27~IW(0.000,-3)             infinity            infinity            infinity
     Parameter 28~IW(0.000,-3)             infinity            infinity            infinity
     Parameter 29~IW(0.000,-3)             infinity            infinity            infinity
     Parameter 30~IW(0.000,-3)             infinity            infinity            infinity
     Parameter 31~IW(0.000,-3)             infinity            infinity            infinity
     Parameter 32~IW(0.000,-3)             infinity            infinity            infinity
     Parameter 33~IW(0.000,-3)             infinity            infinity            infinity
     Parameter 34~IW(0.000,-3)             infinity            infinity            infinity
     Parameter 35~IW(0.000,-3)             infinity            infinity            infinity
     Parameter 36~IW(0.000,-3)             infinity            infinity            infinity
     Parameter 37~IW(0.000,-3)             infinity            infinity            infinity
     Parameter 38~IW(0.000,-3)             infinity            infinity            infinity
     Parameter 39~IW(0.000,-3)             infinity            infinity            infinity
     Parameter 40~IW(0.000,-3)             infinity            infinity            infinity
     Parameter 41~IW(0.000,-3)             infinity            infinity            infinity
     Parameter 42~IW(0.000,-3)             infinity            infinity            infinity
     Parameter 43~IW(0.000,-3)             infinity            infinity            infinity
     Parameter 44~IW(0.000,-3)             infinity            infinity            infinity
     Parameter 45~IW(0.000,-3)             infinity            infinity            infinity
     Parameter 46~IW(0.000,-3)             infinity            infinity            infinity


TECHNICAL 8 OUTPUT


   E STEP  ITER  LOGLIKELIHOOD    ABS CHANGE   REL CHANGE  ALGORITHM
              1 -0.15070772D+04    0.0000000    0.0000000  EM
              2 -0.37288249D+03 1134.1947572    0.7525790  EM
              3 -0.37288249D+03    0.0000000    0.0000000  EM


   TECHNICAL 8 OUTPUT FOR BAYES ESTIMATION

     CHAIN    BSEED
     1        0
     2        285380

                     POTENTIAL       PARAMETER WITH
     ITERATION    SCALE REDUCTION      HIGHEST PSR
     100              3.525               26
     200              3.068               26
     300              1.568               26
     400              1.164               46
     500              1.019               40
     600              1.055               2
     700              1.079               17
     800              1.172               17
     900              1.250               17
     1000             1.104               6
     1100             1.113               6
     1200             1.070               5
     1300             1.077               5
     1400             1.065               5
     1500             1.056               3
     1600             1.043               46
     1700             1.037               46
     1800             1.043               46
     1900             1.086               17
     2000             1.151               14
     2100             1.198               14
     2200             1.261               14
     2300             1.316               14
     2400             1.378               14
     2500             1.383               14
     2600             1.354               14
     2700             1.357               14
     2800             1.368               14
     2900             1.356               14
     3000             1.337               14
     3100             1.318               14
     3200             1.286               14
     3300             1.256               14
     3400             1.249               14
     3500             1.246               14
     3600             1.223               14
     3700             1.192               14
     3800             1.151               14
     3900             1.116               14
     4000             1.088               14
     4100             1.080               14
     4200             1.066               14
     4300             1.045               14
     4400             1.023               14
     4500             1.010               14
     4600             1.009               1
     4700             1.004               46
     4800             1.006               46
     4900             1.009               46
     5000             1.008               46
     5100             1.006               46
     5200             1.006               46
     5300             1.004               46
     5400             1.006               23
     5500             1.003               23
     5600             1.010               14
     5700             1.023               14
     5800             1.029               14
     5900             1.028               14
     6000             1.019               26
     6100             1.024               26
     6200             1.021               26
     6300             1.029               15
     6400             1.044               15
     6500             1.058               15
     6600             1.075               15
     6700             1.072               15
     6800             1.069               15
     6900             1.071               15
     7000             1.068               15
     7100             1.066               15
     7200             1.064               15
     7300             1.060               15
     7400             1.059               15
     7500             1.058               15
     7600             1.056               15
     7700             1.056               15
     7800             1.053               15
     7900             1.053               15
     8000             1.052               15
     8100             1.049               15
     8200             1.048               15
     8300             1.048               15
     8400             1.048               15
     8500             1.048               15
     8600             1.049               15
     8700             1.050               15
     8800             1.034               15
     8900             1.022               46
     9000             1.026               46
     9100             1.031               45
     9200             1.038               45
     9300             1.044               45
     9400             1.043               45
     9500             1.049               45
     9600             1.065               45
     9700             1.081               45
     9800             1.088               45
     9900             1.085               45
     10000            1.082               46


     Beginning Time:  09:45:03
        Ending Time:  09:49:48
       Elapsed Time:  00:04:45


MUTHEN & MUTHEN
3463 Stoner Ave.
Los Angeles, CA  90066

Tel: (310) 391-9971
Fax: (310) 391-8971
Web: www.StatModel.com
Support: Support@StatModel.com

Copyright (c) 1998-2019 Muthen & Muthen
